# Supplementary material for: Association between sociodemographic status and the T2DM-related risks in China: implication for reducing T2DM disease burden
Source: Front Public Health. 2024 Jan 8;11:1297203. doi: 10.3389/fpubh.2023.1297203 (PMC10801005; doi:10.3389/fpubh.2023.1297203)
Supplement: Supplementary file 2 [file Data_Sheet_1.XLSX]

## Sheet: Sheet2
Row Labels
Alcohol use
Atrial fibrillation and flutter
Breast cancer
Cirrhosis and other chronic liver diseases due to alcohol use
Colon and rectum cancer
Diabetes mellitus
Epilepsy
Hypertensive heart disease
Interpersonal violence
Intracerebral hemorrhage
Ischaemic heart disease
Ischaemic stroke
Larynx cancer
Lip and oral cavity cancer
Liver cancer due to alcohol use
Lower respiratory infections
Nasopharynx cancer
Oesophageal cancer
Other pharynx cancer
Pancreatitis
Risk - Outcome
Self-harm
Transport injuries
Tuberculosis
Unintentional injuries
(blank)
Grand Total

## Sheet: Sheet1
Appendix Table 7c. Relative risks used by age and sex for each outcome for alcohol use globally
Risk - Outcome	Category / Units	Morbidity / Mortality	Sex	Age
				All ages	15-19 years	20-24 years	25-29 years	30-34 years	35-39 years	40-44 years	45-49 years	50-54 years	55-59 years	60-64 years	65-69 years	70-74 years	75-79 years	80-84 years	85-89 years	90-94 years	95+ years
Alcohol use
Tuberculosis	72 g/day	Both	Both	3.507 (2.596 to 4.474)
Tuberculosis	60 g/day	Both	Both	2.994 (1.972 to 4.204)
Tuberculosis	48 g/day	Both	Both	2.535 (1.701 to 3.51)
Tuberculosis	36 g/day	Both	Both	2.058 (1.485 to 2.795)
Tuberculosis	24 g/day	Both	Both	1.531 (1.165 to 1.98)
Tuberculosis	12 g/day	Both	Both	1.101 (0.815 to 1.425)
Tuberculosis	0 g/day	Both	Both	1.0 (1.0 to 1.0)
Lower respiratory infections	72 g/day	Both	Both	1.357 (1.113 to 1.648)
Lower respiratory infections	60 g/day	Both	Both	1.226 (1.036 to 1.423)
Lower respiratory infections	48 g/day	Both	Both	1.127 (0.936 to 1.327)
Lower respiratory infections	36 g/day	Both	Both	1.064 (0.928 to 1.219)
Lower respiratory infections	24 g/day	Both	Both	1.026 (0.901 to 1.167)
Lower respiratory infections	12 g/day	Both	Both	1.013 (0.951 to 1.084)
Lower respiratory infections	0 g/day	Both	Both	1.0 (1.0 to 1.0)
Oesophageal cancer	72 g/day	Both	Both	2.669 (2.074 to 3.348)
Oesophageal cancer	60 g/day	Both	Both	2.452 (1.905 to 3.094)
Oesophageal cancer	48 g/day	Both	Both	2.202 (1.73 to 2.703)
Oesophageal cancer	36 g/day	Both	Both	1.815 (1.468 to 2.222)
Oesophageal cancer	24 g/day	Both	Both	1.466 (1.209 to 1.764)
Oesophageal cancer	12 g/day	Both	Both	1.212 (1.031 to 1.439)
Oesophageal cancer	0 g/day	Both	Both	1.0 (1.0 to 1.0)
Liver cancer due to alcohol use	72 g/day	Both	Both	1.424 (1.088 to 1.855)
Liver cancer due to alcohol use	60 g/day	Both	Both	1.372 (1.093 to 1.692)
Liver cancer due to alcohol use	48 g/day	Both	Both	1.31 (1.036 to 1.639)
Liver cancer due to alcohol use	36 g/day	Both	Both	1.225 (1.009 to 1.455)
Liver cancer due to alcohol use	24 g/day	Both	Both	1.14 (0.934 to 1.359)
Liver cancer due to alcohol use	12 g/day	Both	Both	1.067 (0.936 to 1.207)
Liver cancer due to alcohol use	0 g/day	Both	Both	1.0 (1.0 to 1.0)
Larynx cancer	72 g/day	Both	Both	2.461 (1.758 to 3.228)
Larynx cancer	60 g/day	Both	Both	2.144 (1.46 to 2.935)
Larynx cancer	48 g/day	Both	Both	1.813 (1.3 to 2.421)
Larynx cancer	36 g/day	Both	Both	1.531 (1.126 to 2.061)
Larynx cancer	24 g/day	Both	Both	1.304 (1.006 to 1.659)
Larynx cancer	12 g/day	Both	Both	1.12 (0.903 to 1.386)
Larynx cancer	0 g/day	Both	Both	1.0 (1.0 to 1.0)
Breast cancer	72 g/day	Both	Both	1.476 (1.282 to 1.691)
Breast cancer	60 g/day	Both	Both	1.452 (1.312 to 1.599)
Breast cancer	48 g/day	Both	Both	1.443 (1.348 to 1.542)
Breast cancer	36 g/day	Both	Both	1.433 (1.311 to 1.551)
Breast cancer	24 g/day	Both	Both	1.329 (1.237 to 1.419)
Breast cancer	12 g/day	Both	Both	1.17 (1.081 to 1.265)
Breast cancer	0 g/day	Both	Both	1.0 (1.0 to 1.0)
Colon and rectum cancer	72 g/day	Both	Both	1.616 (1.38 to 1.861)
Colon and rectum cancer	60 g/day	Both	Both	1.468 (1.329 to 1.615)
Colon and rectum cancer	48 g/day	Both	Both	1.323 (1.156 to 1.501)
Colon and rectum cancer	36 g/day	Both	Both	1.237 (1.148 to 1.336)
Colon and rectum cancer	24 g/day	Both	Both	1.156 (1.067 to 1.248)
Colon and rectum cancer	12 g/day	Both	Both	1.078 (1.034 to 1.124)
Colon and rectum cancer	0 g/day	Both	Both	1.0 (1.0 to 1.0)
Lip and oral cavity cancer	72 g/day	Both	Both	4.858 (3.74 to 6.076)
Lip and oral cavity cancer	60 g/day	Both	Both	3.766 (2.839 to 4.9)
Lip and oral cavity cancer	48 g/day	Both	Both	2.991 (2.283 to 3.896)
Lip and oral cavity cancer	36 g/day	Both	Both	2.311 (1.757 to 2.929)
Lip and oral cavity cancer	24 g/day	Both	Both	1.738 (1.383 to 2.161)
Lip and oral cavity cancer	12 g/day	Both	Both	1.293 (1.076 to 1.551)
Lip and oral cavity cancer	0 g/day	Both	Both	1.0 (1.0 to 1.0)
Nasopharynx cancer	72 g/day	Both	Both	4.545 (4.1 to 4.982)
Nasopharynx cancer	60 g/day	Both	Both	3.803 (3.509 to 4.102)
Nasopharynx cancer	48 g/day	Both	Both	3.062 (2.873 to 3.258)
Nasopharynx cancer	36 g/day	Both	Both	2.385 (2.25 to 2.552)
Nasopharynx cancer	24 g/day	Both	Both	1.839 (1.77 to 1.907)
Nasopharynx cancer	12 g/day	Both	Both	1.371 (1.341 to 1.398)
Nasopharynx cancer	0 g/day	Both	Both	1.0 (1.0 to 1.0)
Other pharynx cancer	72 g/day	Both	Both	4.764 (3.315 to 6.576)
Other pharynx cancer	60 g/day	Both	Both	3.972 (2.813 to 5.354)
Other pharynx cancer	48 g/day	Both	Both	3.199 (2.202 to 4.407)
Other pharynx cancer	36 g/day	Both	Both	2.519 (1.843 to 3.299)
Other pharynx cancer	24 g/day	Both	Both	1.943 (1.467 to 2.484)
Other pharynx cancer	12 g/day	Both	Both	1.472 (1.234 to 1.742)
Other pharynx cancer	0 g/day	Both	Both	1.0 (1.0 to 1.0)
Ischaemic heart disease	72 g/day	Both	Male	1.091 (0.933 to 1.271)
Ischaemic heart disease	60 g/day	Both	Male	0.993 (0.883 to 1.105)
Ischaemic heart disease	48 g/day	Both	Male	0.906 (0.797 to 1.035)
Ischaemic heart disease	36 g/day	Both	Male	0.871 (0.788 to 0.964)
Ischaemic heart disease	24 g/day	Both	Male	0.857 (0.779 to 0.943)
Ischaemic heart disease	12 g/day	Both	Male	0.865 (0.79 to 0.948)
Ischaemic heart disease	0 g/day	Both	Male	1.0 (1.0 to 1.0)
Ischaemic heart disease	72 g/day	Both	Female	1.107 (0.894 to 1.341)
Ischaemic heart disease	60 g/day	Both	Female	1.012 (0.869 to 1.174)
Ischaemic heart disease	48 g/day	Both	Female	0.932 (0.786 to 1.113)
Ischaemic heart disease	36 g/day	Both	Female	0.882 (0.781 to 0.997)
Ischaemic heart disease	24 g/day	Both	Female	0.846 (0.749 to 0.948)
Ischaemic heart disease	12 g/day	Both	Female	0.823 (0.733 to 0.926)
Ischaemic heart disease	0 g/day	Both	Female	1.0 (1.0 to 1.0)
Ischaemic stroke	72 g/day	Both	Male	1.451 (1.228 to 1.69)
Ischaemic stroke	60 g/day	Both	Male	1.312 (1.167 to 1.471)
Ischaemic stroke	48 g/day	Both	Male	1.159 (0.98 to 1.353)
Ischaemic stroke	36 g/day	Both	Male	1.057 (0.931 to 1.192)
Ischaemic stroke	24 g/day	Both	Male	0.97 (0.862 to 1.088)
Ischaemic stroke	12 g/day	Both	Male	0.938 (0.83 to 1.054)
Ischaemic stroke	0 g/day	Both	Male	1.0 (1.0 to 1.0)
Ischaemic stroke	72 g/day	Both	Female	1.43 (1.147 to 1.771)
Ischaemic stroke	60 g/day	Both	Female	1.3 (1.121 to 1.496)
Ischaemic stroke	48 g/day	Both	Female	1.145 (0.946 to 1.359)
Ischaemic stroke	36 g/day	Both	Female	0.985 (0.834 to 1.149)
Ischaemic stroke	24 g/day	Both	Female	0.85 (0.726 to 0.985)
Ischaemic stroke	12 g/day	Both	Female	0.824 (0.718 to 0.939)
Ischaemic stroke	0 g/day	Both	Female	1.0 (1.0 to 1.0)
Intracerebral hemorrhage	72 g/day	Both	Male	1.971 (1.663 to 2.316)
Intracerebral hemorrhage	60 g/day	Both	Male	1.705 (1.45 to 1.991)
Intracerebral hemorrhage	48 g/day	Both	Male	1.458 (1.182 to 1.768)
Intracerebral hemorrhage	36 g/day	Both	Male	1.31 (1.105 to 1.539)
Intracerebral hemorrhage	24 g/day	Both	Male	1.162 (0.973 to 1.385)
Intracerebral hemorrhage	12 g/day	Both	Male	1.068 (0.945 to 1.214)
Intracerebral hemorrhage	0 g/day	Both	Male	1.0 (1.0 to 1.0)
Intracerebral hemorrhage	72 g/day	Both	Female	2.276 (1.701 to 2.934)
Intracerebral hemorrhage	60 g/day	Both	Female	1.964 (1.536 to 2.464)
Intracerebral hemorrhage	48 g/day	Both	Female	1.614 (1.245 to 2.048)
Intracerebral hemorrhage	36 g/day	Both	Female	1.337 (1.065 to 1.664)
Intracerebral hemorrhage	24 g/day	Both	Female	1.11 (0.884 to 1.367)
Intracerebral hemorrhage	12 g/day	Both	Female	1.031 (0.897 to 1.18)
Intracerebral hemorrhage	0 g/day	Both	Female	1.0 (1.0 to 1.0)
Hypertensive heart disease	72 g/day	Both	Both	1.86 (1.445 to 2.358)
Hypertensive heart disease	60 g/day	Both	Both	1.705 (1.297 to 2.175)
Hypertensive heart disease	48 g/day	Both	Both	1.614 (1.25 to 2.049)
Hypertensive heart disease	36 g/day	Both	Both	1.479 (1.232 to 1.759)
Hypertensive heart disease	24 g/day	Both	Both	1.315 (1.136 to 1.526)
Hypertensive heart disease	12 g/day	Both	Both	1.046 (0.913 to 1.198)
Hypertensive heart disease	0 g/day	Both	Both	1.0 (1.0 to 1.0)
Atrial fibrillation and flutter	72 g/day	Both	Both	1.535 (1.348 to 1.728)
Atrial fibrillation and flutter	60 g/day	Both	Both	1.411 (1.26 to 1.569)
Atrial fibrillation and flutter	48 g/day	Both	Both	1.312 (1.218 to 1.407)
Atrial fibrillation and flutter	36 g/day	Both	Both	1.214 (1.145 to 1.29)
Atrial fibrillation and flutter	24 g/day	Both	Both	1.131 (1.067 to 1.204)
Atrial fibrillation and flutter	12 g/day	Both	Both	1.066 (1.034 to 1.102)
Atrial fibrillation and flutter	0 g/day	Both	Both	1.0 (1.0 to 1.0)
Cirrhosis and other chronic liver diseases due to alcohol use	72 g/day	Both	Both	9.427 (6.131 to 13.804)
Cirrhosis and other chronic liver diseases due to alcohol use	60 g/day	Both	Both	6.274 (3.958 to 9.319)
Cirrhosis and other chronic liver diseases due to alcohol use	48 g/day	Both	Both	4.673 (3.25 to 6.717)
Cirrhosis and other chronic liver diseases due to alcohol use	36 g/day	Both	Both	3.274 (2.309 to 4.485)
Cirrhosis and other chronic liver diseases due to alcohol use	24 g/day	Both	Both	2.055 (1.521 to 2.688)
Cirrhosis and other chronic liver diseases due to alcohol use	12 g/day	Both	Both	1.243 (0.943 to 1.611)
Cirrhosis and other chronic liver diseases due to alcohol use	0 g/day	Both	Both	1.0 (1.0 to 1.0)
Pancreatitis	72 g/day	Both	Both	3.298 (2.473 to 4.458)
Pancreatitis	60 g/day	Both	Both	2.217 (1.415 to 3.389)
Pancreatitis	48 g/day	Both	Both	1.717 (1.199 to 2.477)
Pancreatitis	36 g/day	Both	Both	1.471 (1.062 to 2.021)
Pancreatitis	24 g/day	Both	Both	1.228 (0.874 to 1.67)
Pancreatitis	12 g/day	Both	Both	1.073 (0.791 to 1.481)
Pancreatitis	0 g/day	Both	Both	1.0 (1.0 to 1.0)
Epilepsy	72 g/day	Both	Both	2.48 (1.929 to 3.144)
Epilepsy	60 g/day	Both	Both	2.186 (1.781 to 2.622)
Epilepsy	48 g/day	Both	Both	1.872 (1.438 to 2.369)
Epilepsy	36 g/day	Both	Both	1.585 (1.303 to 1.898)
Epilepsy	24 g/day	Both	Both	1.353 (1.118 to 1.633)
Epilepsy	12 g/day	Both	Both	1.177 (1.059 to 1.316)
Epilepsy	0 g/day	Both	Both	1.0 (1.0 to 1.0)
Diabetes mellitus	72 g/day	Both	Male	1.198 (1.065 to 1.337)
Diabetes mellitus	60 g/day	Both	Male	1.165 (0.998 to 1.342)
Diabetes mellitus	48 g/day	Both	Male	1.084 (0.933 to 1.239)
Diabetes mellitus	36 g/day	Both	Male	1.0 (0.891 to 1.119)
Diabetes mellitus	24 g/day	Both	Male	0.932 (0.841 to 1.03)
Diabetes mellitus	12 g/day	Both	Male	0.921 (0.833 to 1.015)
Diabetes mellitus	0 g/day	Both	Male	1.0 (1.0 to 1.0)
Diabetes mellitus	72 g/day	Both	Female	1.172 (0.81 to 1.652)
Diabetes mellitus	60 g/day	Both	Female	1.074 (0.765 to 1.443)
Diabetes mellitus	48 g/day	Both	Female	0.945 (0.737 to 1.173)
Diabetes mellitus	36 g/day	Both	Female	0.836 (0.702 to 0.981)
Diabetes mellitus	24 g/day	Both	Female	0.76 (0.66 to 0.872)
Diabetes mellitus	12 g/day	Both	Female	0.733 (0.658 to 0.826)
Diabetes mellitus	0 g/day	Both	Female	1.0 (1.0 to 1.0)
Transport injuries	72 g/day	Both	Both	1.552 (1.201 to 2.032)
Transport injuries	60 g/day	Both	Both	1.456 (1.186 to 1.818)
Transport injuries	48 g/day	Both	Both	1.366 (1.101 to 1.692)
Transport injuries	36 g/day	Both	Both	1.288 (1.089 to 1.534)
Transport injuries	24 g/day	Both	Both	1.22 (1.062 to 1.4)
Transport injuries	12 g/day	Both	Both	1.163 (1.021 to 1.346)
Transport injuries	0 g/day	Both	Both	1.0 (1.0 to 1.0)
Unintentional injuries	72 g/day	Both	Both	1.266 (1.063 to 1.555)
Unintentional injuries	60 g/day	Both	Both	1.221 (1.059 to 1.46)
Unintentional injuries	48 g/day	Both	Both	1.182 (1.024 to 1.428)
Unintentional injuries	36 g/day	Both	Both	1.168 (1.054 to 1.347)
Unintentional injuries	24 g/day	Both	Both	1.154 (1.046 to 1.319)
Unintentional injuries	12 g/day	Both	Both	1.09 (1.016 to 1.187)
Unintentional injuries	0 g/day	Both	Both	1.0 (1.0 to 1.0)
Self-harm	72 g/day	Both	Both	1.927 (1.398 to 2.665)
Self-harm	60 g/day	Both	Both	1.734 (1.29 to 2.308)
Self-harm	48 g/day	Both	Both	1.545 (1.132 to 2.048)
Self-harm	36 g/day	Both	Both	1.376 (1.05 to 1.751)
Self-harm	24 g/day	Both	Both	1.23 (0.972 to 1.533)
Self-harm	12 g/day	Both	Both	1.107 (0.908 to 1.343)
Self-harm	0 g/day	Both	Both	1.0 (1.0 to 1.0)
Interpersonal violence	72 g/day	Both	Both	1.516 (1.255 to 1.867)
Interpersonal violence	60 g/day	Both	Both	1.452 (1.215 to 1.719)
Interpersonal violence	48 g/day	Both	Both	1.396 (1.118 to 1.739)
Interpersonal violence	36 g/day	Both	Both	1.345 (1.14 to 1.585)
Interpersonal violence	24 g/day	Both	Both	1.256 (1.055 to 1.46)
Interpersonal violence	12 g/day	Both	Both	1.129 (0.963 to 1.317)
Interpersonal violence	0 g/day	Both	Both	1.0 (1.0 to 1.0)
