# Supplementary material for: Association between sociodemographic status and the T2DM-related risks in China: implication for reducing T2DM disease burden
Source: Front Public Health. 2024 Jan 8;11:1297203. doi: 10.3389/fpubh.2023.1297203 (PMC10801005; doi:10.3389/fpubh.2023.1297203)
Supplement: Supplementary file 3 [file Data_Sheet_2.XLSX]

## Sheet: Low fruit
REI	NID	Data Type	Title	Citation
111 - Diet low in fruits	154978	Scientific literature	Fruit and vegetable intake in relation to risk of ischemic stroke	Joshipura KJ, Ascherio A, Manson JE, Stampfer MJ, Rimm EB, Speizer FE, Hennekens CH, Spiegelman D, Willett WC. Fruit and vegetable intake in relation to risk of ischemic stroke. JAMA. 1999; 282(13): 1233-9.
111 - Diet low in fruits	154980	Scientific literature	Intake of fruit and vegetables and the risk of ischemic stroke in a cohort of Danish men and women	Johnsen SP, Overvad K, Stripp C, Tjønneland A, Husted SE, Sørensen HT. Intake of fruit and vegetables and the risk of ischemic stroke in a cohort of Danish men and women. Am J Clin Nutr. 2003; 78(1): 57-64.
111 - Diet low in fruits	154983	Scientific literature	Vegetable and fruit intake and stroke mortality in the Hiroshima/Nagasaki Life Span Study	Sauvaget C, Nagano J, Allen N, Kodama K. Vegetable and fruit intake and stroke mortality in the Hiroshima/Nagasaki Life Span Study. Stroke. 2003; 34(10): 2355-60.
111 - Diet low in fruits	154985	Scientific literature	Dietary fiber and fiber-rich food intake in relation to risk of stroke in male smokers	Larsson SC, Männistö S, Virtanen MJ, Kontto J, Albanes D, Virtamo J. Dietary fiber and fiber-rich food intake in relation to risk of stroke in male smokers. Eur J Clin Nutr. 2009; 63(8): 1016-24.
111 - Diet low in fruits	154986	Scientific literature	Dietary flavonoids, antioxidant vitamins, and incidence of stroke: the Zutphen study	Keli SO, Hertog MG, Feskens EJ, Kromhout D. Dietary flavonoids, antioxidant vitamins, and incidence of stroke: the Zutphen study. Arch Intern Med. 1996; 156(6): 637-42.
111 - Diet low in fruits	154987	Scientific literature	Protective effect of fruits and vegetables on development of stroke in men	Gillman MW, Cupples LA, Gagnon D, Posner BM, Ellison RC, Castelli WP, Wolf PA. Protective effect of fruits and vegetables on development of stroke in men. JAMA. 1995; 12(273): 1113-7.
111 - Diet low in fruits	154996	Scientific literature	Fruit, vegetable and bean intake and mortality from cardiovascular disease among Japanese men and women: the JACC Study	Nagura J, Iso H, Watanabe Y, Maruyama K, Date C, Toyoshima H, Yamamoto A, Kikuchi S, Koizumi A, Kondo T, Wada Y, Inaba Y, Tamakoshi A; JACC Study Group. Fruit, vegetable and bean intake and mortality from cardiovascular disease among Japanese men and women: the JACC Study. Br J Nutr. 2009; 102(2): 285-92.
111 - Diet low in fruits	154998	Scientific literature	Associations of whole-grain, refined-grain, and fruit and vegetable consumption with risks of all-cause mortality and incident coronary artery disease and ischemic stroke: the Atherosclerosis Risk in Communities (ARIC) Study	Steffen LM, Jacobs DR Jr, Stevens J, Shahar E, Carithers T, Folsom AR. Associations of whole-grain, refined-grain, and fruit and vegetable consumption with risks of all-cause mortality and incident coronary artery disease and ischemic stroke: the Atherosclerosis Risk in Communities (ARIC) Study. Am J Clin Nutr. 2003; 78(3): 383-90.
111 - Diet low in fruits	155001	Scientific literature	Fruit and vegetable intake and risk of cardiovascular disease in US adults: the first National Health and Nutrition Examination Survey Epidemiologic Follow-up Study	Bazzano LA, He J, Ogden LG, Loria CM, Vupputuri S, Myers L, Whelton PK. Fruit and vegetable intake and risk of cardiovascular disease in US adults: the first National Health and Nutrition Examination Survey Epidemiologic Follow-up Study. Am J Clin Nutr. 2002; 76(1): 93-9.
111 - Diet low in fruits	155004	Scientific literature	Plant foods and the risk of cerebrovascular diseases: a potential protection of fruit consumption	Mizrahi A, Knekt P, Montonen J, Laaksonen MA, Heliövaara M, Järvinen R. Plant foods and the risk of cerebrovascular diseases: a potential protection of fruit consumption. Br J Nutr. 2009; 102(7): 1075-83.
111 - Diet low in fruits	162568	Scientific literature	Food consumption and the incidence of type II diabetes mellitus	Montonen J, Järvinen R, Heliövaara M, Reunanen A, Aromaa A, Knekt P. Food consumption and the incidence of type II diabetes mellitus. Eur J Clin Nutr. 2005; 59(3): 441–8.
111 - Diet low in fruits	162587	Scientific literature	Intake of dietary fiber and risk of coronary heart disease in a cohort of Finnish men. The Alpha-Tocopherol, Beta-Carotene Cancer Prevention Study	Pietinen P, Rimm EB, Korhonen P, Hartman AM, Willett WC, Albanes D, Virtamo J. Intake of dietary fiber and risk of coronary heart disease in a cohort of Finnish men. The Alpha-Tocopherol, Beta-Carotene Cancer Prevention Study. Circulation. 1996; 94(11): 2720–7.
111 - Diet low in fruits	162601	Scientific literature	Differential association of body mass index and fat distribution with three major histologic types of lung cancer: evidence from a cohort of older women	Olson JE, Yang P, Schmitz K, Vierkant RA, Cerhan JR, Sellers TA. Differential association of body mass index and fat distribution with three major histologic types of lung cancer: evidence from a cohort of older women. Am J Epidemiol. 2002; 156(7): 606–15.
111 - Diet low in fruits	162625	Scientific literature	Diet and lung cancer risk from a 14-year population-based prospective study in Japan: with special reference to fish consumption	Takezaki T, Inoue M, Kataoka H, Ikeda S, Yoshida M, Ohashi Y, Tajima K, Tominaga S. Diet and lung cancer risk from a 14-year population-based prospective study in Japan: with special reference to fish consumption. Nutr Cancer. 2003; 45(2): 160–7.
111 - Diet low in fruits	162634	Scientific literature	Vegetable and fruit consumption and lung cancer risk in the Netherlands Cohort Study on diet and cancer	Voorrips LE, Goldbohm RA, Verhoeven DT, van Poppel GA, Sturmans F, Hermus RJ, van den Brandt PA. Vegetable and fruit consumption and lung cancer risk in the Netherlands Cohort Study on diet and cancer. Cancer Causes Control. 2000; 11(2): 101–15.
111 - Diet low in fruits	162661	Scientific literature	Pesticides and lung cancer risk in the agricultural health study cohort	Alavanja MCR, Dosemeci M, Samanic C, Lubin J, Lynch CF, Knott C, Barker J, Hoppin JA, Sandler DP, Coble J, Thomas K, Blair A. Pesticides and lung cancer risk in the agricultural health study cohort. Am J Epidemiol. 2004; 160(9): 876–85.
111 - Diet low in fruits	162669	Scientific literature	Intake of fruit, vegetables, and fruit juices and risk of diabetes in women	Bazzano LA, Li TY, Joshipura KJ, Hu FB. Intake of fruit, vegetables, and fruit juices and risk of diabetes in women. Diabetes Care. 2008; 31(7): 1311–7.
111 - Diet low in fruits	162673	Scientific literature	Diet and lung cancer mortality: a 1987 National Health Interview Survey cohort study	Breslow RA, Graubard BI, Sinha R, Subar AF. Diet and lung cancer mortality: a 1987 National Health Interview Survey cohort study. Cancer Causes Control. 2000; 11(5): 419–31.
111 - Diet low in fruits	162681	Scientific literature	Prospective study of fruit and vegetable consumption and risk of lung cancer among men and women	Feskanich D, Ziegler RG, Michaud DS, Giovannucci EL, Speizer FE, Willett WC, Colditz GA. Prospective study of fruit and vegetable consumption and risk of lung cancer among men and women. J Natl Cancer Inst. 2000; 92(22): 1812–23.
111 - Diet low in fruits	162685	Scientific literature	Diet and lung cancer in California Seventh-day Adventists	Fraser GE, Beeson WL, Phillips RL. Diet and lung cancer in California Seventh-day Adventists. Am J Epidemiol. 1991; 133(7): 683–93.
111 - Diet low in fruits	162686	Scientific literature	A possible protective effect of nut consumption on risk of coronary heart disease. The Adventist Health Study	Fraser GE, Sabaté J, Beeson WL, Strahan TM. A possible protective effect of nut consumption on risk of coronary heart disease. The Adventist Health Study. Arch Intern Med. 1992; 152(7): 1416–24.
111 - Diet low in fruits	162788	Scientific literature	Dietary carotenoids, serum beta-carotene, and retinol and risk of lung cancer in the alpha-tocopherol, beta-carotene cohort study	Holick CN, Michaud DS, Stolzenberg-Solomon R, Mayne ST, Pietinen P, Taylor PR, Virtamo J, Albanes D. Dietary carotenoids, serum beta-carotene, and retinol and risk of lung cancer in the alpha-tocopherol, beta-carotene cohort study. Am J Epidemiol. 2002; 156(6): 536–47.
111 - Diet low in fruits	163009	Scientific literature	Quantity and variety of fruit and vegetable consumption and cancer risk	Jansen MCJF, Bueno-de-Mesquita HB, Feskens EJM, Streppel MT, Kok FJ, Kromhout D. Quantity and variety of fruit and vegetable consumption and cancer risk. Nutr Cancer. 2004; 48(2): 142–8.
111 - Diet low in fruits	163046	Scientific literature	Antioxidant vitamin intake and coronary mortality in a longitudinal population study	Knekt P, Reunanen A, Järvinen R, Seppänen R, Heliövaara M, Aromaa A. Antioxidant vitamin intake and coronary mortality in a longitudinal population study. Am J Epidemiol. 1994; 139(12): 1180-9.
111 - Diet low in fruits	163062	Scientific literature	Carbohydrates, dietary fiber, and incident type 2 diabetes in older women	Meyer KA, Kushi LH, Jacobs DR, Slavin J, Sellers TA, Folsom AR. Carbohydrates, dietary fiber, and incident type 2 diabetes in older women. Am J Clin Nutr. 2000; 71(4): 921–30.
111 - Diet low in fruits	289827	Scientific literature	Impact of diet on mortality from stroke: results from the U.S. multiethnic cohort study	Sharma S, Cruickshank JK, Green DM, Vik S, Tome A, Kolonel LN. Impact of diet on mortality from stroke: results from the U.S. multiethnic cohort study. J Am Coll Nutr. 2013; 32(3): 151–9.
111 - Diet low in fruits	289931	Scientific literature	Fruit and vegetable consumption, ethnicity and risk of fatal ischemic heart disease	Sharma S, Vik S, Kolonel LN. Fruit and vegetable consumption, ethnicity and risk of fatal ischemic heart disease. J Nutr Health Aging. 2014; 18(6): 573–8.
111 - Diet low in fruits	298515	Scientific literature	Alcohol, tobacco, and diet in relation to esophageal cancer: the Shanghai Cohort Study	Fan Y, Yuan JM, Wang R, Gao YT, Yu MC. Alcohol, tobacco, and diet in relation to esophageal cancer: the Shanghai Cohort Study. Nutr Cancer. 2008; 60(3): 354-63.
111 - Diet low in fruits	343430	Scientific literature	Food groups and risk of oral and pharyngeal cancer	Levi F, Pasche C, La Vecchia C, Lucchini F, Franceschi S, Monnier P. Food groups and risk of oral and pharyngeal cancer. Int J Cancer. 1998; 77(5): 705-9.
111 - Diet low in fruits	343452	Scientific literature	Smoking, alcohol, diet, dentition and sexual practices in the epidemiology of oral cancer in Poland	Lissowska J, Pilarska A, Pilarski P, Samolczyk-Wanyura D, Piekarczyk J, Bardin-Mikollajczak A, Zatonski W, Herrero R, Munoz N, Franceschi S. Smoking, alcohol, diet, dentition and sexual practices in the epidemiology of oral cancer in Poland. Eur J Cancer Prev. 2003; 12(1): 25-33.
111 - Diet low in fruits	346184	Scientific literature	Risk factors for cancer of the oral cavity and oro-pharynx in Cuba	Garrote LF, Herrero R, Reyes RM, Vaccarella S, Anta JL, Ferbeye L, Muñoz N, Franceschi S. Risk factors for cancer of the oral cavity and oro-pharynx in Cuba. Br J Cancer. 2001; 85(1): 46-54.
111 - Diet low in fruits	350320	Scientific literature	Fresh Fruit Consumption and Major Cardiovascular Disease in China	Du H, Li L, Bennett D, Guo Y, Key T, Bian Z, Sherliker P, Gao H, Chen Y, Yang L, Chen J, Wang S, Du R, Su H, Collins R, Peto R, Chen Z. Fresh Fruit Consumption and Major Cardiovascular Disease in China. N Engl J Med. 2016; 374(14): 1332-43.
111 - Diet low in fruits	355213	Scientific literature	Intakes of dietary fiber, vegetables, and fruits and incidence of cardiovascular disease in Japanese patients with type 2 diabetes	Tanaka S, Yoshimura Y, Kamada C, Tanaka S, Horikawa C, Okumura R, Ito H, Ohashi Y, Akanuma Y, Yamada N, Sone H, Japan Diabetes Complications Study Group. Intakes of dietary fiber, vegetables, and fruits and incidence of cardiovascular disease in Japanese patients with type 2 diabetes. Diabetes Care. 2013; 36(12): 3916–22.
111 - Diet low in fruits	355235	Scientific literature	Total and specific fruit and vegetable consumption and risk of stroke: a prospective study	Larsson SC, Virtamo J, Wolk A. Total and specific fruit and vegetable consumption and risk of stroke: a prospective study. Atherosclerosis. 2013; 227(1): 147–52.
111 - Diet low in fruits	355240	Scientific literature	Variety in fruit and vegetable consumption and 10-year incidence of CHD and stroke	Griep LMO, Verschuren WM, Kromhout D, Ocké MC, Geleijnse JM. Variety in fruit and vegetable consumption and 10-year incidence of CHD and stroke. Public Health Nutr. 2012; 15(12): 2280–6.
111 - Diet low in fruits	355244	Scientific literature	Flavonoid intake and cardiovascular disease mortality: a prospective study in postmenopausal women	Mink PJ, Scrafford CG, Barraj LM, Harnack L, Hong C-P, Nettleton JA, Jacobs DR. Flavonoid intake and cardiovascular disease mortality: a prospective study in postmenopausal women. Am J Clin Nutr. 2007; 85(3): 895–909.
111 - Diet low in fruits	355251	Scientific literature	Frequency of citrus fruit intake is associated with the incidence of cardiovascular disease: the Jichi Medical School cohort study	Yamada T, Hayasaka S, Shibata Y, Ojima T, Saegusa T, Gotoh T, Ishikawa S, Nakamura Y, Kayaba K, Jichi Medical School Cohort Study Group. Frequency of citrus fruit intake is associated with the incidence of cardiovascular disease: the Jichi Medical School cohort study. J Epidemiol. 2011; 21(3): 169–75.
111 - Diet low in fruits	355483	Scientific literature	Consumption of fruit, vegetables, and other food groups and the risk of nasopharyngeal carcinoma	Polesel J, Serraino D, Negri E, Barzan L, Vaccher E, Montella M, Zucchetto A, Garavello W, Franceschi S, Vecchia CL, Talamini R. Consumption of fruit, vegetables, and other food groups and the risk of nasopharyngeal carcinoma. Cancer Causes Control. 2013; 24(6): 1157–65.
111 - Diet low in fruits	355486	Scientific literature	Pretreatment Lifestyle Behaviors as Survival Predictors for Patients with Nasopharyngeal Carcinoma	Shen G-P, Xu F-H, He F, Ruan H-L, Cui C, Chen L-Z, Zeng Y-X, Jia W-H. Pretreatment Lifestyle Behaviors as Survival Predictors for Patients with Nasopharyngeal Carcinoma. PLoS One. 2012; 7(5): e36515.
111 - Diet low in fruits	355490	Scientific literature	Greater intake of fruit and vegetables is associated with lower risk of nasopharyngeal carcinoma in Chinese adults: a case–control study	Liu Y, Dai J, Xu C, Lu Y, Fan Y, Zhang X, Zhang C, Chen Y. Greater intake of fruit and vegetables is associated with lower risk of nasopharyngeal carcinoma in Chinese adults: a case–control study. Cancer Causes Control. 2012; 23(4): 589–99.
111 - Diet low in fruits	355524	Scientific literature	Risk Factors of Nasopharyngeal Carcinoma in Turkey - an Epidemiological Survey of the Anatolian Society of Medical Oncology	Turkoz FP, Celenkoglu G, Doğu GG, Kalender ME, Coskun U, Alkis N, Ozkan M, Turk HM, Arslan UY. Risk Factors of Nasopharyngeal Carcinoma in Turkey - an Epidemiological Survey of the Anatolian Society of Medical Oncology. Asian Pac J Cancer Prev. 2011; 12(11): 3017–21.
111 - Diet low in fruits	355526	Scientific literature	Traditional Cantonese diet and nasopharyngeal carcinoma risk: a large-scale case-control study in Guangdong, China	Jia W-H, Luo X-Y, Feng B-J, Ruan H-L, Bei J-X, Liu W-S, Qin H-D, Feng Q-S, Chen L-Z, Yao SY, Zeng Y-X. Traditional Cantonese diet and nasopharyngeal carcinoma risk: a large-scale case-control study in Guangdong, China. BMC Cancer. 2010; 10: 446.
111 - Diet low in fruits	355528	Scientific literature	Dietary risk factors for nasopharyngeal carcinoma in Maghrebian countries	Feng B-J, Jalbout M, Ayoub WB, Khyatti M, Dahmoul S, Ayad M, Maachi F, Bedadra W, Abdoun M, Mesli S, Hamdi‐Cherif M, Boualga K, Bouaouina N, Chouchane L, Benider A, Ayed FB, Goldgar D, Corbex M. Dietary risk factors for nasopharyngeal carcinoma in Maghrebian countries. Int J Cancer. 121(7): 1550–5.
111 - Diet low in fruits	355530	Scientific literature	Preserved foods in relation to risk of nasopharyngeal carcinoma in Shanghai, China	Yuan J-M, Wang X-L, Xiang Y-B, Gao Y-T, Ross RK, Yu MC. Preserved foods in relation to risk of nasopharyngeal carcinoma in Shanghai, China. Int J Cancer. 85(3): 358–63.
111 - Diet low in fruits	355532	Scientific literature	Nasopharyngeal carcinoma in Malaysian Chinese: Salted fish and other dietary exposures	Armstrong RW, Imrey PB, Lye MS, Armstrong MJ, Yu MC, Sani S. Nasopharyngeal carcinoma in Malaysian Chinese: Salted fish and other dietary exposures. Int J Cancer. 77(2): 228–35.
111 - Diet low in fruits	355534	Scientific literature	Diet and nasopharyngeal cancer in a low-risk population	Farrow DC, Vaughan TL, Berwick M, Lynch CF, Swanson GM, Lyon JL. Diet and nasopharyngeal cancer in a low-risk population. Int J Cancer. 78(6): 675–9.
111 - Diet low in fruits	355548	Scientific literature	Relation of the Traditional Mediterranean Diet to Cerebrovascular Disease in a Mediterranean Population	Misirli G, Benetou V, Lagiou P, Bamia C, Trichopoulos D, Trichopoulou A. Relation of the Traditional Mediterranean Diet to Cerebrovascular Disease in a Mediterranean Population. Am J Epidemiol. 2012; 176(12): 1185–92.
111 - Diet low in fruits	356130	Scientific literature	Fruits and vegetables consumption and the risk of histological subtypes of lung cancer in the European Prospective Investigation into Cancer and Nutrition (EPIC)	Büchner FL, Bueno-de-Mesquita HB, Linseisen J, Boshuizen HC, Kiemeney L a. LM, Ros MM, Overvad K, Hansen L, Tjonneland A, Raaschou-Nielsen O, Clavel-Chapelon F, Boutron-Ruault M-C, Touillaud M, Kaaks R, Rohrmann S, Boeing H, Nöthlings U, Trichopoulou A, Zylis D, Dilis V, Palli D, Sieri S, Vineis P, Tumino R, Panico S, Peeters PHM, Gils CH van, Lund E, Gram IT, Braaten T, Martinez C, Agudo A, Arri…
111 - Diet low in fruits	356131	Scientific literature	Intakes of Fruit, Vegetables, and Specific Botanical Groups in Relation to Lung Cancer Risk in the NIH-AARP Diet and Health Study	Wright ME, Park Y, Subar AF, Freedman ND, Albanes D, Hollenbeck A, Leitzmann MF, Schatzkin A. Intakes of Fruit, Vegetables, and Specific Botanical Groups in Relation to Lung Cancer Risk in the NIH-AARP Diet and Health Study. Am J Epidemiol. 2008; 168(9): 1024–34.
111 - Diet low in fruits	356604	Scientific literature	Fruit and vegetable intake and risk of cancer: a prospective cohort study	George SM, Park Y, Leitzmann MF, Freedman ND, Dowling EC, Reedy J, Schatzkin A, Hollenbeck A, Subar AF. Fruit and vegetable intake and risk of cancer: a prospective cohort study. Am J Clin Nutr. 2009; 89(1): 347–53.
111 - Diet low in fruits	356730	Scientific literature	A Prospective Study of Fruit and Vegetable Intake and the Risk of Type 2 Diabetes in Women	Liu S, Serdula M, Janket S-J, Cook NR, Sesso HD, Willett WC, Manson JE, Buring JE. A Prospective Study of Fruit and Vegetable Intake and the Risk of Type 2 Diabetes in Women. Diabetes Care. 2004; 27(12): 2993–6.
111 - Diet low in fruits	356731	Scientific literature	Vegetable but Not Fruit Consumption Reduces the Risk of Type 2 Diabetes in Chinese Women	Villegas R, Shu XO, Gao Y-T, Yang G, Elasy T, Li H, Zheng W. Vegetable but Not Fruit Consumption Reduces the Risk of Type 2 Diabetes in Chinese Women. J Nutr. 2008; 138(3): 574–80.
111 - Diet low in fruits	356732	Scientific literature	A Prospective Study of the Association Between Quantity and Variety of Fruit and Vegetable Intake and Incident Type 2 Diabetes	Cooper AJ, Sharp SJ, Lentjes MAH, Luben RN, Khaw K-T, Wareham NJ, Forouhi NG. A Prospective Study of the Association Between Quantity and Variety of Fruit and Vegetable Intake and Incident Type 2 Diabetes. Diabetes Care. 2012; 35(6): 1293–300.
111 - Diet low in fruits	356733	Scientific literature	Fruit consumption and risk of type 2 diabetes: results from three prospective longitudinal cohort studies	Muraki I, Imamura F, Manson JE, Hu FB, Willett WC, Dam RM van, Sun Q. Fruit consumption and risk of type 2 diabetes: results from three prospective longitudinal cohort studies. BMJ. 2013; 347: f5001.
111 - Diet low in fruits	356734	Scientific literature	Vegetable and fruit intake and risk of type 2 diabetes: Japan Public Health Center-based Prospective Study	Kurotani K, Nanri A, Goto A, Mizoue T, Noda M, Kato M, Inoue M, Tsugane S, Group for the JPHCPS. Vegetable and fruit intake and risk of type 2 diabetes: Japan Public Health Center-based Prospective Study. Br J Nutr. 2013; 109(4): 709–17.
111 - Diet low in fruits	357030	Scientific literature	Prospective study of risk factors for esophageal and gastric cancers in the Linxian general population trial cohort in China	Tran GD, Sun X-D, Abnet CC, Fan J-H, Dawsey SM, Dong Z-W, Mark SD, Qiao Y-L, Taylor PR. Prospective study of risk factors for esophageal and gastric cancers in the Linxian general population trial cohort in China. Int J Cancer. 113(3): 456–63.
111 - Diet low in fruits	357039	Scientific literature	Fruit and vegetable intake and esophageal cancer in a large prospective cohort study	Freedman ND, Park Y, Subar AF, Hollenbeck AR, Leitzmann MF, Schatzkin A, Abnet CC. Fruit and vegetable intake and esophageal cancer in a large prospective cohort study. Int J Cancer. 121(12): 2753–60.
111 - Diet low in fruits	357050	Scientific literature	Fruit and vegetable consumption and squamous cell carcinoma of the esophagus in Japan: The JPHC study	Yamaji T, Inoue M, Sasazuki S, Iwasaki M, Kurahashi N, Shimazu T, Tsugane S. Fruit and vegetable consumption and squamous cell carcinoma of the esophagus in Japan: The JPHC study. Int J Cancer. 123(8): 1935–40.
111 - Diet low in fruits	357069	Scientific literature	Vegetables and fruits consumption and risk of esophageal and gastric cancer subtypes in the Netherlands Cohort Study	Steevens J, Schouten LJ, Goldbohm RA, Brandt PA van den. Vegetables and fruits consumption and risk of esophageal and gastric cancer subtypes in the Netherlands Cohort Study. Int J Cancer. 129(11): 2681–93.
111 - Diet low in fruits	357118	Scientific literature	Diet in the Etiology of Oral and Pharyngeal Cancer among Women from the Southern United States	Winn DM, Ziegler RG, Pickle LW, Gridley G, Blot WJ, Hoover RN. Diet in the Etiology of Oral and Pharyngeal Cancer among Women from the Southern United States. Cancer Res. 1984; 44(3): 1216–22.
111 - Diet low in fruits	357119	Scientific literature	Role of diet in upper aerodigestive tract cancers	Notani PN, Jayant K. Role of diet in upper aerodigestive tract cancers. Nutr Cancer. 1987; 10(1–2): 103–13.
111 - Diet low in fruits	357120	Scientific literature	Risk factors for oral cancer in Brazil: A case-control study	Franco EL, Kowalski LP, Oliveira BV, Curado MP, Pereira RN, Silva ME, Fava AS, Torloni H. Risk factors for oral cancer in Brazil: A case-control study. Int J Cancer. 43(6): 992–1000.
111 - Diet low in fruits	357122	Scientific literature	Dietary indicators of oral and pharyngeal cancer	La Vecchia C, Negri E, D’Avanzo B, Boyle P, Franceschi S. Dietary indicators of oral and pharyngeal cancer. Int J Epidemiol. 1991; 20(1): 39–44.
111 - Diet low in fruits	357125	Scientific literature	Salted meat consumption as a risk factor for cancer of the oral cavity and pharynx: a case-control study from Uruguay	De Stefani E, Oreggia F, Ronco A, Fierro L, Rivero S. Salted meat consumption as a risk factor for cancer of the oral cavity and pharynx: a case-control study from Uruguay. Cancer Epidemiol Biomark Prev. 1994; 3(5): 381–5.
111 - Diet low in fruits	357127	Scientific literature	Diet, alcohol, smoking and cancer of the upper aerodigestive tract: a prospective study among Hawaii Japanese men	Chyou PH, Nomura AM, Stemmermann GN. Diet, alcohol, smoking and cancer of the upper aerodigestive tract: a prospective study among Hawaii Japanese men. Int J Cancer. 1995; 60(5): 616–21.
111 - Diet low in fruits	357148	Scientific literature	Food groups, oils and butter, and cancer of the oral cavity and pharynx	Franceschi S, Favero A, Conti E, Talamini R, Volpe R, Negri E, Barzan L, La Vecchia C. Food groups, oils and butter, and cancer of the oral cavity and pharynx. Br J Cancer. 1999; 80(3–4): 614–20.
111 - Diet low in fruits	357210	Scientific literature	Oral cancer in Southern India: the influence of body size, diet, infections and sexual practices	Rajkumar T, Sridhar H, Balaram P, Vaccarella S, Gajalakshmi V, Nandakumar A, Ramdas K, Jayshree R, Muñoz N, Herrero R, Franceschi S, Weiderpass E. Oral cancer in Southern India: the influence of body size, diet, infections and sexual practices. Eur J Cancer Prev. 2003; 12(2): 135–43.
111 - Diet low in fruits	357211	Scientific literature	Oral and oropharyngeal cancer in Spain: influence of dietary patterns	Sánchez MJ, Martínez C, Nieto A, Castellsagué X, Quintana MJ, Bosch FX, Muñoz N, Herrero R, Franceschi S. Oral and oropharyngeal cancer in Spain: influence of dietary patterns. Eur J Cancer Prev. 2003; 12(1): 49–56.
111 - Diet low in fruits	357212	Scientific literature	Diet and risk of oral and pharyngeal cancer. An Italian case-control study	Tavani A, Gallus S, La Vecchia C. Diet and risk of oral and pharyngeal cancer. An Italian case-control study. Eur J Cancer Prev. 2001; 10: 191–5.
111 - Diet low in fruits	357237	Scientific literature	Red meat, Mediterranean diet and lung cancer risk among heavy smokers in the COSMOS screening study	Gnagnarella P, Maisonneuve P, Bellomi M, Rampinelli C, Bertolotti R, Spaggiari L, Palli D, Veronesi G. Red meat, Mediterranean diet and lung cancer risk among heavy smokers in the COSMOS screening study. Ann Oncol. 2013; 24(10): 2606–11.
111 - Diet low in fruits	357241	Scientific literature	Intakes of Fruits, Vegetables, and Related Vitamins and Lung Cancer Risk: Results from the Shanghai Men’s Health Study (2002–2009)	Takata Y, Xiang Y-B, Yang G, Li H, Gao J, Cai H, Gao Y-T, Zheng W, Shu X-O. Intakes of Fruits, Vegetables, and Related Vitamins and Lung Cancer Risk: Results from the Shanghai Men’s Health Study (2002–2009). Nutr Cancer. 2013; 65(1): 51–61.
111 - Diet low in fruits	357253	Scientific literature	Vegetables, fruit consumption and risk of lung cancer among middle-aged Japanese men and women: JPHC study	Liu Y, Sobue T, Otani T, Tsugane S. Vegetables, fruit consumption and risk of lung cancer among middle-aged Japanese men and women: JPHC study. Cancer Causes Control. 2004; 15(4): 349–57.
111 - Diet low in fruits	357412	Scientific literature	Role of Various Carotenoids in Lung Cancer Prevention	Knekt P, Järvinen R, Teppo L, Aromaa A, Seppänen R. Role of Various Carotenoids in Lung Cancer Prevention. J Natl Cancer Inst. 1999; 91(2): 182–4.
111 - Diet low in fruits	357418	Scientific literature	Vegetables, Fruit, and Lung Cancer in the Iowa Women’s Health Study	Steinmetz KA, Potter JD, Folsom AR. Vegetables, Fruit, and Lung Cancer in the Iowa Women’s Health Study. Cancer Res. 1993; 53(3): 536–43.
111 - Diet low in fruits	357424	Scientific literature	Intake of vegetables, fruits, beta-carotene, vitamin C and vitamin supplements and cancer incidence among the elderly: a prospective study	Shibata A, Paganini-Hill A, Ross RK, Henderson BE. Intake of vegetables, fruits, beta-carotene, vitamin C and vitamin supplements and cancer incidence among the elderly: a prospective study. Br J Cancer. 1992; 66(4): 673–9.
111 - Diet low in fruits	357468	Scientific literature	Vegetables and fruit intake and cancer mortality in the Hiroshima/Nagasaki Life Span Study	Sauvaget C, Nagano J, Hayashi M, Spencer E, Shimizu Y, Allen N. Vegetables and fruit intake and cancer mortality in the Hiroshima/Nagasaki Life Span Study. Br J Cancer. 2003; 88(5): 689–94.
111 - Diet low in fruits	357496	Scientific literature	Fruit, vegetable, and fiber intake in relation to cancer risk: findings from the European Prospective Investigation into Cancer and Nutrition (EPIC)	Bradbury KE, Appleby PN, Key TJ. Fruit, vegetable, and fiber intake in relation to cancer risk: findings from the European Prospective Investigation into Cancer and Nutrition (EPIC). Am J Clin Nutr. 2014; 100 Suppl 1: 394S-8S.
111 - Diet low in fruits	357573	Scientific literature	Dietary Habits and Risk of Lung Cancer Death in a Large-scale Cohort Study (JACC Study) in Japan by Sex and Smoking Habit	Ozasa K, Watanabe Y, Ito Y, Suzuki K, Tamakoshi A, Seki N, Nishino Y, Kondo T, Wakai K, Ando M, Ohno Y. Dietary Habits and Risk of Lung Cancer Death in a Large-scale Cohort Study (JACC Study) in Japan by Sex and Smoking Habit. Jpn J Cancer Res. 2001; 92: 1259–69.
111 - Diet low in fruits	357920	Scientific literature	Fruit and Vegetable Consumption and MortalityEuropean Prospective Investigation Into Cancer and Nutrition	Leenders M, Sluijs I, Ros MM, Boshuizen HC, Siersema PD, Ferrari P, Weikert C, Tjønneland A, Olsen A, Boutron-Ruault M-C, Clavel-Chapelon F, Nailler L, Teucher B, Li K, Boeing H, Bergmann MM, Trichopoulou A, Lagiou P, Trichopoulos D, Palli D, Pala V, Panico S, Tumino R, Sacerdote C, Peeters PHM, Gils V, H C, Lund E, Engeset D, Redondo ML, Agudo A, Sánchez MJ, Navarro C, Ardanaz E, Sonestedt E, Er…
111 - Diet low in fruits	357954	Scientific literature	Cruciferous vegetable consumption is associated with a reduced risk of total and cardiovascular disease mortality	Zhang X, Shu X-O, Xiang Y-B, Yang G, Li H, Gao J, Cai H, Gao Y-T, Zheng W. Cruciferous vegetable consumption is associated with a reduced risk of total and cardiovascular disease mortality. Am J Clin Nutr. 2011; 94(1): 240–6.
111 - Diet low in fruits	358005	Scientific literature	Fruit and Vegetable Intake and Mortality from Cardiovascular Disease Are Inversely Associated in Japanese Women but Not in Men	Nakamura K, Nagata C, Oba S, Takatsuka N, Shimizu H. Fruit and Vegetable Intake and Mortality from Cardiovascular Disease Are Inversely Associated in Japanese Women but Not in Men. J Nutr. 2008; 138(6): 1129–34.
111 - Diet low in fruits	358021	Scientific literature	Fruit, vegetable, and antioxidant intake and all-cause, cancer, and cardiovascular disease mortality in a community-dwelling population in Washington County, Maryland	Genkinger JM, Platz EA, Hoffman SC, Comstock GW, Helzlsouer KJ. Fruit, vegetable, and antioxidant intake and all-cause, cancer, and cardiovascular disease mortality in a community-dwelling population in Washington County, Maryland. Am J Epidemiol. 2004; 160(12): 1223–33.
111 - Diet low in fruits	358052	Scientific literature	Low Intake of Fruits, Berries and Vegetables Is Associated with Excess Mortality in Men: the Kuopio Ischaemic Heart Disease Risk Factor (KIHD) Study	Rissanen TH, Voutilainen S, Virtanen JK, Venho B, Vanharanta M, Mursu J, Salonen JT. Low Intake of Fruits, Berries and Vegetables Is Associated with Excess Mortality in Men: the Kuopio Ischaemic Heart Disease Risk Factor (KIHD) Study. J Nutr. 2003; 133(1): 199–204.
111 - Diet low in fruits	358157	Scientific literature	Carotenoids, vitamins C and E, and mortality in an elderly population	Sahyoun NR, Jacques PF, Russell RM. Carotenoids, vitamins C and E, and mortality in an elderly population. Am J Epidemiol. 1996; 144(5): 501–11.
111 - Diet low in fruits	358211	Scientific literature	Fruits and Vegetables Are Associated with Lower Lung Cancer Risk Only in the Placebo Arm of the β-Carotene and Retinol Efficacy Trial (CARET)	Neuhouser ML, Patterson RE, Thornquist MD, Omenn GS, King IB, Goodman GE. Fruits and Vegetables Are Associated with Lower Lung Cancer Risk Only in the Placebo Arm of the β-Carotene and Retinol Efficacy Trial (CARET). Cancer Epidemiol Biomark Prev. 2003; 12(4): 350–8.
111 - Diet low in fruits	367743	Scientific literature	Dietary components and risk of total, cancer and cardiovascular disease mortality in the Linxian Nutrition Intervention Trials cohort in China	Wang JB, Fan JH, Dawsey SM, Sinha R, Freedman ND, Taylor PR, Qiao YL, Abnet CC. Dietary components and risk of total, cancer and cardiovascular disease mortality in the Linxian Nutrition Intervention Trials cohort in China. Sci Rep. 2016; 6: 22619.
111 - Diet low in fruits	369440	Scientific literature	Fruit and vegetable intake and mortality from ischaemic heart disease: results from the European Prospective Investigation into Cancer and Nutrition (EPIC)-Heart study	Crowe FL, Roddam AW, Key TJ, Appleby PN, Overvad K, Jakobsen MU et al. Fruit and vegetable intake and mortality from ischaemic heart disease: results from the European Prospective Investigation into Cancer and Nutrition (EPIC)-Heart study. Eur Heart J. 2011; 32(10): 1235–43.
111 - Diet low in fruits	369566	Scientific literature	Glycemic index and dietary fiber and the risk of type 2 diabetes	Hodge AM, English DR, O'Dea K, Giles GG. Glycemic index and dietary fiber and the risk of type 2 diabetes. Diabetes Care. 2004; 27(11): 2701-6.
111 - Diet low in fruits	372953	Scientific literature	Fruit and vegetable intake and risk of cardiovascular disease: the Women's Health Study	Liu S, Manson JE, Lee IM, Cole SR, Hennekens CH, Willett WC, Buring JE. Fruit and vegetable intake and risk of cardiovascular disease: the Women's Health Study. Am J Clin Nutr. 2000; 72(4): 922-8.
111 - Diet low in fruits	373187	Scientific literature	Lifestyle factors on the risks of ischemic and hemorrhagic stroke	Zhang Y, Tuomilehto J, Jousilahti P, Wang Y, Antikainen R, Hu G. Lifestyle factors on the risks of ischemic and hemorrhagic stroke. Arch Intern Med. 2011; 171(20): 1811-8.
111 - Diet low in fruits	373358	Scientific literature	Plant foods and risk of laryngeal cancer: A case-control study in Uruguay	De Stefani E, Boffetta P, Oreggia F, Brennan P, Ronco A, Deneo-Pellegrini H, Mendilaharsu M. Plant foods and risk of laryngeal cancer: A case-control study in Uruguay. Int J Cancer. 2000; 87(1): 129-32.
111 - Diet low in fruits	373360	Scientific literature	Food groups and laryngeal cancer risk: a case-control study from Italy and Switzerland	Bosetti C, La Vecchia C, Talamini R, Negri E, Levi F, Dal Maso L, Franceschi S. Food groups and laryngeal cancer risk: a case-control study from Italy and Switzerland. Int J Cancer. 2002; 100(3): 355-60.
111 - Diet low in fruits	373362	Scientific literature	Diet, GSTM1 and GSTT1 and head and neck cancer	Gaudet MM, Olshan AF, Poole C, Weissler MC, Watson M, Bell DA. Diet, GSTM1 and GSTT1 and head and neck cancer. Carcinogenesis. 2004; 25(5): 735-40.
111 - Diet low in fruits	373364	Scientific literature	Assessment of risk factors in laryngeal cancer in India: a case-control study	Kapil U, Singh P, Bahadur S, Dwivedi SN, Singh R, Shukla N. Assessment of risk factors in laryngeal cancer in India: a case-control study. Asian Pac J Cancer Prev. 2005; 6(2): 202-7.
111 - Diet low in fruits	395864	Scientific literature	The Mediterranean diet in relation to mortality and CVD: a Danish cohort study	Tognon G, Lissner L, Sæbye D, Walker KZ, Heitmann BL. The Mediterranean diet in relation to mortality and CVD: a Danish cohort study. Br J Nutr. 2014; 111(1): 151-9.
111 - Diet low in fruits	397348	Scientific literature	Intake of fruit, berries, and vegetables and risk of type 2 diabetes in Finnish men: the Kuopio Ischaemic Heart Disease Risk Factor Study	Mursu J, Virtanen JK, Tuomainen TP, Nurmi T, Voutilainen S. Intake of fruit, berries, and vegetables and risk of type 2 diabetes in Finnish men: the Kuopio Ischaemic Heart Disease Risk Factor Study. Am J Clin Nutr. 2014; 99(2): 328-33.
111 - Diet low in fruits	397873	Scientific literature	Fruit intake and cardiovascular disease mortality in the UK Women's Cohort Study	Lai HT, Threapleton DE, Day AJ, Williamson G, Cade JE, Burley VJ. Fruit intake and cardiovascular disease mortality in the UK Women's Cohort Study. Eur J Epidemiol. 2015; 30(9): 1035-48.
111 - Diet low in fruits	397882	Scientific literature	Association between the frequency of fruit and vegetable consumption and cardiovascular disease in male smokers and non-smokers	Dauchet L, Montaye M, Ruidavets JB, Arveiler D, Kee F, Bingham A, Ferrières J, Haas B, Evans A, Ducimetière P, Amouyel P, Dallongeville J. Association between the frequency of fruit and vegetable consumption and cardiovascular disease in male smokers and non-smokers. Eur J Clin Nutr. 2010; 64(6): 578-86.
111 - Diet low in fruits	397885	Scientific literature	Consumption of berries, fruits and vegetables and mortality among 10,000 Norwegian men followed for four decades	Hjartåker A, Knudsen MD, Tretli S, Weiderpass E. Consumption of berries, fruits and vegetables and mortality among 10,000 Norwegian men followed for four decades. Eur J Nutr. 2015; 54(4): 599-608.
111 - Diet low in fruits	397887	Scientific literature	Association between dietary fibre intake and fruit, vegetable or whole-grain consumption and the risk of CVD: results from the PREvención con DIeta MEDiterránea (PREDIMED) trial	Buil-Cosiales P, Toledo E, Salas-Salvadó J, Zazpe I, Farràs M, Basterra-Gortari FJ, Diez-Espino J, Estruch R, Corella D, Ros E, Marti A, Gómez-Gracia E, Ortega-Calvo M, Arós F, Moñino M, Serra-Majem L, Pintó X, Lamuela-Raventós RM, Babio N, Gonzalez JI, Fitó M, Martínez-González MA, PREDIMED investigators. Association between dietary fibre intake and fruit, vegetable or whole-grain consumption an…
111 - Diet low in fruits	397889	Scientific literature	Fruit and vegetable consumption and mortality in Eastern Europe: Longitudinal results from the Health, Alcohol and Psychosocial Factors in Eastern Europe study	Stefler D, Pikhart H, Kubinova R, Pajak A, Stepaniak U, Malyutina S, Simonova G, Peasey A, Marmot MG, Bobak M. Fruit and vegetable consumption and mortality in Eastern Europe: Longitudinal results from the Health, Alcohol and Psychosocial Factors in Eastern Europe study. Eur J Prev Cardiol. 2016; 23(5): 493-501.
111 - Diet low in fruits	397891	Scientific literature	Amount, type, and sources of carbohydrates in relation to ischemic heart disease mortality in a Chinese population: a prospective cohort study	Rebello SA, Koh H, Chen C, Naidoo N, Odegaard AO, Koh WP, Butler LM, Yuan JM, van Dam RM. Amount, type, and sources of carbohydrates in relation to ischemic heart disease mortality in a Chinese population: a prospective cohort study. Am J Clin Nutr. 2014; 100(1): 53-64.
111 - Diet low in fruits	397893	Scientific literature	Quantity and variety in fruit and vegetable intake and risk of coronary heart disease	Bhupathiraju SN, Wedick NM, Pan A, Manson JE, Rexrode KM, Willett WC, Rimm EB, Hu FB. Quantity and variety in fruit and vegetable intake and risk of coronary heart disease. Am J Clin Nutr. 2013; 98(6): 1514-23.
111 - Diet low in fruits	397915	Scientific literature	Mortality and fresh fruit consumption	Appleby PN, Key TJ, Burr ML, Thorogood M. Mortality and fresh fruit consumption. IARC Sci Publ. 2002; 156: 131-3.
111 - Diet low in fruits	397937	Scientific literature	Fruit, vegetable, and legume intake, and cardiovascular disease and deaths in 18 countries (PURE): a prospective cohort study	Miller V, Mente A, Dehghan M, Rangarajan S, Zhang X, Swaminathan S, Dagenais G, Gupta R, Mohan V, Lear S, Bangdiwala SI, Schutte AE, Wentzel-Viljoen E, Avezum A, Altuntas Y, Yusoff K, Ismail N, Peer N, Chifamba J, Diaz R, Rahman O, Mohammadifard N, Lana F, Zatonska K, Wielgosz A, Yusufali A, Iqbal R, Lopez-Jaramillo P, Khatib R, Rosengren A, Kutty VR, Li W, Liu J, Liu X, Yin L, Teo K, Anand S, Yu…
111 - Diet low in fruits	398028	Scientific literature	Racial/ethnic disparities in association between dietary quality and incident diabetes in postmenopausal women in the United States: the Women's Health Initiative 1993-2005	Qiao Y, Tinker L, Olendzki BC, Hébert JR, Balasubramanian R, Rosal MC, Hingle M, Song Y, Schneider KL, Liu S, Sims S, Ockene JK, Sepavich DM, Shikany JM, Persuitte G, Ma Y. Racial/ethnic disparities in association between dietary quality and incident diabetes in postmenopausal women in the United States: the Women's Health Initiative 1993-2005. Ethn Health. 2014; 19(3): 328-47.
111 - Diet low in fruits	398030	Scientific literature	Adherence to a Healthy Nordic Food Index Is Associated with a Lower Risk of Type-2 Diabetes-The Danish Diet, Cancer and Health Cohort Study	Lacoppidan SA, Kyrø C, Loft S, Helnæs A, Christensen J, Hansen CP, Dahm CC, Overvad K, Tjønneland A, Olsen A. Adherence to a Healthy Nordic Food Index Is Associated with a Lower Risk of Type-2 Diabetes-The Danish Diet, Cancer and Health Cohort Study. Nutrients. 2015; 7(10): 8633-44.
111 - Diet low in fruits	398035	Scientific literature	Fruit and vegetable intake and type 2 diabetes: EPIC-InterAct prospective study and meta-analysis	Cooper AJ, Forouhi NG, Ye Z, Buijsse B, Arriola L, Balkau B, Barricarte A, Beulens JW, Boeing H, Büchner FL, Dahm CC, de Lauzon-Guillain B, Fagherazzi G, Franks PW, Gonzalez C, Grioni S, Kaaks R, Key TJ, Masala G, Navarro C, Nilsson P, Overvad K, Panico S, Ramón Quirós J, Rolandsson O, Roswall N, Sacerdote C, Sánchez MJ, Slimani N, Sluijs I, Spijkerman AM, Teucher B, Tjonneland A, Tumino R, Sharp…
111 - Diet low in fruits	398041	Scientific literature	Fruit and vegetable intake and risk of incident of type 2 diabetes: results from the consortium on health and ageing network of cohorts in Europe and the United States (CHANCES)	Mamluk L, O'Doherty MG, Orfanos P, Saitakis G, Woodside JV, Liao LM, Sinha R, Boffetta P, Trichopoulou A, Kee F. Fruit and vegetable intake and risk of incident of type 2 diabetes: results from the consortium on health and ageing network of cohorts in Europe and the United States (CHANCES). Eur J Clin Nutr. 2017; 71(1): 83-91.
111 - Diet low in fruits	398101	Scientific literature	Fruit and vegetable intake and risk of CHD: results from prospective cohort studies of Chinese adults in Shanghai	Yu D, Zhang X, Gao YT, Li H, Yang G, Huang J, Zheng W, Xiang YB, Shu XO. Fruit and vegetable intake and risk of CHD: results from prospective cohort studies of Chinese adults in Shanghai. Br J Nutr. 2014; 111(2): 353-62.
111 - Diet low in fruits	398105	Scientific literature	Dietary determinants of ischaemic heart disease in health conscious individuals	Mann JI, Appleby PN, Key TJ, Thorogood M. Dietary determinants of ischaemic heart disease in health conscious individuals. Heart. 1997; 78(5): 450-5.
111 - Diet low in fruits	398109	Scientific literature	Glycaemic index, carbohydrate substitution for fat and risk of CHD in men	Similä ME, Kontto JP, Männistö S, Valsta LM, Virtamo J. Glycaemic index, carbohydrate substitution for fat and risk of CHD in men. Br J Nutr. 2013; 110(9): 1704-11.
111 - Diet low in fruits	398431	Scientific literature	Mortality and risk factors for stroke and its subtypes in a cohort study in Japan	Pham TM, Fujino Y, Tokui N, Ide R, Kubo T, Shirane K, Mizoue T, Ogimoto I, Yoshimura T. Mortality and risk factors for stroke and its subtypes in a cohort study in Japan. Prev Med. 2007; 44(6): 526-30.
111 - Diet low in fruits	398433	Scientific literature	Serum vitamin C concentration was inversely associated with subsequent 20-year incidence of stroke in a Japanese rural community. The Shibata study	Yokoyama T, Date C, Kokubo Y, Yoshiike N, Matsumura Y, Tanaka H. Serum vitamin C concentration was inversely associated with subsequent 20-year incidence of stroke in a Japanese rural community. The Shibata study. 2000; 31(10): 2287-94.
111 - Diet low in fruits	419640	Scientific literature	Dietary exposure to nitrite and nitrosamines and risk of nasopharyngeal carcinoma in Taiwan	Ward MH, Pan WH, Cheng YJ, Li FH, Brinton LA, Chen CJ, Hsu MM, Chen IH, Levine PH, Yang CS, Hildesheim A. Dietary exposure to nitrite and nitrosamines and risk of nasopharyngeal carcinoma in Taiwan. Int J Cancer. 2000; 86(5): 603-9.
111 - Diet low in fruits	419849	Scientific literature	Diet and nasopharyngeal carcinoma: a case-control study in Guangzhou, China	Yu MC, Huang TB, Henderson BE. Diet and nasopharyngeal carcinoma: a case-control study in Guangzhou, China. Int J Cancer. 1989; 43(6): 1077-82.

## Sheet: Low vegetables
REI	NID	Data Type	Title	Citation
112 - Diet low in vegetables	154978	Scientific literature	Fruit and vegetable intake in relation to risk of ischemic stroke	Joshipura KJ, Ascherio A, Manson JE, Stampfer MJ, Rimm EB, Speizer FE, Hennekens CH, Spiegelman D, Willett WC. Fruit and vegetable intake in relation to risk of ischemic stroke. JAMA. 1999; 282(13): 1233-9.
112 - Diet low in vegetables	154980	Scientific literature	Intake of fruit and vegetables and the risk of ischemic stroke in a cohort of Danish men and women	Johnsen SP, Overvad K, Stripp C, Tjønneland A, Husted SE, Sørensen HT. Intake of fruit and vegetables and the risk of ischemic stroke in a cohort of Danish men and women. Am J Clin Nutr. 2003; 78(1): 57-64.
112 - Diet low in vegetables	154983	Scientific literature	Vegetable and fruit intake and stroke mortality in the Hiroshima/Nagasaki Life Span Study	Sauvaget C, Nagano J, Allen N, Kodama K. Vegetable and fruit intake and stroke mortality in the Hiroshima/Nagasaki Life Span Study. Stroke. 2003; 34(10): 2355-60.
112 - Diet low in vegetables	154985	Scientific literature	Dietary fiber and fiber-rich food intake in relation to risk of stroke in male smokers	Larsson SC, Männistö S, Virtanen MJ, Kontto J, Albanes D, Virtamo J. Dietary fiber and fiber-rich food intake in relation to risk of stroke in male smokers. Eur J Clin Nutr. 2009; 63(8): 1016-24.
112 - Diet low in vegetables	154986	Scientific literature	Dietary flavonoids, antioxidant vitamins, and incidence of stroke: the Zutphen study	Keli SO, Hertog MG, Feskens EJ, Kromhout D. Dietary flavonoids, antioxidant vitamins, and incidence of stroke: the Zutphen study. Arch Intern Med. 1996; 156(6): 637-42.
112 - Diet low in vegetables	154987	Scientific literature	Protective effect of fruits and vegetables on development of stroke in men	Gillman MW, Cupples LA, Gagnon D, Posner BM, Ellison RC, Castelli WP, Wolf PA. Protective effect of fruits and vegetables on development of stroke in men. JAMA. 1995; 12(273): 1113-7.
112 - Diet low in vegetables	154996	Scientific literature	Fruit, vegetable and bean intake and mortality from cardiovascular disease among Japanese men and women: the JACC Study	Nagura J, Iso H, Watanabe Y, Maruyama K, Date C, Toyoshima H, Yamamoto A, Kikuchi S, Koizumi A, Kondo T, Wada Y, Inaba Y, Tamakoshi A; JACC Study Group. Fruit, vegetable and bean intake and mortality from cardiovascular disease among Japanese men and women: the JACC Study. Br J Nutr. 2009; 102(2): 285-92.
112 - Diet low in vegetables	154998	Scientific literature	Associations of whole-grain, refined-grain, and fruit and vegetable consumption with risks of all-cause mortality and incident coronary artery disease and ischemic stroke: the Atherosclerosis Risk in Communities (ARIC) Study	Steffen LM, Jacobs DR Jr, Stevens J, Shahar E, Carithers T, Folsom AR. Associations of whole-grain, refined-grain, and fruit and vegetable consumption with risks of all-cause mortality and incident coronary artery disease and ischemic stroke: the Atherosclerosis Risk in Communities (ARIC) Study. Am J Clin Nutr. 2003; 78(3): 383-90.
112 - Diet low in vegetables	155001	Scientific literature	Fruit and vegetable intake and risk of cardiovascular disease in US adults: the first National Health and Nutrition Examination Survey Epidemiologic Follow-up Study	Bazzano LA, He J, Ogden LG, Loria CM, Vupputuri S, Myers L, Whelton PK. Fruit and vegetable intake and risk of cardiovascular disease in US adults: the first National Health and Nutrition Examination Survey Epidemiologic Follow-up Study. Am J Clin Nutr. 2002; 76(1): 93-9.
112 - Diet low in vegetables	155004	Scientific literature	Plant foods and the risk of cerebrovascular diseases: a potential protection of fruit consumption	Mizrahi A, Knekt P, Montonen J, Laaksonen MA, Heliövaara M, Järvinen R. Plant foods and the risk of cerebrovascular diseases: a potential protection of fruit consumption. Br J Nutr. 2009; 102(7): 1075-83.
112 - Diet low in vegetables	162587	Scientific literature	Intake of dietary fiber and risk of coronary heart disease in a cohort of Finnish men. The Alpha-Tocopherol, Beta-Carotene Cancer Prevention Study	Pietinen P, Rimm EB, Korhonen P, Hartman AM, Willett WC, Albanes D, Virtamo J. Intake of dietary fiber and risk of coronary heart disease in a cohort of Finnish men. The Alpha-Tocopherol, Beta-Carotene Cancer Prevention Study. Circulation. 1996; 94(11): 2720–7.
112 - Diet low in vegetables	163046	Scientific literature	Antioxidant vitamin intake and coronary mortality in a longitudinal population study	Knekt P, Reunanen A, Järvinen R, Seppänen R, Heliövaara M, Aromaa A. Antioxidant vitamin intake and coronary mortality in a longitudinal population study. Am J Epidemiol. 1994; 139(12): 1180-9.
112 - Diet low in vegetables	289827	Scientific literature	Impact of diet on mortality from stroke: results from the U.S. multiethnic cohort study	Sharma S, Cruickshank JK, Green DM, Vik S, Tome A, Kolonel LN. Impact of diet on mortality from stroke: results from the U.S. multiethnic cohort study. J Am Coll Nutr. 2013; 32(3): 151–9.
112 - Diet low in vegetables	289931	Scientific literature	Fruit and vegetable consumption, ethnicity and risk of fatal ischemic heart disease	Sharma S, Vik S, Kolonel LN. Fruit and vegetable consumption, ethnicity and risk of fatal ischemic heart disease. J Nutr Health Aging. 2014; 18(6): 573–8.
112 - Diet low in vegetables	298515	Scientific literature	Alcohol, tobacco, and diet in relation to esophageal cancer: the Shanghai Cohort Study	Fan Y, Yuan JM, Wang R, Gao YT, Yu MC. Alcohol, tobacco, and diet in relation to esophageal cancer: the Shanghai Cohort Study. Nutr Cancer. 2008; 60(3): 354-63.
112 - Diet low in vegetables	355213	Scientific literature	Intakes of dietary fiber, vegetables, and fruits and incidence of cardiovascular disease in Japanese patients with type 2 diabetes	Tanaka S, Yoshimura Y, Kamada C, Tanaka S, Horikawa C, Okumura R, Ito H, Ohashi Y, Akanuma Y, Yamada N, Sone H, Japan Diabetes Complications Study Group. Intakes of dietary fiber, vegetables, and fruits and incidence of cardiovascular disease in Japanese patients with type 2 diabetes. Diabetes Care. 2013; 36(12): 3916–22.
112 - Diet low in vegetables	355235	Scientific literature	Total and specific fruit and vegetable consumption and risk of stroke: a prospective study	Larsson SC, Virtamo J, Wolk A. Total and specific fruit and vegetable consumption and risk of stroke: a prospective study. Atherosclerosis. 2013; 227(1): 147–52.
112 - Diet low in vegetables	355240	Scientific literature	Variety in fruit and vegetable consumption and 10-year incidence of CHD and stroke	Griep LMO, Verschuren WM, Kromhout D, Ocké MC, Geleijnse JM. Variety in fruit and vegetable consumption and 10-year incidence of CHD and stroke. Public Health Nutr. 2012; 15(12): 2280–6.
112 - Diet low in vegetables	355548	Scientific literature	Relation of the Traditional Mediterranean Diet to Cerebrovascular Disease in a Mediterranean Population	Misirli G, Benetou V, Lagiou P, Bamia C, Trichopoulos D, Trichopoulou A. Relation of the Traditional Mediterranean Diet to Cerebrovascular Disease in a Mediterranean Population. Am J Epidemiol. 2012; 176(12): 1185–92.
112 - Diet low in vegetables	357030	Scientific literature	Prospective study of risk factors for esophageal and gastric cancers in the Linxian general population trial cohort in China	Tran GD, Sun X-D, Abnet CC, Fan J-H, Dawsey SM, Dong Z-W, Mark SD, Qiao Y-L, Taylor PR. Prospective study of risk factors for esophageal and gastric cancers in the Linxian general population trial cohort in China. Int J Cancer. 113(3): 456–63.
112 - Diet low in vegetables	357039	Scientific literature	Fruit and vegetable intake and esophageal cancer in a large prospective cohort study	Freedman ND, Park Y, Subar AF, Hollenbeck AR, Leitzmann MF, Schatzkin A, Abnet CC. Fruit and vegetable intake and esophageal cancer in a large prospective cohort study. Int J Cancer. 121(12): 2753–60.
112 - Diet low in vegetables	357050	Scientific literature	Fruit and vegetable consumption and squamous cell carcinoma of the esophagus in Japan: The JPHC study	Yamaji T, Inoue M, Sasazuki S, Iwasaki M, Kurahashi N, Shimazu T, Tsugane S. Fruit and vegetable consumption and squamous cell carcinoma of the esophagus in Japan: The JPHC study. Int J Cancer. 123(8): 1935–40.
112 - Diet low in vegetables	357069	Scientific literature	Vegetables and fruits consumption and risk of esophageal and gastric cancer subtypes in the Netherlands Cohort Study	Steevens J, Schouten LJ, Goldbohm RA, Brandt PA van den. Vegetables and fruits consumption and risk of esophageal and gastric cancer subtypes in the Netherlands Cohort Study. Int J Cancer. 129(11): 2681–93.
112 - Diet low in vegetables	367743	Scientific literature	Dietary components and risk of total, cancer and cardiovascular disease mortality in the Linxian Nutrition Intervention Trials cohort in China	Wang JB, Fan JH, Dawsey SM, Sinha R, Freedman ND, Taylor PR, Qiao YL, Abnet CC. Dietary components and risk of total, cancer and cardiovascular disease mortality in the Linxian Nutrition Intervention Trials cohort in China. Sci Rep. 2016; 6: 22619.
112 - Diet low in vegetables	372953	Scientific literature	Fruit and vegetable intake and risk of cardiovascular disease: the Women's Health Study	Liu S, Manson JE, Lee IM, Cole SR, Hennekens CH, Willett WC, Buring JE. Fruit and vegetable intake and risk of cardiovascular disease: the Women's Health Study. Am J Clin Nutr. 2000; 72(4): 922-8.
112 - Diet low in vegetables	373187	Scientific literature	Lifestyle factors on the risks of ischemic and hemorrhagic stroke	Zhang Y, Tuomilehto J, Jousilahti P, Wang Y, Antikainen R, Hu G. Lifestyle factors on the risks of ischemic and hemorrhagic stroke. Arch Intern Med. 2011; 171(20): 1811-8.
112 - Diet low in vegetables	395864	Scientific literature	The Mediterranean diet in relation to mortality and CVD: a Danish cohort study	Tognon G, Lissner L, Sæbye D, Walker KZ, Heitmann BL. The Mediterranean diet in relation to mortality and CVD: a Danish cohort study. Br J Nutr. 2014; 111(1): 151-9.
112 - Diet low in vegetables	397540	Scientific literature	Intake of vegetables rich in carotenoids and risk of coronary heart disease in men: The Physicians' Health Study	Liu S, Lee IM, Ajani U, Cole SR, Buring JE, Manson JE, Physicians' Health Study. Intake of vegetables rich in carotenoids and risk of coronary heart disease in men: The Physicians' Health Study. Int J Epidemiol. 2001; 30(1): 130-5.
112 - Diet low in vegetables	397804	Scientific literature	The combination of high fruit and vegetable and low saturated fat intakes is more protective against mortality in aging men than is either alone: the Baltimore Longitudinal Study of Aging	Tucker KL, Hallfrisch J, Qiao N, Muller D, Andres R, Fleg JL, Baltimore Longitudinal Study of Aging. The combination of high fruit and vegetable and low saturated fat intakes is more protective against mortality in aging men than is either alone: the Baltimore Longitudinal Study of Aging. J Nutr. 2005; 135(3): 556-61.
112 - Diet low in vegetables	397882	Scientific literature	Association between the frequency of fruit and vegetable consumption and cardiovascular disease in male smokers and non-smokers	Dauchet L, Montaye M, Ruidavets JB, Arveiler D, Kee F, Bingham A, Ferrières J, Haas B, Evans A, Ducimetière P, Amouyel P, Dallongeville J. Association between the frequency of fruit and vegetable consumption and cardiovascular disease in male smokers and non-smokers. Eur J Clin Nutr. 2010; 64(6): 578-86.
112 - Diet low in vegetables	397884	Scientific literature	Genetically high plasma vitamin C, intake of fruit and vegetables, and risk of ischemic heart disease and all-cause mortality: a Mendelian randomization study	Kobylecki CJ, Afzal S, Davey Smith G, Nordestgaard BG. Genetically high plasma vitamin C, intake of fruit and vegetables, and risk of ischemic heart disease and all-cause mortality: a Mendelian randomization study. Am J Clin Nutr. 2015; 101(6): 1135-43.
112 - Diet low in vegetables	397885	Scientific literature	Consumption of berries, fruits and vegetables and mortality among 10,000 Norwegian men followed for four decades	Hjartåker A, Knudsen MD, Tretli S, Weiderpass E. Consumption of berries, fruits and vegetables and mortality among 10,000 Norwegian men followed for four decades. Eur J Nutr. 2015; 54(4): 599-608.
112 - Diet low in vegetables	397887	Scientific literature	Association between dietary fibre intake and fruit, vegetable or whole-grain consumption and the risk of CVD: results from the PREvención con DIeta MEDiterránea (PREDIMED) trial	Buil-Cosiales P, Toledo E, Salas-Salvadó J, Zazpe I, Farràs M, Basterra-Gortari FJ, Diez-Espino J, Estruch R, Corella D, Ros E, Marti A, Gómez-Gracia E, Ortega-Calvo M, Arós F, Moñino M, Serra-Majem L, Pintó X, Lamuela-Raventós RM, Babio N, Gonzalez JI, Fitó M, Martínez-González MA, PREDIMED investigators. Association between dietary fibre intake and fruit, vegetable or whole-grain consumption an…
112 - Diet low in vegetables	397889	Scientific literature	Fruit and vegetable consumption and mortality in Eastern Europe: Longitudinal results from the Health, Alcohol and Psychosocial Factors in Eastern Europe study	Stefler D, Pikhart H, Kubinova R, Pajak A, Stepaniak U, Malyutina S, Simonova G, Peasey A, Marmot MG, Bobak M. Fruit and vegetable consumption and mortality in Eastern Europe: Longitudinal results from the Health, Alcohol and Psychosocial Factors in Eastern Europe study. Eur J Prev Cardiol. 2016; 23(5): 493-501.
112 - Diet low in vegetables	397891	Scientific literature	Amount, type, and sources of carbohydrates in relation to ischemic heart disease mortality in a Chinese population: a prospective cohort study	Rebello SA, Koh H, Chen C, Naidoo N, Odegaard AO, Koh WP, Butler LM, Yuan JM, van Dam RM. Amount, type, and sources of carbohydrates in relation to ischemic heart disease mortality in a Chinese population: a prospective cohort study. Am J Clin Nutr. 2014; 100(1): 53-64.
112 - Diet low in vegetables	397893	Scientific literature	Quantity and variety in fruit and vegetable intake and risk of coronary heart disease	Bhupathiraju SN, Wedick NM, Pan A, Manson JE, Rexrode KM, Willett WC, Rimm EB, Hu FB. Quantity and variety in fruit and vegetable intake and risk of coronary heart disease. Am J Clin Nutr. 2013; 98(6): 1514-23.
112 - Diet low in vegetables	397937	Scientific literature	Fruit, vegetable, and legume intake, and cardiovascular disease and deaths in 18 countries (PURE): a prospective cohort study	Miller V, Mente A, Dehghan M, Rangarajan S, Zhang X, Swaminathan S, Dagenais G, Gupta R, Mohan V, Lear S, Bangdiwala SI, Schutte AE, Wentzel-Viljoen E, Avezum A, Altuntas Y, Yusoff K, Ismail N, Peer N, Chifamba J, Diaz R, Rahman O, Mohammadifard N, Lana F, Zatonska K, Wielgosz A, Yusufali A, Iqbal R, Lopez-Jaramillo P, Khatib R, Rosengren A, Kutty VR, Li W, Liu J, Liu X, Yin L, Teo K, Anand S, Yu…
112 - Diet low in vegetables	398431	Scientific literature	Mortality and risk factors for stroke and its subtypes in a cohort study in Japan	Pham TM, Fujino Y, Tokui N, Ide R, Kubo T, Shirane K, Mizoue T, Ogimoto I, Yoshimura T. Mortality and risk factors for stroke and its subtypes in a cohort study in Japan. Prev Med. 2007; 44(6): 526-30.
112 - Diet low in vegetables	398433	Scientific literature	Serum vitamin C concentration was inversely associated with subsequent 20-year incidence of stroke in a Japanese rural community. The Shibata study	Yokoyama T, Date C, Kokubo Y, Yoshiike N, Matsumura Y, Tanaka H. Serum vitamin C concentration was inversely associated with subsequent 20-year incidence of stroke in a Japanese rural community. The Shibata study. 2000; 31(10): 2287-94.

## Sheet: Low whole grains
REI	NID	Data Type	Title	Citation
113 - Diet low in whole grains	124543	Scientific literature	Total Antioxidant Capacity of Diet and Risk of Heart Failure: A Population-based Prospective Cohort of Women	Rautiainen S, Levitan EB, Mittleman MA, Wolk A. Total Antioxidant Capacity of Diet and Risk of Heart Failure: A Population-based Prospective Cohort of Women. Am J Med. 2013; 126(6): 494-500.
113 - Diet low in whole grains	147905	Scientific literature	Whole grain, bran, and germ intake and risk of type 2 diabetes: a prospective cohort study and systematic review	De Munter JSL, Hu FB, Spiegelman D, Franz M, van Dam RM. Whole grain, bran, and germ intake and risk of type 2 diabetes: a prospective cohort study and systematic review. PLoS Med. 2007; 4(8): e261.
113 - Diet low in whole grains	154998	Scientific literature	Associations of whole-grain, refined-grain, and fruit and vegetable consumption with risks of all-cause mortality and incident coronary artery disease and ischemic stroke: the Atherosclerosis Risk in Communities (ARIC) Study	Steffen LM, Jacobs DR Jr, Stevens J, Shahar E, Carithers T, Folsom AR. Associations of whole-grain, refined-grain, and fruit and vegetable consumption with risks of all-cause mortality and incident coronary artery disease and ischemic stroke: the Atherosclerosis Risk in Communities (ARIC) Study. Am J Clin Nutr. 2003; 78(3): 383-90.
113 - Diet low in whole grains	155004	Scientific literature	Plant foods and the risk of cerebrovascular diseases: a potential protection of fruit consumption	Mizrahi A, Knekt P, Montonen J, Laaksonen MA, Heliövaara M, Järvinen R. Plant foods and the risk of cerebrovascular diseases: a potential protection of fruit consumption. Br J Nutr. 2009; 102(7): 1075-83.
113 - Diet low in whole grains	162596	Scientific literature	Whole-grain and fiber intake and the incidence of type 2 diabetes	Montonen J, Knekt P, Järvinen R, Aromaa A, Reunanen A. Whole-grain and fiber intake and the incidence of type 2 diabetes. Am J Clin Nutr. 2003; 77(3): 622–9.
113 - Diet low in whole grains	162608	Scientific literature	The association of whole grain consumption with incident type 2 diabetes: the Women’s Health Initiative Observational Study	Parker ED, Liu S, Van Horn L, Tinker LF, Shikany JM, Eaton CB, Margolis KL. The association of whole grain consumption with incident type 2 diabetes: the Women’s Health Initiative Observational Study. Ann Epidemiol. 2013; 23(6): 321–7.
113 - Diet low in whole grains	162614	Scientific literature	Dietary fiber and whole-grain consumption in relation to colorectal cancer in the NIH-AARP Diet and Health Study	Schatzkin A, Mouw T, Park Y, Subar AF, Kipnis V, Hollenbeck A, Leitzmann MF, Thompson FE. Dietary fiber and whole-grain consumption in relation to colorectal cancer in the NIH-AARP Diet and Health Study. Am J Clin Nutr. 2007; 85(5): 1353–60.
113 - Diet low in whole grains	162624	Scientific literature	White rice, brown rice, and risk of type 2 diabetes in US men and women	Sun Q, Spiegelman D, van Dam RM, Holmes MD, Malik VS, Willett WC, Hu FB. White rice, brown rice, and risk of type 2 diabetes in US men and women. Arch Intern Med. 2010; 170(11): 961–9.
113 - Diet low in whole grains	162638	Scientific literature	Consumption of whole grain reduces risk of deteriorating glucose tolerance, including progression to prediabetes	Wirström T, Hilding A, Gu HF, Östenson C-G, Björklund A. Consumption of whole grain reduces risk of deteriorating glucose tolerance, including progression to prediabetes. Am J Clin Nutr. 2013; 97(1): 179–87.
113 - Diet low in whole grains	162679	Scientific literature	High intakes of protein and processed meat associate with increased incidence of type 2 diabetes	Ericson U, Sonestedt E, Gullberg B, Hellstrand S, Hindy G, Wirfält E, Orho-Melander M. High intakes of protein and processed meat associate with increased incidence of type 2 diabetes. Br J Nutr. 2013; 109(6): 1143–53.
113 - Diet low in whole grains	163060	Scientific literature	Incidence of colorectal cancer in relation to glycemic index and load in a cohort of women	McCarl M, Harnack L, Limburg PJ, Anderson KE, Folsom AR. Incidence of colorectal cancer in relation to glycemic index and load in a cohort of women. Cancer Epidemiol Biomark Prev. 2006; 15(5): 892–6.
113 - Diet low in whole grains	163062	Scientific literature	Carbohydrates, dietary fiber, and incident type 2 diabetes in older women	Meyer KA, Kushi LH, Jacobs DR, Slavin J, Sellers TA, Folsom AR. Carbohydrates, dietary fiber, and incident type 2 diabetes in older women. Am J Clin Nutr. 2000; 71(4): 921–30.
113 - Diet low in whole grains	249398	Scientific literature	White rice consumption and risk of type 2 diabetes	Soriguer F, Colomo N, Olveira G, Garcia-Fuentes E, Esteva I, Ruiz de Adana MS, Morcillo S, Porras N, Valdes S, Rojo-Martinez G. White rice consumption and risk of type 2 diabetes. Clin Nutr. 2013; 32(3): 481–4.
113 - Diet low in whole grains	367611	Scientific literature	Dietary calcium and magnesium, major food sources, and risk of type 2 diabetes in U.S. black women	van Dam RM, Hu FB, Rosenberg L, Krishnan S, Palmer JR. Dietary calcium and magnesium, major food sources, and risk of type 2 diabetes in U.S. black women. Diabetes Care. 2006; 29(10): 2238-43.
113 - Diet low in whole grains	367641	Scientific literature	Whole-grain consumption is associated with a reduced risk of noncardiovascular, noncancer death attributed to inflammatory diseases in the Iowa Women's Health Study	Jacobs DR Jr, Andersen LF, Blomhoff R. Whole-grain consumption is associated with a reduced risk of noncardiovascular, noncancer death attributed to inflammatory diseases in the Iowa Women's Health Study. Am J Clin Nutr. 2007; 85(6): 1606-14.
113 - Diet low in whole grains	367724	Scientific literature	Whole-grain products and whole-grain types are associated with lower all-cause and cause-specific mortality in the Scandinavian HELGA cohort	Johnsen NF, Frederiksen K, Christensen J, Skeie G, Lund E, Landberg R, Johansson I, Nilsson LM, Halkjær J, Olsen A, Overvad K, Tjønneland A. Whole-grain products and whole-grain types are associated with lower all-cause and cause-specific mortality in the Scandinavian HELGA cohort. Br J Nutr. 2015; 114(4): 608-23.
113 - Diet low in whole grains	367743	Scientific literature	Dietary components and risk of total, cancer and cardiovascular disease mortality in the Linxian Nutrition Intervention Trials cohort in China	Wang JB, Fan JH, Dawsey SM, Sinha R, Freedman ND, Taylor PR, Qiao YL, Abnet CC. Dietary components and risk of total, cancer and cardiovascular disease mortality in the Linxian Nutrition Intervention Trials cohort in China. Sci Rep. 2016; 6: 22619.
113 - Diet low in whole grains	367757	Scientific literature	Whole Grain Consumption and Risk of Ischemic Stroke in Women: A Prospective Study	Liu S, Manson J, Stampfer M. Whole Grain Consumption and Risk of Ischemic Stroke in Women: A Prospective Study. JAMA. 2000; 284(12): 1534–40.
113 - Diet low in whole grains	367760	Scientific literature	Whole-grain consumption and risk of coronary heart disease: results from the Nurses' Health Study	Liu S, Stampfer MJ, Hu FB, Giovannucci E, Rimm E, Manson JE, Hennekens CH, Willett WC. Whole-grain consumption and risk of coronary heart disease: results from the Nurses' Health Study. Am J Clin Nutr. 1999; 70(3): 412-9.
113 - Diet low in whole grains	367762	Scientific literature	Intakes of whole grains, bran, and germ and the risk of coronary heart disease in men	Jensen MK, Koh-Banerjee P, Hu FB, Franz M, Sampson L, Grønbaek M, Rimm EB. Intakes of whole grains, bran, and germ and the risk of coronary heart disease in men. Am J Clin Nutr. 2004; 80(6): 1492-9.
113 - Diet low in whole grains	369566	Scientific literature	Glycemic index and dietary fiber and the risk of type 2 diabetes	Hodge AM, English DR, O'Dea K, Giles GG. Glycemic index and dietary fiber and the risk of type 2 diabetes. Diabetes Care. 2004; 27(11): 2701-6.
113 - Diet low in whole grains	398735	Scientific literature	Whole-grain intake and the risk of type 2 diabetes: a prospective study in men	Fung TT, Hu FB, Pereira MA, Liu S, Stampfer MJ, Colditz GA, Willett WC. Whole-grain intake and the risk of type 2 diabetes: a prospective study in men. Am J Clin Nutr. 2002; 76(3): 535-40.
113 - Diet low in whole grains	398751	Scientific literature	White rice intake and incidence of type-2 diabetes: analysis of two prospective cohort studies from Iran	Golozar A, Khalili D, Etemadi A, Poustchi H, Fazeltabar A, Hosseini F, Kamangar F, Khoshnia M, Islami F, Hadaegh F, Brennan P, Boffetta P, Abnet CC, Dawsey SM, Azizi F, Malekzadeh R, Danaei G. White rice intake and incidence of type-2 diabetes: analysis of two prospective cohort studies from Iran. BMC Public Health. 2017; 17(1): 133.
113 - Diet low in whole grains	398757	Scientific literature	Consumption of whole grains and cereal fiber and total and cause-specific mortality: prospective analysis of 367,442 individuals	Huang T, Xu M, Lee A, Cho S, Qi L. Consumption of whole grains and cereal fiber and total and cause-specific mortality: prospective analysis of 367,442 individuals. BMC Med. 2015; 13: 59.
113 - Diet low in whole grains	398759	Scientific literature	A prospective study of whole-grain intake and risk of type 2 diabetes mellitus in US women	Liu S, Manson JE, Stampfer MJ, Hu FB, Giovannucci E, Colditz GA, Hennekens CH, Willett WC. A prospective study of whole-grain intake and risk of type 2 diabetes mellitus in US women. Am J Public Health. 2000; 90(9): 1409-15.
113 - Diet low in whole grains	398836	Scientific literature	Rice intake and type 2 diabetes in Japanese men and women: the Japan Public Health Center-based Prospective Study	Nanri A, Mizoue T, Noda M, Takahashi Y, Kato M, Inoue M, Tsugane S, Japan Public Health Center-based Prospective Study Group. Rice intake and type 2 diabetes in Japanese men and women: the Japan Public Health Center-based Prospective Study. Am J Clin Nutr. 2010; 92(6): 1468-77.
113 - Diet low in whole grains	398892	Scientific literature	Whole-grain, cereal fiber, bran, and germ intake and the risks of all-cause and cardiovascular disease-specific mortality among women with type 2 diabetes mellitus	He M, van Dam RM, Rimm E, Hu FB, Qi L. Whole-grain, cereal fiber, bran, and germ intake and the risks of all-cause and cardiovascular disease-specific mortality among women with type 2 diabetes mellitus. Circulation. 2010; 121(20): 2162-8.
113 - Diet low in whole grains	398894	Scientific literature	Is whole grain intake associated with reduced total and cause-specific death rates in older women? The Iowa Women's Health Study	Jacobs DR Jr, Meyer KA, Kushi LH, Folsom AR. Is whole grain intake associated with reduced total and cause-specific death rates in older women? The Iowa Women's Health Study. Am J Public Health. 1999; 89(3): 322-9.
113 - Diet low in whole grains	398896	Scientific literature	Reduced mortality among whole grain bread eaters in men and women in the Norwegian County Study	Jacobs DR Jr, Meyer HE, Solvoll K. Reduced mortality among whole grain bread eaters in men and women in the Norwegian County Study. Eur J Clin Nutr. 2001; 55(2): 137-43.
113 - Diet low in whole grains	398898	Scientific literature	Whole Grain Consumption and Risk of Ischemic Stroke: Results From 2 Prospective Cohort Studies	Juan J, Liu G, Willett WC, Hu FB, Rexrode KM, Sun Q. Whole Grain Consumption and Risk of Ischemic Stroke: Results From 2 Prospective Cohort Studies. 2017; 48(12): 3203-3209.
113 - Diet low in whole grains	398914	Scientific literature	Is intake of breakfast cereals related to total and cause-specific mortality in men?	Liu S, Sesso HD, Manson JE, Willett WC, Buring JE. Is intake of breakfast cereals related to total and cause-specific mortality in men?. Am J Clin Nutr. 2003; 77(3): 594-9.
113 - Diet low in whole grains	398949	Scientific literature	Whole-grain intake is inversely associated with the metabolic syndrome and mortality in older adults	Sahyoun NR, Jacques PF, Zhang XL, Juan W, McKeown NM. Whole-grain intake is inversely associated with the metabolic syndrome and mortality in older adults. Am J Clin Nutr. 2006; 83(1): 124-31.
113 - Diet low in whole grains	398963	Scientific literature	Association between dietary whole grain intake and risk of mortality: two large prospective studies in US men and women	Wu H, Flint AJ, Qi Q, van Dam RM, Sampson LA, Rimm EB, Holmes MD, Willett WC, Hu FB, Sun Q. Association between dietary whole grain intake and risk of mortality: two large prospective studies in US men and women. JAMA Intern Med. 2015; 175(3): 373-84.
113 - Diet low in whole grains	403597	Scientific literature	Intake of whole grains from different cereal and food sources and incidence of colorectal cancer in the Scandinavian HELGA cohort	Kyrø C, Skeie G, Loft S, Landberg R, Christensen J, Lund E, Nilsson LM, Palmqvist R, Tjønneland A, Olsen A. Intake of whole grains from different cereal and food sources and incidence of colorectal cancer in the Scandinavian HELGA cohort. Cancer Causes Control. 2013; 24(7): 1363-74.
113 - Diet low in whole grains	403600	Scientific literature	Whole grain consumption and risk of colorectal cancer: a population-based cohort of 60,000 women	Larsson SC, Giovannucci E, Bergkvist L, Wolk A. Whole grain consumption and risk of colorectal cancer: a population-based cohort of 60,000 women. Br J Cancer. 2005; 92(9): 1803-7.
113 - Diet low in whole grains	416670	Scientific literature	Consumption of Whole-Grain Bread and Risk of Colorectal Cancer among Norwegian Women (the NOWAC Study)	Bakken T, Braaten T, Olsen A, Kyrø C, Lund E, Skeie G. Consumption of Whole-Grain Bread and Risk of Colorectal Cancer among Norwegian Women (the NOWAC Study). Nutrients. 2016; 8(1).
113 - Diet low in whole grains	416837	Scientific literature	Association between grains, gluten and the risk of colorectal cancer in the Cancer Prevention Study-II Nutrition Cohort	Um CY, Campbell PT, Carter B, Wang Y, Gapstur SM, McCullough ML. Association between grains, gluten and the risk of colorectal cancer in the Cancer Prevention Study-II Nutrition Cohort. Eur J Nutr. 2019.

## Sheet: Low nuts and seeds
REI	NID	Data Type	Title	Citation
114 - Diet low in nuts and seeds	162568	Scientific literature	Food consumption and the incidence of type II diabetes mellitus	Montonen J, Järvinen R, Heliövaara M, Reunanen A, Aromaa A, Knekt P. Food consumption and the incidence of type II diabetes mellitus. Eur J Clin Nutr. 2005; 59(3): 441–8.
114 - Diet low in nuts and seeds	162605	Scientific literature	Walnut consumption is associated with lower risk of type 2 diabetes in women	Pan A, Sun Q, Manson JE, Willett WC, Hu FB. Walnut consumption is associated with lower risk of type 2 diabetes in women. J Nutr. 2013; 143(4): 512–8.
114 - Diet low in nuts and seeds	162612	Scientific literature	Prevention of diabetes with Mediterranean diets: a subgroup analysis of a randomized trial	Salas-Salvadó J, Bulló M, Estruch R, Ros E, Covas M-I, Ibarrola-Jurado N, Corella D, Arós F, Gómez-Gracia E, Ruiz-Gutiérrez V, Romaguera D, Lapetra J, Lamuela-Raventós RM, Serra-Majem L, Pintó X, Basora J, Muñoz MA, Sorlí JV, Martínez-González MA. Prevention of diabetes with Mediterranean diets: a subgroup analysis of a randomized trial. Ann Intern Med. 2014; 160(1): 1–10.
114 - Diet low in nuts and seeds	162632	Scientific literature	Legume and soy food intake and the incidence of type 2 diabetes in the Shanghai Women’s Health Study	Villegas R, Gao Y-T, Yang G, Li H-L, Elasy TA, Zheng W, Shu XO. Legume and soy food intake and the incidence of type 2 diabetes in the Shanghai Women’s Health Study. Am J Clin Nutr. 2008; 87(1): 162–7.
114 - Diet low in nuts and seeds	162663	Scientific literature	Nut consumption and decreased risk of sudden cardiac death in the Physicians’ Health Study	Albert CM, Gaziano JM, Willett WC, Manson JE. Nut consumption and decreased risk of sudden cardiac death in the Physicians’ Health Study. Arch Intern Med. 2002; 162(12): 1382–7.
114 - Diet low in nuts and seeds	162666	Scientific literature	Association of nut consumption with total and cause-specific mortality	Bao Y, Han J, Hu FB, Giovannucci EL, Stampfer MJ, Willett WC, Fuchs CS. Association of nut consumption with total and cause-specific mortality. N Engl J Med. 2013; 369(21): 2001–11.
114 - Diet low in nuts and seeds	162672	Scientific literature	Health benefits of nuts: potential role of antioxidants	Blomhoff R, Carlsen MH, Andersen LF, Jacobs DR. Health benefits of nuts: potential role of antioxidants. Br J Nutr. 2006; S52–60.
114 - Diet low in nuts and seeds	162680	Scientific literature	Primary prevention of cardiovascular disease with a Mediterranean diet	Estruch R, Ros E, Salas-Salvadó J, Covas M-I, Corella D, Arós F, Gómez-Gracia E, Ruiz-Gutiérrez V, Fiol M, Lapetra J, Lamuela-Raventos RM, Serra-Majem L, Pintó X, Basora J, Muñoz MA, Sorlí JV, Martínez JA, Martínez-González MA, PREDIMED Study Investigators. Primary prevention of cardiovascular disease with a Mediterranean diet. N Engl J Med. 2013; 368(14): 1279–90.
114 - Diet low in nuts and seeds	162686	Scientific literature	A possible protective effect of nut consumption on risk of coronary heart disease. The Adventist Health Study	Fraser GE, Sabaté J, Beeson WL, Strahan TM. A possible protective effect of nut consumption on risk of coronary heart disease. The Adventist Health Study. Arch Intern Med. 1992; 152(7): 1416–24.
114 - Diet low in nuts and seeds	163007	Scientific literature	Frequent nut consumption and risk of coronary heart disease in women: prospective cohort study	Hu FB, Stampfer MJ, Manson JE, Rimm EB, Colditz GA, Rosner BA, Speizer FE, Hennekens CH, Willett WC. Frequent nut consumption and risk of coronary heart disease in women: prospective cohort study. BMJ. 1998; 317(7169): 1341–5.
114 - Diet low in nuts and seeds	163047	Scientific literature	Nut consumption and risk of type II diabetes in the Physicians’ Health Study	Kochar J, Gaziano JM, Djoussé L. Nut consumption and risk of type II diabetes in the Physicians’ Health Study. Eur J Clin Nutr. 2010; 64(1): 75-9.
114 - Diet low in nuts and seeds	355555	Scientific literature	Major Dietary Protein Sources and Risk of Coronary Heart Disease in Women	Bernstein AM, Sun Q, Hu FB, Stampfer MJ, Manson JE, Willett WC. Major Dietary Protein Sources and Risk of Coronary Heart Disease in Women. Circulation. 2010; 122(9): 876–83.
114 - Diet low in nuts and seeds	355576	Scientific literature	Nut and Peanut Butter Consumption and Risk of Type 2 Diabetes in Women	Jiang R, Manson JE, Stampfer MJ, Liu S, Willett WC, Hu FB. Nut and Peanut Butter Consumption and Risk of Type 2 Diabetes in Women. JAMA. 2002; 288(20): 2554–60.
114 - Diet low in nuts and seeds	367743	Scientific literature	Dietary components and risk of total, cancer and cardiovascular disease mortality in the Linxian Nutrition Intervention Trials cohort in China	Wang JB, Fan JH, Dawsey SM, Sinha R, Freedman ND, Taylor PR, Qiao YL, Abnet CC. Dietary components and risk of total, cancer and cardiovascular disease mortality in the Linxian Nutrition Intervention Trials cohort in China. Sci Rep. 2016; 6: 22619.
114 - Diet low in nuts and seeds	398105	Scientific literature	Dietary determinants of ischaemic heart disease in health conscious individuals	Mann JI, Appleby PN, Key TJ, Thorogood M. Dietary determinants of ischaemic heart disease in health conscious individuals. Heart. 1997; 78(5): 450-5.
114 - Diet low in nuts and seeds	398403	Scientific literature	Dietary protein intake and coronary heart disease in a large community based cohort: results from the Atherosclerosis Risk in Communities (ARIC) study [corrected]	Haring B, Gronroos N, Nettleton JA, von Ballmoos MC, Selvin E, Alonso A. Dietary protein intake and coronary heart disease in a large community based cohort: results from the Atherosclerosis Risk in Communities (ARIC) study [corrected]. PLoS One. 2014; 9(10): e109552.
114 - Diet low in nuts and seeds	399635	Scientific literature	Nut consumption is associated with lower incidence of type 2 diabetes: The Tehran Lipid and Glucose Study	Asghari G, Ghorbani Z, Mirmiran P, Azizi F. Nut consumption is associated with lower incidence of type 2 diabetes: The Tehran Lipid and Glucose Study. Diabetes Metab. 2017; 43(1): 18-24.
114 - Diet low in nuts and seeds	399637	Scientific literature	Consumption of fatty foods and incident type 2 diabetes in populations from eight European countries	Buijsse B, Boeing H, Drogan D, Schulze MB, Feskens EJ, Amiano P, Barricarte A, Clavel-Chapelon F, de Lauzon-Guillain B, Fagherazzi G, Fonseca-Nunes A, Franks PW, Huerta JM, Jakobsen MU, Kaaks R, Key TJ, Khaw KT, Masala G, Moskal A, Nilsson PM, Overvad K, Pala V, Panico S, Redondo ML, Ricceri F, Rolandsson O, Sánchez MJ, Sluijs I, Spijkerman AM, Tjonneland A, Tumino R, van der A DL, van der Schouw…
114 - Diet low in nuts and seeds	399639	Scientific literature	Nut consumption and risk of type 2 diabetes	Parker ED, Harnack LJ, Folsom AR. Nut consumption and risk of type 2 diabetes. JAMA. 2003; 290(1): 38-9.
114 - Diet low in nuts and seeds	399643	Scientific literature	Diet and risk of chronic diseases: results from the first 8 years of follow-up in the EPIC-Potsdam study	von Ruesten A, Feller S, Bergmann MM, Boeing H. Diet and risk of chronic diseases: results from the first 8 years of follow-up in the EPIC-Potsdam study. Eur J Clin Nutr. 2013; 67(4): 412-9.
114 - Diet low in nuts and seeds	399797	Scientific literature	Consumption of nuts and risk of total and cause-specific mortality over 15 years	Gopinath B, Flood VM, Burlutksy G, Mitchell P. Consumption of nuts and risk of total and cause-specific mortality over 15 years. Nutr Metab Cardiovasc Dis. 2015; 25(12): 1125-31.
114 - Diet low in nuts and seeds	399799	Scientific literature	Prospective evaluation of the association of nut/peanut consumption with total and cause-specific mortality	Luu HN, Blot WJ, Xiang YB, Cai H, Hargreaves MK, Li H, Yang G, Signorello L, Gao YT, Zheng W, Shu XO. Prospective evaluation of the association of nut/peanut consumption with total and cause-specific mortality. JAMA Intern Med. 2015; 175(5): 755-66.
114 - Diet low in nuts and seeds	399802	Scientific literature	Relationship of tree nut, peanut and peanut butter intake with total and cause-specific mortality: a cohort study and meta-analysis	van den Brandt PA, Schouten LJ. Relationship of tree nut, peanut and peanut butter intake with total and cause-specific mortality: a cohort study and meta-analysis. Int J Epidemiol. 2015; 44(3): 1038-49.

## Sheet: Low milk
REI	NID	Data Type	Title	Citation
115 - Diet low in milk	162613	Scientific literature	Nutrition, lifestyle and colorectal cancer incidence: a prospective investigation of 10998 vegetarians and non-vegetarians in the United Kingdom	Sanjoaquin MA, Appleby PN, Thorogood M, Mann JI, Key TJ. Nutrition, lifestyle and colorectal cancer incidence: a prospective investigation of 10998 vegetarians and non-vegetarians in the United Kingdom. Br J Cancer. 2004; 90(1): 118–21.
115 - Diet low in milk	163010	Scientific literature	Prospective study on milk products, calcium and cancers of the colon and rectum	Järvinen R, Knekt P, Hakulinen T, Aromaa A. Prospective study on milk products, calcium and cancers of the colon and rectum. Eur J Clin Nutr. 2001; 55(11): 1000-7.
115 - Diet low in milk	163044	Scientific literature	Fermented dairy products, calcium, and colorectal cancer in The Netherlands Cohort Study	Kampman E, Goldbohm RA, van den Brandt PA, van ’t Veer P. Fermented dairy products, calcium, and colorectal cancer in The Netherlands Cohort Study. Cancer Res. 1994; 54(12): 3186-90.
115 - Diet low in milk	163045	Scientific literature	Dietary calcium, phosphorus, vitamin D, dairy products and the risk of colorectal adenoma and cancer among French women of the E3N-EPIC prospective study	Kesse E, Boutron-Ruault M-C, Norat T, Riboli E, Clavel-Chapelon F, E3N Group. Dietary calcium, phosphorus, vitamin D, dairy products and the risk of colorectal adenoma and cancer among French women of the E3N-EPIC prospective study. Int J Cancer. 2005; 117(1): 137–44.
115 - Diet low in milk	163049	Scientific literature	Animal origin foods and colorectal cancer risk: a report from the Shanghai Women’s Health Study	Lee S-A, Shu XO, Yang G, Li H, Gao Y-T, Zheng W. Animal origin foods and colorectal cancer risk: a report from the Shanghai Women’s Health Study. Nutr Cancer. 2009; 61(2): 194–205.
115 - Diet low in milk	163051	Scientific literature	Intakes of calcium and vitamin D and risk of colorectal cancer in women	Lin J, Zhang SM, Cook NR, Manson JE, Lee I-M, Buring JE. Intakes of calcium and vitamin D and risk of colorectal cancer in women. Am J Epidemiol. 2005; 161(8): 755–64.
115 - Diet low in milk	163061	Scientific literature	Calcium, vitamin D, dairy products, and risk of colorectal cancer in the Cancer Prevention Study II Nutrition Cohort (United States)	McCullough ML, Robertson AS, Rodriguez C, Jacobs EJ, Chao A, Carolyn J, Calle EE, Willett WC, Thun MJ. Calcium, vitamin D, dairy products, and risk of colorectal cancer in the Cancer Prevention Study II Nutrition Cohort (United States). Cancer Causes Control. 2003; 14(1): 1–12.
115 - Diet low in milk	369618	Scientific literature	Consumption of dairy products and colorectal cancer in the European Prospective Investigation into Cancer and Nutrition (EPIC)	Murphy N, Norat T, Ferrari P et al. Consumption of dairy products and colorectal cancer in the European Prospective Investigation into Cancer and Nutrition (EPIC). PLoS One. 2013; 8(9): e72715.
115 - Diet low in milk	369632	Scientific literature	Fluid intake and colorectal cancer risk in the Netherlands Cohort Study	Simons CC, Leurs LJ, Weijenberg MP, Schouten LJ, Goldbohm RA, van den Brandt PA. Fluid intake and colorectal cancer risk in the Netherlands Cohort Study. Nutr Cancer. 2010; 62(3): 307-21.
115 - Diet low in milk	369638	Scientific literature	Calcium and dairy food intakes are inversely associated with colorectal cancer risk in the Cohort of Swedish Men	Larsson SC, Bergkvist L, Rutegård J, Giovannucci E, Wolk A. Calcium and dairy food intakes are inversely associated with colorectal cancer risk in the Cohort of Swedish Men. Am J Clin Nutr. 2006; 83(3): 667–73.
115 - Diet low in milk	396214	Scientific literature	Calcium, vitamin D, and dairy foods and the occurrence of colon cancer in men	Kearney J, Giovannucci E, Rimm EB, Ascherio A, Stampfer MJ, Colditz GA, Wing A, Kampman E, Willett WC. Calcium, vitamin D, and dairy foods and the occurrence of colon cancer in men. Am J Epidemiol. 1996; 143(9): 907-17.
115 - Diet low in milk	397037	Scientific literature	Dietary factors and risk of colon cancer: a prospective study of 50,535 young Norwegian men and women	Gaard M, Tretli S, Løken EB. Dietary factors and risk of colon cancer: a prospective study of 50,535 young Norwegian men and women. Eur J Cancer Prev. 1996; 5(6): 445-54.

## Sheet: High red meat
REI	NID	Data Type	Title	Citation
116 - Diet high in red meat	121935	Scientific literature	Sugar, meat, and fat intake, and non-dietary risk factors for colon cancer incidence in Iowa women (United States)	Bostick RM, Potter JD, Kushi LH, Sellers TA, Steinmetz KA, McKenzie DR, Gapstur SM, Folsom AR. Sugar, meat, and fat intake, and non-dietary risk factors for colon cancer incidence in Iowa women (United States). Cancer Causes Control. 1994; 5(1): 38-52.
116 - Diet high in red meat	121965	Scientific literature	Comparison of risk factors for colon and rectal cancer	Wei EK, Giovannucci E, Wu K, Rosner B, Fuchs CS, Willett WC, Colditz GA. Comparison of risk factors for colon and rectal cancer. Int J Cancer. 2004; 108(3): 433-42.
116 - Diet high in red meat	147907	Scientific literature	Red meat consumption and risk of type 2 diabetes: 3 cohorts of US adults and an updated meta-analysis	Pan A, Sun Q, Bernstein AM, Schulze MB, Manson JE, Willett WC, Hu FB. Red meat consumption and risk of type 2 diabetes: 3 cohorts of US adults and an updated meta-analysis. Am J Clin Nutr. 2011; 94(4): 1088-96.
116 - Diet high in red meat	162568	Scientific literature	Food consumption and the incidence of type II diabetes mellitus	Montonen J, Järvinen R, Heliövaara M, Reunanen A, Aromaa A, Knekt P. Food consumption and the incidence of type II diabetes mellitus. Eur J Clin Nutr. 2005; 59(3): 441–8.
116 - Diet high in red meat	162597	Scientific literature	Meat, fish, and colorectal cancer risk: the European Prospective Investigation into cancer and nutrition	Norat T, Bingham S, Ferrari P, Slimani N, Jenab M, Mazuir M, Overvad K, Olsen A, Tjønneland A, Clavel F, Boutron-Ruault M-C, Kesse E, Boeing H, Bergmann MM, Nieters A, Linseisen J, Trichopoulou A, Trichopoulos D, Tountas Y, Berrino F, Palli D, Panico S, Tumino R, Vineis P, Bueno-de-Mesquita HB, Peeters PHM, Engeset D, Lund E, Skeie G, Ardanaz E, González C, Navarro C, Quirós JR, Sanchez M-J, Berg…
116 - Diet high in red meat	162609	Scientific literature	Diet and risk of colorectal cancer in a cohort of Finnish men	Pietinen P, Malila N, Virtanen M, Hartman TJ, Tangrea JA, Albanes D, Virtamo J. Diet and risk of colorectal cancer in a cohort of Finnish men. Cancer Causes Control. 1999; 10(5): 387–96.
116 - Diet high in red meat	162615	Scientific literature	An accurate risk score based on anthropometric, dietary, and lifestyle factors to predict the development of type 2 diabetes	Schulze MB, Hoffmann K, Boeing H, Linseisen J, Rohrmann S, Möhlig M, Pfeiffer AFH, Spranger J, Thamer C, Häring H-U, Fritsche A, Joost H-G. An accurate risk score based on anthropometric, dietary, and lifestyle factors to predict the development of type 2 diabetes. Diabetes Care. 2007; 30(3): 510–5.
116 - Diet high in red meat	162620	Scientific literature	Meat intake and mortality: a prospective study of over half a million people	Sinha R, Cross AJ, Graubard BI, Leitzmann MF, Schatzkin A. Meat intake and mortality: a prospective study of over half a million people. Arch Intern Med. 2009; 169(6): 562–71.
116 - Diet high in red meat	162622	Scientific literature	A prospective study of red meat consumption and type 2 diabetes in middle-aged and elderly women: the women’s health study	Song Y, Manson JE, Buring JE, Liu S. A prospective study of red meat consumption and type 2 diabetes in middle-aged and elderly women: the women’s health study. Diabetes Care. 2004; 27(9): 2108–15.
116 - Diet high in red meat	162623	Scientific literature	Meat consumption and risk of type 2 diabetes: the Multiethnic Cohort	Steinbrecher A, Erber E, Grandinetti A, Kolonel LN, Maskarinec G. Meat consumption and risk of type 2 diabetes: the Multiethnic Cohort. Public Health Nutr. 2011; 14(4): 568–74.
116 - Diet high in red meat	162628	Scientific literature	Meat consumption, cigarette smoking, and genetic susceptibility in the etiology of colorectal cancer: results from a Dutch prospective study	Tiemersma EW, Kampman E, Bueno de Mesquita HB, Bunschoten A, van Schothorst EM, Kok FJ, Kromhout D. Meat consumption, cigarette smoking, and genetic susceptibility in the etiology of colorectal cancer: results from a Dutch prospective study. Cancer Causes Control. 2002; 13(4): 383–93.
116 - Diet high in red meat	162633	Scientific literature	The association of meat intake and the risk of type 2 diabetes may be modified by body weight	Villegas R, Shu XO, Gao Y-T, Yang G, Cai H, Li H, Zheng W. The association of meat intake and the risk of type 2 diabetes may be modified by body weight. Int J Med Sci. 2006; 3(4): 152–9.
116 - Diet high in red meat	162637	Scientific literature	Dietary questions as determinants of mortality: the OXCHECK experience	Whiteman D, Muir J, Jones L, Murphy M, Key T. Dietary questions as determinants of mortality: the OXCHECK experience. Public Health Nutr. 1999; 2(4): 477–87.
116 - Diet high in red meat	162677	Scientific literature	A prospective study of red and processed meat intake in relation to cancer risk	Cross AJ, Leitzmann MF, Gail MH, Hollenbeck AR, Schatzkin A, Sinha R. A prospective study of red and processed meat intake in relation to cancer risk. PLoS Med. 2007; 4(12): e325.
116 - Diet high in red meat	162678	Scientific literature	Red meat, chicken, and fish consumption and risk of colorectal cancer	English DR, MacInnis RJ, Hodge AM, Hopper JL, Haydon AM, Giles GG. Red meat, chicken, and fish consumption and risk of colorectal cancer. Cancer Epidemiol Biomark Prev. 2004; 13(9): 1509–14.
116 - Diet high in red meat	162684	Scientific literature	Meat, fat, and their subtypes as risk factors for colorectal cancer in a prospective cohort of women	Flood A, Velie EM, Sinha R, Chaterjee N, Lacey JV, Schairer C, Schatzkin A. Meat, fat, and their subtypes as risk factors for colorectal cancer in a prospective cohort of women. Am J Epidemiol. 2003; 158(1): 59–68.
116 - Diet high in red meat	163041	Scientific literature	Dietary fat, cholesterol and colorectal cancer in a prospective study	Järvinen R, Knekt P, Hakulinen T, Rissanen H, Heliövaara M. Dietary fat, cholesterol and colorectal cancer in a prospective study. Br J Cancer. 2001; 85(3): 357-61.
116 - Diet high in red meat	163048	Scientific literature	Red meat consumption and risk of cancers of the proximal colon, distal colon and rectum: the Swedish Mammography Cohort	Larsson SC, Rafter J, Holmberg L, Bergkvist L, Wolk A. Red meat consumption and risk of cancers of the proximal colon, distal colon and rectum: the Swedish Mammography Cohort. Int J Cancer. 2005; 113(5): 829–34.
116 - Diet high in red meat	163049	Scientific literature	Animal origin foods and colorectal cancer risk: a report from the Shanghai Women’s Health Study	Lee S-A, Shu XO, Yang G, Li H, Gao Y-T, Zheng W. Animal origin foods and colorectal cancer risk: a report from the Shanghai Women’s Health Study. Nutr Cancer. 2009; 61(2): 194–205.
116 - Diet high in red meat	163057	Scientific literature	High processed meat consumption is a risk factor of type 2 diabetes in the Alpha-Tocopherol, Beta-Carotene Cancer Prevention study	Männistö S, Kontto J, Kataja-Tuomola M, Albanes D, Virtamo J. High processed meat consumption is a risk factor of type 2 diabetes in the Alpha-Tocopherol, Beta-Carotene Cancer Prevention study. Br J Nutr. 2010; 103(12): 1817-22.
116 - Diet high in red meat	164556	Scientific literature	Dietary habits and breast cancer incidence among Seventh-day Adventists	Mills PK, Beeson WL, Phillips RL, Fraser GE. Dietary habits and breast cancer incidence among Seventh-day Adventists. Cancer. 1989; 64(3): 582–90.
116 - Diet high in red meat	164584	Scientific literature	Dietary risk factors for colon cancer in a low-risk population	Singh PN, Fraser GE. Dietary risk factors for colon cancer in a low-risk population. Am J Epidemiol. 1998; 148(8): 761–74.
116 - Diet high in red meat	355546	Scientific literature	Dietary Protein Sources and the Risk of Stroke in Men and Women	Bernstein AM, Pan A, Rexrode KM, Stampfer M, Hu FB, Mozaffarian D, Willett WC. Dietary Protein Sources and the Risk of Stroke in Men and Women. Stroke. 2012; 43(3): 637–44.
116 - Diet high in red meat	355555	Scientific literature	Major Dietary Protein Sources and Risk of Coronary Heart Disease in Women	Bernstein AM, Sun Q, Hu FB, Stampfer MJ, Manson JE, Willett WC. Major Dietary Protein Sources and Risk of Coronary Heart Disease in Women. Circulation. 2010; 122(9): 876–83.
116 - Diet high in red meat	356103	Scientific literature	Adherence to a Healthy Lifestyle and the Risk of Type 2 Diabetes in Chinese Adults	Lv J, Yu C, Guo Y, Bian Z, Yang L, Chen Y, Hu X, Hou W, Chen J, Chen Z, Qi L, Li L, China Kadoorie Biobank Collaborative Group. Adherence to a Healthy Lifestyle and the Risk of Type 2 Diabetes in Chinese Adults. Int J Epidemiol. 2017; 46(5): 1410-20.
116 - Diet high in red meat	357667	Scientific literature	Red meat consumption is associated with an increased overall cancer risk: a prospective cohort study in Korea	Wie G-A, Cho Y-A, Kang H, Ryu K-A, Yoo M-K, Kim Y-A, Jung K-W, Kim J, Lee J-H, Joung H. Red meat consumption is associated with an increased overall cancer risk: a prospective cohort study in Korea. Br J Nutr. 2014; 112(2): 238–47.
116 - Diet high in red meat	357914	Scientific literature	Dietary fat intake and risk of stroke in male US healthcare professionals: 14 year prospective cohort study	He K, Merchant A, Rimm EB, Rosner BA, Stampfer MJ, Willett WC, Ascherio A. Dietary fat intake and risk of stroke in male US healthcare professionals: 14 year prospective cohort study. BMJ. 2003; 327: 1-6.
116 - Diet high in red meat	369669	Scientific literature	Meat consumption, heterocyclic amines and colorectal cancer risk: the Multiethnic Cohort Study	Ollberding NJ, Wilkens LR, Henderson BE, Kolonel LN, Le Marchand L. Meat consumption, heterocyclic amines and colorectal cancer risk: the Multiethnic Cohort Study. Int J Cancer. 2012; 131(7): E1125-33.
116 - Diet high in red meat	369738	Scientific literature	A large prospective study of meat consumption and colorectal cancer risk: an investigation of potential mechanisms underlying this association	Cross AJ, Ferrucci LM, Risch A, Graubard BI, Ward MH, Park Y, Hollenbeck AR, Schatzkin A, Sinha R. A large prospective study of meat consumption and colorectal cancer risk: an investigation of potential mechanisms underlying this association. Cancer Res. 2010; 70(6): 2406–14.
116 - Diet high in red meat	395783	Scientific literature	Dietary Protein Sources and All-Cause and Cause-Specific Mortality: The Golestan Cohort Study in Iran	Farvid MS, Malekshah AF, Pourshams A, Poustchi H, Sepanlou SG, Sharafkhah M, Khoshnia M, Farvid M, Abnet CC, Kamangar F, Dawsey SM, Brennan P, Pharoah PD, Boffetta P, Willett WC, Malekzadeh R. Dietary Protein Sources and All-Cause and Cause-Specific Mortality: The Golestan Cohort Study in Iran. Am J Prev Med. 2017; 52(2): 237-248.
116 - Diet high in red meat	396208	Scientific literature	The relationship between the consumption of meat, fat, and coffee and the risk of colon cancer: a prospective study in Japan	Oba S, Shimizu N, Nagata C, Shimizu H, Kametani M, Takeyama N, Ohnuma T, Matsushita S. The relationship between the consumption of meat, fat, and coffee and the risk of colon cancer: a prospective study in Japan. Cancer Lett. 2006; 244(2): 260-7.
116 - Diet high in red meat	396210	Scientific literature	Meat consumption and K-ras mutations in sporadic colon and rectal cancer in The Netherlands Cohort Study	Brink M, Weijenberg MP, de Goeij AF, Roemen GM, Lentjes MH, de Bruïne AP, Goldbohm RA, van den Brandt PA. Meat consumption and K-ras mutations in sporadic colon and rectal cancer in The Netherlands Cohort Study. Br J Cancer. 2005; 92(7): 1310-20.
116 - Diet high in red meat	396212	Scientific literature	Meat consumption and risk of colorectal cancer	Chao A, Thun MJ, Connell CJ, McCullough ML, Jacobs EJ, Flanders WD, Rodriguez C, Sinha R, Calle EE. Meat consumption and risk of colorectal cancer. JAMA. 2005; 293(2): 172-82.
116 - Diet high in red meat	398105	Scientific literature	Dietary determinants of ischaemic heart disease in health conscious individuals	Mann JI, Appleby PN, Key TJ, Thorogood M. Dietary determinants of ischaemic heart disease in health conscious individuals. Heart. 1997; 78(5): 450-5.
116 - Diet high in red meat	398403	Scientific literature	Dietary protein intake and coronary heart disease in a large community based cohort: results from the Atherosclerosis Risk in Communities (ARIC) study [corrected]	Haring B, Gronroos N, Nettleton JA, von Ballmoos MC, Selvin E, Alonso A. Dietary protein intake and coronary heart disease in a large community based cohort: results from the Atherosclerosis Risk in Communities (ARIC) study [corrected]. PLoS One. 2014; 9(10): e109552.
116 - Diet high in red meat	399795	Scientific literature	Food sources of fat may clarify the inconsistent role of dietary fat intake for incidence of type 2 diabetes	Ericson U, Hellstrand S, Brunkwall L, Schulz CA, Sonestedt E, Wallström P, Gullberg B, Wirfält E, Orho-Melander M. Food sources of fat may clarify the inconsistent role of dietary fat intake for incidence of type 2 diabetes. Am J Clin Nutr. 2015; 101(5): 1065-80.
116 - Diet high in red meat	399825	Scientific literature	Associations of processed meat and unprocessed red meat intake with incident diabetes: the Strong Heart Family Study	Fretts AM, Howard BV, McKnight B, Duncan GE, Beresford SA, Mete M, Eilat-Adar S, Zhang Y, Siscovick DS. Associations of processed meat and unprocessed red meat intake with incident diabetes: the Strong Heart Family Study. Am J Clin Nutr. 2012; 95(3): 752-8.
116 - Diet high in red meat	399827	Scientific literature	Association between dietary meat consumption and incident type 2 diabetes: the EPIC-InterAct study	InterAct Consortium, Bendinelli B, Palli D, Masala G, Sharp SJ, Schulze MB, Guevara M, van der AD, Sera F, Amiano P, Balkau B, Barricarte A, Boeing H, Crowe FL, Dahm CC, Dalmeijer G, de Lauzon-Guillain B, Egeberg R, Fagherazzi G, Franks PW, Krogh V, Huerta JM, Jakszyn P, Khaw KT, Li K, Mattiello A, Nilsson PM, Overvad K, Ricceri F, Rolandsson O, Sánchez MJ, Slimani N, Sluijs I, Spijkerman AM, Teu…
116 - Diet high in red meat	399906	Scientific literature	Red meat consumption is associated with the risk of type 2 diabetes in men but not in women: a Japan Public Health Center-based Prospective Study	Kurotani K, Nanri A, Goto A, Mizoue T, Noda M, Oba S, Kato M, Matsushita Y, Inoue M, Tsugane S, Japan Public Health Center-based Prospective Study Group. Red meat consumption is associated with the risk of type 2 diabetes in men but not in women: a Japan Public Health Center-based Prospective Study. Br J Nutr. 2013; 110(10): 1910-8.
116 - Diet high in red meat	399944	Scientific literature	Meat consumption and its association with C-reactive protein and incident type 2 diabetes: the Rotterdam Study	van Woudenbergh GJ, Kuijsten A, Tigcheler B, Sijbrands EJ, van Rooij FJ, Hofman A, Witteman JC, Feskens EJ. Meat consumption and its association with C-reactive protein and incident type 2 diabetes: the Rotterdam Study. Diabetes Care. 2012; 35(7): 1499-505.
116 - Diet high in red meat	401037	Scientific literature	Lifestyle determinants and mortality in German vegetarians and health-conscious persons: results of a 21-year follow-up	Chang-Claude J, Hermann S, Eilber U, Steindorf K. Lifestyle determinants and mortality in German vegetarians and health-conscious persons: results of a 21-year follow-up. Cancer Epidemiol Biomarkers Prev. 2005; 14(4): 963-8.
116 - Diet high in red meat	401039	Scientific literature	Meat consumption and diet quality and mortality in NHANES III	Kappeler R, Eichholzer M, Rohrmann S. Meat consumption and diet quality and mortality in NHANES III. Eur J Clin Nutr. 2013; 67(6): 598-606.
116 - Diet high in red meat	401043	Scientific literature	Meat consumption in relation to mortality from cardiovascular disease among Japanese men and women	Nagao M, Iso H, Yamagishi K, Date C, Tamakoshi A. Meat consumption in relation to mortality from cardiovascular disease among Japanese men and women. Eur J Clin Nutr. 2012; 66(6): 687-93.
116 - Diet high in red meat	401046	Scientific literature	Red meat consumption and mortality: results from 2 prospective cohort studies	Pan A, Sun Q, Bernstein AM, Schulze MB, Manson JE, Stampfer MJ, Willett WC, Hu FB. Red meat consumption and mortality: results from 2 prospective cohort studies. Arch Intern Med. 2012; 172(7): 555-63.
116 - Diet high in red meat	401050	Scientific literature	Meat consumption and mortality-results from the European Prospective Investigation into Cancer and Nutrition	Rohrmann S, Overvad K, Bueno-de-Mesquita HB, Jakobsen MU, Egeberg R, Tjønneland A, Nailler L, Boutron-Ruault MC, Clavel-Chapelon F, Krogh V, Palli D, Panico S, Tumino R, Ricceri F, Bergmann MM, Boeing H, Li K, Kaaks R, Khaw KT, Wareham NJ, Crowe FL, Key TJ, Naska A, Trichopoulou A, Trichopoulos D, Leenders M, Peeters PH, Engeset D, Parr CL, Skeie G, Jakszyn P, Sánchez MJ, Huerta JM, Redondo ML, B…
116 - Diet high in red meat	401053	Scientific literature	Substitution of meat and fish with vegetables or potatoes and risk of myocardial infarction	Würtz AM, Hansen MD, Tjønneland A, Rimm EB, Schmidt EB, Overvad K, Jakobsen MU. Substitution of meat and fish with vegetables or potatoes and risk of myocardial infarction. Br J Nutr. 2016; 116(9): 1602-1610.
116 - Diet high in red meat	407852	Scientific literature	Diet and overall survival in a cohort of very elderly people	Fortes C, Forastiere F, Farchi S, Rapiti E, Pastori G, Perucci CA. Diet and overall survival in a cohort of very elderly people. Epidemiology. 2000; 11(4): 440-5.
116 - Diet high in red meat	407854	Scientific literature	Predictors of death and vascular events in the elderly : the Perth Community Stroke Study	Jamrozik K, Broadhurst RJ, Forbes S, Hankey GJ, Anderson CS. Predictors of death and vascular events in the elderly : the Perth Community Stroke Study. Stroke. 2000; 31(4): 863-8.
116 - Diet high in red meat	407856	Scientific literature	Meat intake and cause-specific mortality: a pooled analysis of Asian prospective cohort studies	Lee JE, McLerran DF, Rolland B, Chen Y, Grant EJ, Vedanthan R, Inoue M, Tsugane S, Gao YT, Tsuji I, Kakizaki M, Ahsan H, Ahn YO, Pan WH, Ozasa K, Yoo KY, Sasazuki S, Yang G, Watanabe T, Sugawara Y, Parvez F, Kim DH, Chuang SY, Ohishi W, Park SK, Feng Z, Thornquist M, Boffetta P, Zheng W, Kang D, Potter J, Sinha R. Meat intake and cause-specific mortality: a pooled analysis of Asian prospective co…
116 - Diet high in red meat	407858	Scientific literature	Red meat and poultry intakes and risk of total and cause-specific mortality: results from cohort studies of Chinese adults in Shanghai	Takata Y, Shu XO, Gao YT, Li H, Zhang X, Gao J, Cai H, Yang G, Xiang YB, Zheng W. Red meat and poultry intakes and risk of total and cause-specific mortality: results from cohort studies of Chinese adults in Shanghai. PLoS One. 2013; 8(2): e56963.
116 - Diet high in red meat	408236	Scientific literature	Unprocessed red meat and processed meat consumption and risk of stroke in the Spanish cohort of the European Prospective Investigation into Cancer and Nutrition (EPIC)	Amiano P, Chamosa S, Etxezarreta N, Arriola L, Sánchez MJ, Ardanaz E, Molina-Montes E, Chirlaque MD, Moreno-Iribas C, Huerta JM, Egües N, Navarro C, Requena M, Quirós JR, Fonseca-Nunes A, Jakszyn P, González CA, Dorronsoro M. Unprocessed red meat and processed meat consumption and risk of stroke in the Spanish cohort of the European Prospective Investigation into Cancer and Nutrition (EPIC). Eur …
116 - Diet high in red meat	408243	Scientific literature	Association of Dietary Protein Consumption With Incident Silent Cerebral Infarcts and Stroke: The Atherosclerosis Risk in Communities (ARIC) Study	Haring B, Misialek JR, Rebholz CM, Petruski-Ivleva N, Gottesman RF, Mosley TH, Alonso A. Association of Dietary Protein Consumption With Incident Silent Cerebral Infarcts and Stroke: The Atherosclerosis Risk in Communities (ARIC) Study. Stroke. 2015; 46(12): 3443-50.
116 - Diet high in red meat	408250	Scientific literature	Red meat consumption and risk of stroke in Swedish men	Larsson SC, Virtamo J, Wolk A. Red meat consumption and risk of stroke in Swedish men. Am J Clin Nutr. 2011; 94(2): 417-21.
116 - Diet high in red meat	408262	Scientific literature	Red meat consumption and risk of stroke in Swedish women	Larsson SC, Virtamo J, Wolk A. Red meat consumption and risk of stroke in Swedish women. Stroke. 2011; 42(2): 324-9.
116 - Diet high in red meat	408269	Scientific literature	Trans fat, aspirin, and ischemic stroke in postmenopausal women	Yaemsiri S, Sen S, Tinker L, Rosamond W, Wassertheil-Smoller S, He K. Trans fat, aspirin, and ischemic stroke in postmenopausal women. Ann Neurol. 2012; 72(5): 704-15.
116 - Diet high in red meat	408337	Scientific literature	Intake of animal products and stroke mortality in the Hiroshima/Nagasaki Life Span Study	Sauvaget C, Nagano J, Allen N, Grant EJ, Beral V. Intake of animal products and stroke mortality in the Hiroshima/Nagasaki Life Span Study. Int J Epidemiol. 2003; 32(4): 536-43.
116 - Diet high in red meat	409081	Scientific literature	Associations between diet and cancer, ischemic heart disease, and all-cause mortality in non-Hispanic white California Seventh-day Adventists	Fraser GE. Associations between diet and cancer, ischemic heart disease, and all-cause mortality in non-Hispanic white California Seventh-day Adventists. Am J Clin Nutr. 1999; 70(3 Suppl): 532S-538S.
116 - Diet high in red meat	410065	Scientific literature	Red and processed meat intake and cancer risk: Results from the prospective NutriNet-Santé cohort study	Diallo A, Deschasaux M, Latino-Martel P, Hercberg S, Galan P, Fassier P, Allès B, Guéraud F, Pierre FH, Touvier M. Red and processed meat intake and cancer risk: Results from the prospective NutriNet-Santé cohort study. Int J Cancer. 2018; 142(2): 230-237.
116 - Diet high in red meat	410067	Scientific literature	Dietary protein sources in early adulthood and breast cancer incidence: prospective cohort study	Farvid MS, Cho E, Chen WY, Eliassen AH, Willett WC. Dietary protein sources in early adulthood and breast cancer incidence: prospective cohort study. BMJ. 2014; 348: g3437.
116 - Diet high in red meat	410069	Scientific literature	Intake of meat, meat mutagens, and iron and the risk of breast cancer in the Prostate, Lung, Colorectal, and Ovarian Cancer Screening Trial	Ferrucci LM, Cross AJ, Graubard BI, Brinton LA, McCarty CA, Ziegler RG, Ma X, Mayne ST, Sinha R. Intake of meat, meat mutagens, and iron and the risk of breast cancer in the Prostate, Lung, Colorectal, and Ovarian Cancer Screening Trial. Br J Cancer. 2009; 101(1): 178-84.
116 - Diet high in red meat	410071	Scientific literature	Consumption of dairy and meat in relation to breast cancer risk in the Black Women's Health Study	Genkinger JM, Makambi KH, Palmer JR, Rosenberg L, Adams-Campbell LL. Consumption of dairy and meat in relation to breast cancer risk in the Black Women's Health Study. Cancer Causes Control. 2013; 24(4): 675-84.
116 - Diet high in red meat	410073	Scientific literature	Meat, fish and egg intake and risk of breast cancer	Holmes MD, Colditz GA, Hunter DJ, Hankinson SE, Rosner B, Speizer FE, Willett WC. Meat, fish and egg intake and risk of breast cancer. Int J Cancer. 2003; 104(2): 221-7.
116 - Diet high in red meat	410115	Scientific literature	Red and processed meat, nitrite, and heme iron intakes and postmenopausal breast cancer risk in the NIH-AARP Diet and Health Study	Inoue-Choi M, Sinha R, Gierach GL, Ward MH. Red and processed meat, nitrite, and heme iron intakes and postmenopausal breast cancer risk in the NIH-AARP Diet and Health Study. Int J Cancer. 2016; 138(7): 1609-18.
116 - Diet high in red meat	410401	Scientific literature	Dietary iron and heme iron intake and risk of breast cancer: a prospective cohort study	Kabat GC, Miller AB, Jain M, Rohan TE. Dietary iron and heme iron intake and risk of breast cancer: a prospective cohort study. Cancer Epidemiol Biomarkers Prev. 2007; 16(6): 1306-8.
116 - Diet high in red meat	410403	Scientific literature	Long-term meat intake and risk of breast cancer by oestrogen and progesterone receptor status in a cohort of Swedish women	Larsson SC, Bergkvist L, Wolk A. Long-term meat intake and risk of breast cancer by oestrogen and progesterone receptor status in a cohort of Swedish women. Eur J Cancer. 2009; 45(17): 3042-6.
116 - Diet high in red meat	410405	Scientific literature	Meat, eggs, dairy products, and risk of breast cancer in the European Prospective Investigation into Cancer and Nutrition (EPIC) cohort	Pala V, Krogh V, Berrino F, Sieri S, Grioni S, Tjønneland A, Olsen A, Jakobsen MU, Overvad K, Clavel-Chapelon F, Boutron-Ruault MC, Romieu I, Linseisen J, Rohrmann S, Boeing H, Steffen A, Trichopoulou A, Benetou V, Naska A, Vineis P, Tumino R, Panico S, Masala G, Agnoli C, Engeset D, Skeie G, Lund E, Ardanaz E, Navarro C, Sánchez MJ, Amiano P, Svatetz CA, Rodriguez L, Wirfält E, Manjer J, Lenner …
116 - Diet high in red meat	410407	Scientific literature	Meat consumption and risk of breast cancer in the UK Women's Cohort Study	Taylor EF, Burley VJ, Greenwood DC, Cade JE. Meat consumption and risk of breast cancer in the UK Women's Cohort Study. Br J Cancer. 2007; 96(7): 1139-46.
116 - Diet high in red meat	410409	Scientific literature	Consumption of meat, animal products, protein, and fat and risk of breast cancer: a prospective cohort study in New York	Toniolo P, Riboli E, Shore RE, Pasternack BS. Consumption of meat, animal products, protein, and fat and risk of breast cancer: a prospective cohort study in New York. Epidemiology. 1994; 5(4): 391-7.
116 - Diet high in red meat	410559	Scientific literature	Prospective association between red and processed meat intakes and breast cancer risk: modulation by an antioxidant supplementation in the SU.VI.MAX randomized controlled trial	Pouchieu C, Deschasaux M, Hercberg S, Druesne-Pecollo N, Latino-Martel P, Touvier M. Prospective association between red and processed meat intakes and breast cancer risk: modulation by an antioxidant supplementation in the SU.VI.MAX randomized controlled trial. Int J Epidemiol. 2014; 43(5): 1583-92.
116 - Diet high in red meat	410561	Scientific literature	Intake of conjugated linoleic acid, fat, and other fatty acids in relation to postmenopausal breast cancer: the Netherlands Cohort Study on Diet and Cancer	Voorrips LE, Brants HA, Kardinaal AF, Hiddink GJ, van den Brandt PA, Goldbohm RA. Intake of conjugated linoleic acid, fat, and other fatty acids in relation to postmenopausal breast cancer: the Netherlands Cohort Study on Diet and Cancer. Am J Clin Nutr. 2002; 76(4): 873-82.
116 - Diet high in red meat	410563	Scientific literature	Red and processed meat consumption and breast cancer: UK Biobank cohort study and meta-analysis	Anderson JJ, Darwis NDM, Mackay DF, Celis-Morales CA, Lyall DM, Sattar N, Gill JMR, Pell JP. Red and processed meat consumption and breast cancer: UK Biobank cohort study and meta-analysis. Eur J Cancer. 2018; 90: 73-82.
116 - Diet high in red meat	412555	Scientific literature	Red and Processed Meat and Mortality in a Low Meat Intake Population	Alshahrani SM, Fraser GE, Sabaté J, Knutsen R, Shavlik D, Mashchak A, Lloren JI, Orlich MJ. Red and Processed Meat and Mortality in a Low Meat Intake Population. Nutrients. 2019; 11(3).
116 - Diet high in red meat	412557	Scientific literature	Red meat, processed meat, and other dietary protein sources and risk of overall and cause-specific mortality in The Netherlands Cohort Study	van den Brandt PA. Red meat, processed meat, and other dietary protein sources and risk of overall and cause-specific mortality in The Netherlands Cohort Study. Eur J Epidemiol. 2019; 34(4): 351-369.
116 - Diet high in red meat	412559	Scientific literature	Diet-Quality Indexes Are Associated with a Lower Risk of Cardiovascular, Respiratory, and All-Cause Mortality among Chinese Adults	Neelakantan N, Koh WP, Yuan JM, van Dam RM. Diet-Quality Indexes Are Associated with a Lower Risk of Cardiovascular, Respiratory, and All-Cause Mortality among Chinese Adults. J Nutr. 2018; 148(8): 1323-1332.
116 - Diet high in red meat	412561	Scientific literature	Should we recommend reductions in saturated fat intake or in red/processed meat consumption? The SUN prospective cohort study	Dominguez LJ, Bes-Rastrollo M, Basterra-Gortari FJ, Gea A, Barbagallo M, Martínez-González MA. Should we recommend reductions in saturated fat intake or in red/processed meat consumption? The SUN prospective cohort study. Clin Nutr. 2018; 37(4): 1389-1398.
116 - Diet high in red meat	412564	Scientific literature	High red meat intake and all-cause cardiovascular and cancer mortality: is the risk modified by fruit and vegetable intake?	Bellavia A, Stilling F, Wolk A. High red meat intake and all-cause cardiovascular and cancer mortality: is the risk modified by fruit and vegetable intake?. Am J Clin Nutr. 2016; 104(4): 1137-1143.
116 - Diet high in red meat	412568	Scientific literature	Mortality from different causes associated with meat, heme iron, nitrates, and nitrites in the NIH-AARP Diet and Health Study: population based cohort study	Etemadi A, Sinha R, Ward MH, Graubard BI, Inoue-Choi M, Dawsey SM, Abnet CC. Mortality from different causes associated with meat, heme iron, nitrates, and nitrites in the NIH-AARP Diet and Health Study: population based cohort study. BMJ. 2017; 357: j1957.
116 - Diet high in red meat	412587	Scientific literature	Consumption of red and processed meat, insulin resistance, and diabetes in the Brazilian Longitudinal Study of Adult Health (ELSA-Brasil)	Aprelini CMO, Luft VC, Meléndez GV, Schmidt MI, Mill JG, Molina MDCB. Consumption of red and processed meat, insulin resistance, and diabetes in the Brazilian Longitudinal Study of Adult Health (ELSA-Brasil). Rev Panam Salud Publica. 2019; 43: e40.
116 - Diet high in red meat	412594	Scientific literature	Processed and unprocessed red meat consumption and incident type 2 diabetes among French women	Lajous M, Tondeur L, Fagherazzi G, de Lauzon-Guillain B, Boutron-Ruaualt MC, Clavel-Chapelon F. Processed and unprocessed red meat consumption and incident type 2 diabetes among French women. Diabetes Care. 2012; 35(1): 128-30.
116 - Diet high in red meat	412602	Scientific literature	Meat, Dietary Heme Iron, and Risk of Type 2 Diabetes Mellitus: The Singapore Chinese Health Study	Talaei M, Wang YL, Yuan JM, Pan A, Koh WP. Meat, Dietary Heme Iron, and Risk of Type 2 Diabetes Mellitus: The Singapore Chinese Health Study. Am J Epidemiol. 2017; 186(7): 824-833.
116 - Diet high in red meat	412612	Scientific literature	Consumption of Meat, Fish, Dairy Products, and Eggs and Risk of Ischemic Heart Disease	Key TJ, Appleby PN, Bradbury KE, Sweeting M, Wood A, Johansson I, Kühn T, Steur M, Weiderpass E, Wennberg M, Lund Würtz AM, Agudo A, Andersson J, Arriola L, Boeing H, Boer JMA, Bonnet F, Boutron-Ruault MC, Cross AJ, Ericson U, Fagherazzi G, Ferrari P, Gunter M, Huerta JM, Katzke V, Khaw KT, Krogh V, La Vecchia C, Matullo G, Moreno-Iribas C, Naska A, Nilsson LM, Olsen A, Overvad K, Palli D, Panico…
116 - Diet high in red meat	412685	Scientific literature	Animal foods and postmenopausal breast cancer risk: a prospective cohort study	Marcondes LH, Franco OH, Ruiter R, Ikram MA, Mulder M, Stricker BH, Kiefte-de Jong JC. Animal foods and postmenopausal breast cancer risk: a prospective cohort study. Br J Nutr. 2019; 1-9.
116 - Diet high in red meat	412687	Scientific literature	Ingested nitrate, disinfection by-products, and risk of colon and rectal cancers in the Iowa Women's Health Study cohort	Jones RR, DellaValle CT, Weyer PJ, Robien K, Cantor KP, Krasner S, Beane Freeman LE, Ward MH. Ingested nitrate, disinfection by-products, and risk of colon and rectal cancers in the Iowa Women's Health Study cohort. Environ Int. 2019; 126: 242-251.
116 - Diet high in red meat	412693	Scientific literature	A colorectal cancer diet quality index is inversely associated with colorectal cancer in the Malmö diet and cancer study	Vulcan A, Ericson U, Manjer J, Ohlsson B. A colorectal cancer diet quality index is inversely associated with colorectal cancer in the Malmö diet and cancer study. Eur J Cancer Prev. 2018.
116 - Diet high in red meat	412695	Scientific literature	Meat consumption and colorectal cancer risk in Japan: The Takayama study	Wada K, Oba S, Tsuji M, Tamura T, Konishi K, Goto Y, Mizuta F, Koda S, Hori A, Tanabashi S, Matsushita S, Tokimitsu N, Nagata C. Meat consumption and colorectal cancer risk in Japan: The Takayama study. Cancer Sci. 2017; 108(5): 1065-1070.
116 - Diet high in red meat	412697	Scientific literature	Pre-diagnostic meat and fibre intakes in relation to colorectal cancer survival in the European Prospective Investigation into Cancer and Nutrition	Ward HA, Norat T, Overvad K, Dahm CC, Bueno-de-Mesquita HB, Jenab M, Fedirko V, van Duijnhoven FJ, Skeie G, Romaguera-Bosch D, Tjønneland A, Olsen A, Carbonnel F, Affret A, Boutron-Ruault MC, Katzke V, Kühn T, Aleksandrova K, Boeing H, Trichopoulou A, Lagiou P, Bamia C, Palli D, Sieri S, Tumino R, Naccarati A, Mattiello A, Peeters PH, Weiderpass E, Åsli LA, Jakszyn P, Ramón Quirós J, Sánchez MJ, …
116 - Diet high in red meat	412699	Scientific literature	Vegetarianism, low meat consumption and the risk of colorectal cancer in a population based cohort study	Gilsing AM, Schouten LJ, Goldbohm RA, Dagnelie PC, van den Brandt PA, Weijenberg MP. Vegetarianism, low meat consumption and the risk of colorectal cancer in a population based cohort study. Sci Rep. 2015; 5: 13484.
116 - Diet high in red meat	412701	Scientific literature	Associations between red meat and risks for colon and rectal cancer depend on the type of red meat consumed	Egeberg R, Olsen A, Christensen J, Halkjær J, Jakobsen MU, Overvad K, Tjønneland A. Associations between red meat and risks for colon and rectal cancer depend on the type of red meat consumed. J Nutr. 2013; 143(4): 464-72.
116 - Diet high in red meat	412703	Scientific literature	Meat intake, cooking methods and risk of proximal colon, distal colon and rectal cancer: the Norwegian Women and Cancer (NOWAC) cohort study	Parr CL, Hjartåker A, Lund E, Veierød MB. Meat intake, cooking methods and risk of proximal colon, distal colon and rectal cancer: the Norwegian Women and Cancer (NOWAC) cohort study. Int J Cancer. 2013; 133(5): 1153-63.
116 - Diet high in red meat	412705	Scientific literature	Red meat intake may increase the risk of colon cancer in Japanese, a population with relatively low red meat consumption	Takachi R, Tsubono Y, Baba K, Inoue M, Sasazuki S, Iwasaki M, Tsugane S, Japan Public Health Center-Based Prospective Study Group. Red meat intake may increase the risk of colon cancer in Japanese, a population with relatively low red meat consumption. Asia Pac J Clin Nutr. 2011; 20(4): 603-12.
116 - Diet high in red meat	412707	Scientific literature	A cohort study of dietary iron and heme iron intake and risk of colorectal cancer in women	Kabat GC, Miller AB, Jain M, Rohan TE. A cohort study of dietary iron and heme iron intake and risk of colorectal cancer in women. Br J Cancer. 2007; 97(1): 118-22.
116 - Diet high in red meat	412710	Scientific literature	Risk factors for colorectal cancer in a prospective study among U.S. white men	Hsing AW, McLaughlin JK, Chow WH, Schuman LM, Co Chien HT, Gridley G, Bjelke E, Wacholder S, Blot WJ. Risk factors for colorectal cancer in a prospective study among U.S. white men. Int J Cancer. 1998; 77(4): 549-53.

## Sheet: High processed meat
REI	NID	Data Type	Title	Citation
117 - Diet high in processed meat	121935	Scientific literature	Sugar, meat, and fat intake, and non-dietary risk factors for colon cancer incidence in Iowa women (United States)	Bostick RM, Potter JD, Kushi LH, Sellers TA, Steinmetz KA, McKenzie DR, Gapstur SM, Folsom AR. Sugar, meat, and fat intake, and non-dietary risk factors for colon cancer incidence in Iowa women (United States). Cancer Causes Control. 1994; 5(1): 38-52.
117 - Diet high in processed meat	121965	Scientific literature	Comparison of risk factors for colon and rectal cancer	Wei EK, Giovannucci E, Wu K, Rosner B, Fuchs CS, Willett WC, Colditz GA. Comparison of risk factors for colon and rectal cancer. Int J Cancer. 2004; 108(3): 433-42.
117 - Diet high in processed meat	147907	Scientific literature	Red meat consumption and risk of type 2 diabetes: 3 cohorts of US adults and an updated meta-analysis	Pan A, Sun Q, Bernstein AM, Schulze MB, Manson JE, Willett WC, Hu FB. Red meat consumption and risk of type 2 diabetes: 3 cohorts of US adults and an updated meta-analysis. Am J Clin Nutr. 2011; 94(4): 1088-96.
117 - Diet high in processed meat	162568	Scientific literature	Food consumption and the incidence of type II diabetes mellitus	Montonen J, Järvinen R, Heliövaara M, Reunanen A, Aromaa A, Knekt P. Food consumption and the incidence of type II diabetes mellitus. Eur J Clin Nutr. 2005; 59(3): 441–8.
117 - Diet high in processed meat	162597	Scientific literature	Meat, fish, and colorectal cancer risk: the European Prospective Investigation into cancer and nutrition	Norat T, Bingham S, Ferrari P, Slimani N, Jenab M, Mazuir M, Overvad K, Olsen A, Tjønneland A, Clavel F, Boutron-Ruault M-C, Kesse E, Boeing H, Bergmann MM, Nieters A, Linseisen J, Trichopoulou A, Trichopoulos D, Tountas Y, Berrino F, Palli D, Panico S, Tumino R, Vineis P, Bueno-de-Mesquita HB, Peeters PHM, Engeset D, Lund E, Skeie G, Ardanaz E, González C, Navarro C, Quirós JR, Sanchez M-J, Berg…
117 - Diet high in processed meat	162609	Scientific literature	Diet and risk of colorectal cancer in a cohort of Finnish men	Pietinen P, Malila N, Virtanen M, Hartman TJ, Tangrea JA, Albanes D, Virtamo J. Diet and risk of colorectal cancer in a cohort of Finnish men. Cancer Causes Control. 1999; 10(5): 387–96.
117 - Diet high in processed meat	162620	Scientific literature	Meat intake and mortality: a prospective study of over half a million people	Sinha R, Cross AJ, Graubard BI, Leitzmann MF, Schatzkin A. Meat intake and mortality: a prospective study of over half a million people. Arch Intern Med. 2009; 169(6): 562–71.
117 - Diet high in processed meat	162622	Scientific literature	A prospective study of red meat consumption and type 2 diabetes in middle-aged and elderly women: the women’s health study	Song Y, Manson JE, Buring JE, Liu S. A prospective study of red meat consumption and type 2 diabetes in middle-aged and elderly women: the women’s health study. Diabetes Care. 2004; 27(9): 2108–15.
117 - Diet high in processed meat	162623	Scientific literature	Meat consumption and risk of type 2 diabetes: the Multiethnic Cohort	Steinbrecher A, Erber E, Grandinetti A, Kolonel LN, Maskarinec G. Meat consumption and risk of type 2 diabetes: the Multiethnic Cohort. Public Health Nutr. 2011; 14(4): 568–74.
117 - Diet high in processed meat	162633	Scientific literature	The association of meat intake and the risk of type 2 diabetes may be modified by body weight	Villegas R, Shu XO, Gao Y-T, Yang G, Cai H, Li H, Zheng W. The association of meat intake and the risk of type 2 diabetes may be modified by body weight. Int J Med Sci. 2006; 3(4): 152–9.
117 - Diet high in processed meat	162637	Scientific literature	Dietary questions as determinants of mortality: the OXCHECK experience	Whiteman D, Muir J, Jones L, Murphy M, Key T. Dietary questions as determinants of mortality: the OXCHECK experience. Public Health Nutr. 1999; 2(4): 477–87.
117 - Diet high in processed meat	162665	Scientific literature	Heme and chlorophyll intake and risk of colorectal cancer in the Netherlands cohort study	Balder HF, Vogel J, Jansen MCJF, Weijenberg MP, van den Brandt PA, Westenbrink S, van der Meer R, Goldbohm RA. Heme and chlorophyll intake and risk of colorectal cancer in the Netherlands cohort study. Cancer Epidemiol Biomark Prev. 2006; 15(4): 717–25.
117 - Diet high in processed meat	162674	Scientific literature	Health-related behaviours as predictors of mortality and morbidity in Australian Aborigines	Burke V, Zhao Y, Lee AH, Hunter E, Spargo RM, Gracey M, Smith RM, Beilin LJ, Puddey IB. Health-related behaviours as predictors of mortality and morbidity in Australian Aborigines. Prev Med. 2007; 44(2): 135–42.
117 - Diet high in processed meat	162677	Scientific literature	A prospective study of red and processed meat intake in relation to cancer risk	Cross AJ, Leitzmann MF, Gail MH, Hollenbeck AR, Schatzkin A, Sinha R. A prospective study of red and processed meat intake in relation to cancer risk. PLoS Med. 2007; 4(12): e325.
117 - Diet high in processed meat	162678	Scientific literature	Red meat, chicken, and fish consumption and risk of colorectal cancer	English DR, MacInnis RJ, Hodge AM, Hopper JL, Haydon AM, Giles GG. Red meat, chicken, and fish consumption and risk of colorectal cancer. Cancer Epidemiol Biomark Prev. 2004; 13(9): 1509–14.
117 - Diet high in processed meat	162684	Scientific literature	Meat, fat, and their subtypes as risk factors for colorectal cancer in a prospective cohort of women	Flood A, Velie EM, Sinha R, Chaterjee N, Lacey JV, Schairer C, Schatzkin A. Meat, fat, and their subtypes as risk factors for colorectal cancer in a prospective cohort of women. Am J Epidemiol. 2003; 158(1): 59–68.
117 - Diet high in processed meat	163048	Scientific literature	Red meat consumption and risk of cancers of the proximal colon, distal colon and rectum: the Swedish Mammography Cohort	Larsson SC, Rafter J, Holmberg L, Bergkvist L, Wolk A. Red meat consumption and risk of cancers of the proximal colon, distal colon and rectum: the Swedish Mammography Cohort. Int J Cancer. 2005; 113(5): 829–34.
117 - Diet high in processed meat	163050	Scientific literature	Dietary fat and fatty acids and risk of colorectal cancer in women	Lin J, Zhang SM, Cook NR, Lee I-M, Buring JE. Dietary fat and fatty acids and risk of colorectal cancer in women. Am J Epidemiol. 2004; 160(10): 1011–22.
117 - Diet high in processed meat	163057	Scientific literature	High processed meat consumption is a risk factor of type 2 diabetes in the Alpha-Tocopherol, Beta-Carotene Cancer Prevention study	Männistö S, Kontto J, Kataja-Tuomola M, Albanes D, Virtamo J. High processed meat consumption is a risk factor of type 2 diabetes in the Alpha-Tocopherol, Beta-Carotene Cancer Prevention study. Br J Nutr. 2010; 103(12): 1817-22.
117 - Diet high in processed meat	163059	Scientific literature	Mediterranean diet and reduction in the risk of a first acute myocardial infarction: an operational healthy dietary score	Martínez-González MA, Fernández-Jarne E, Serrano-Martínez M, Marti A, Martinez JA, Martín-Moreno JM. Mediterranean diet and reduction in the risk of a first acute myocardial infarction: an operational healthy dietary score. Eur J Nutr. 2002; 41(4): 153-60.
117 - Diet high in processed meat	355555	Scientific literature	Major Dietary Protein Sources and Risk of Coronary Heart Disease in Women	Bernstein AM, Sun Q, Hu FB, Stampfer MJ, Manson JE, Willett WC. Major Dietary Protein Sources and Risk of Coronary Heart Disease in Women. Circulation. 2010; 122(9): 876–83.
117 - Diet high in processed meat	369669	Scientific literature	Meat consumption, heterocyclic amines and colorectal cancer risk: the Multiethnic Cohort Study	Ollberding NJ, Wilkens LR, Henderson BE, Kolonel LN, Le Marchand L. Meat consumption, heterocyclic amines and colorectal cancer risk: the Multiethnic Cohort Study. Int J Cancer. 2012; 131(7): E1125-33.
117 - Diet high in processed meat	369738	Scientific literature	A large prospective study of meat consumption and colorectal cancer risk: an investigation of potential mechanisms underlying this association	Cross AJ, Ferrucci LM, Risch A, Graubard BI, Ward MH, Park Y, Hollenbeck AR, Schatzkin A, Sinha R. A large prospective study of meat consumption and colorectal cancer risk: an investigation of potential mechanisms underlying this association. Cancer Res. 2010; 70(6): 2406–14.
117 - Diet high in processed meat	396208	Scientific literature	The relationship between the consumption of meat, fat, and coffee and the risk of colon cancer: a prospective study in Japan	Oba S, Shimizu N, Nagata C, Shimizu H, Kametani M, Takeyama N, Ohnuma T, Matsushita S. The relationship between the consumption of meat, fat, and coffee and the risk of colon cancer: a prospective study in Japan. Cancer Lett. 2006; 244(2): 260-7.
117 - Diet high in processed meat	396210	Scientific literature	Meat consumption and K-ras mutations in sporadic colon and rectal cancer in The Netherlands Cohort Study	Brink M, Weijenberg MP, de Goeij AF, Roemen GM, Lentjes MH, de Bruïne AP, Goldbohm RA, van den Brandt PA. Meat consumption and K-ras mutations in sporadic colon and rectal cancer in The Netherlands Cohort Study. Br J Cancer. 2005; 92(7): 1310-20.
117 - Diet high in processed meat	396212	Scientific literature	Meat consumption and risk of colorectal cancer	Chao A, Thun MJ, Connell CJ, McCullough ML, Jacobs EJ, Flanders WD, Rodriguez C, Sinha R, Calle EE. Meat consumption and risk of colorectal cancer. JAMA. 2005; 293(2): 172-82.
117 - Diet high in processed meat	398403	Scientific literature	Dietary protein intake and coronary heart disease in a large community based cohort: results from the Atherosclerosis Risk in Communities (ARIC) study [corrected]	Haring B, Gronroos N, Nettleton JA, von Ballmoos MC, Selvin E, Alonso A. Dietary protein intake and coronary heart disease in a large community based cohort: results from the Atherosclerosis Risk in Communities (ARIC) study [corrected]. PLoS One. 2014; 9(10): e109552.
117 - Diet high in processed meat	399766	Scientific literature	Processed meat intake and incidence of Type 2 diabetes in younger and middle-aged women	Schulze MB, Manson JE, Willett WC, Hu FB. Processed meat intake and incidence of Type 2 diabetes in younger and middle-aged women. Diabetologia. 2003; 46(11): 1465-73.
117 - Diet high in processed meat	399795	Scientific literature	Food sources of fat may clarify the inconsistent role of dietary fat intake for incidence of type 2 diabetes	Ericson U, Hellstrand S, Brunkwall L, Schulz CA, Sonestedt E, Wallström P, Gullberg B, Wirfält E, Orho-Melander M. Food sources of fat may clarify the inconsistent role of dietary fat intake for incidence of type 2 diabetes. Am J Clin Nutr. 2015; 101(5): 1065-80.
117 - Diet high in processed meat	399825	Scientific literature	Associations of processed meat and unprocessed red meat intake with incident diabetes: the Strong Heart Family Study	Fretts AM, Howard BV, McKnight B, Duncan GE, Beresford SA, Mete M, Eilat-Adar S, Zhang Y, Siscovick DS. Associations of processed meat and unprocessed red meat intake with incident diabetes: the Strong Heart Family Study. Am J Clin Nutr. 2012; 95(3): 752-8.
117 - Diet high in processed meat	399827	Scientific literature	Association between dietary meat consumption and incident type 2 diabetes: the EPIC-InterAct study	InterAct Consortium, Bendinelli B, Palli D, Masala G, Sharp SJ, Schulze MB, Guevara M, van der AD, Sera F, Amiano P, Balkau B, Barricarte A, Boeing H, Crowe FL, Dahm CC, Dalmeijer G, de Lauzon-Guillain B, Egeberg R, Fagherazzi G, Franks PW, Krogh V, Huerta JM, Jakszyn P, Khaw KT, Li K, Mattiello A, Nilsson PM, Overvad K, Ricceri F, Rolandsson O, Sánchez MJ, Slimani N, Sluijs I, Spijkerman AM, Teu…
117 - Diet high in processed meat	399906	Scientific literature	Red meat consumption is associated with the risk of type 2 diabetes in men but not in women: a Japan Public Health Center-based Prospective Study	Kurotani K, Nanri A, Goto A, Mizoue T, Noda M, Oba S, Kato M, Matsushita Y, Inoue M, Tsugane S, Japan Public Health Center-based Prospective Study Group. Red meat consumption is associated with the risk of type 2 diabetes in men but not in women: a Japan Public Health Center-based Prospective Study. Br J Nutr. 2013; 110(10): 1910-8.
117 - Diet high in processed meat	399938	Scientific literature	Meat Consumption and Risk of Developing Type 2 Diabetes in the SUN Project: A Highly Educated Middle-Class Population	Mari-Sanchis A, Gea A, Basterra-Gortari FJ, Martinez-Gonzalez MA, Beunza JJ, Bes-Rastrollo M. Meat Consumption and Risk of Developing Type 2 Diabetes in the SUN Project: A Highly Educated Middle-Class Population. PLoS One. 2016; 11(7): e0157990.
117 - Diet high in processed meat	399944	Scientific literature	Meat consumption and its association with C-reactive protein and incident type 2 diabetes: the Rotterdam Study	van Woudenbergh GJ, Kuijsten A, Tigcheler B, Sijbrands EJ, van Rooij FJ, Hofman A, Witteman JC, Feskens EJ. Meat consumption and its association with C-reactive protein and incident type 2 diabetes: the Rotterdam Study. Diabetes Care. 2012; 35(7): 1499-505.
117 - Diet high in processed meat	401035	Scientific literature	Dietary iron intake and risk of coronary disease among men	Ascherio A, Willett WC, Rimm EB, Giovannucci EL, Stampfer MJ. Dietary iron intake and risk of coronary disease among men. Circulation. 1994; 89(3): 969-74.
117 - Diet high in processed meat	401037	Scientific literature	Lifestyle determinants and mortality in German vegetarians and health-conscious persons: results of a 21-year follow-up	Chang-Claude J, Hermann S, Eilber U, Steindorf K. Lifestyle determinants and mortality in German vegetarians and health-conscious persons: results of a 21-year follow-up. Cancer Epidemiol Biomarkers Prev. 2005; 14(4): 963-8.
117 - Diet high in processed meat	401039	Scientific literature	Meat consumption and diet quality and mortality in NHANES III	Kappeler R, Eichholzer M, Rohrmann S. Meat consumption and diet quality and mortality in NHANES III. Eur J Clin Nutr. 2013; 67(6): 598-606.
117 - Diet high in processed meat	401043	Scientific literature	Meat consumption in relation to mortality from cardiovascular disease among Japanese men and women	Nagao M, Iso H, Yamagishi K, Date C, Tamakoshi A. Meat consumption in relation to mortality from cardiovascular disease among Japanese men and women. Eur J Clin Nutr. 2012; 66(6): 687-93.
117 - Diet high in processed meat	401046	Scientific literature	Red meat consumption and mortality: results from 2 prospective cohort studies	Pan A, Sun Q, Bernstein AM, Schulze MB, Manson JE, Stampfer MJ, Willett WC, Hu FB. Red meat consumption and mortality: results from 2 prospective cohort studies. Arch Intern Med. 2012; 172(7): 555-63.
117 - Diet high in processed meat	401050	Scientific literature	Meat consumption and mortality-results from the European Prospective Investigation into Cancer and Nutrition	Rohrmann S, Overvad K, Bueno-de-Mesquita HB, Jakobsen MU, Egeberg R, Tjønneland A, Nailler L, Boutron-Ruault MC, Clavel-Chapelon F, Krogh V, Palli D, Panico S, Tumino R, Ricceri F, Bergmann MM, Boeing H, Li K, Kaaks R, Khaw KT, Wareham NJ, Crowe FL, Key TJ, Naska A, Trichopoulou A, Trichopoulos D, Leenders M, Peeters PH, Engeset D, Parr CL, Skeie G, Jakszyn P, Sánchez MJ, Huerta JM, Redondo ML, B…
117 - Diet high in processed meat	401053	Scientific literature	Substitution of meat and fish with vegetables or potatoes and risk of myocardial infarction	Würtz AM, Hansen MD, Tjønneland A, Rimm EB, Schmidt EB, Overvad K, Jakobsen MU. Substitution of meat and fish with vegetables or potatoes and risk of myocardial infarction. Br J Nutr. 2016; 116(9): 1602-1610.

## Sheet: High sweetened beverages
REI	NID	Data Type	Title	Citation
118 - Diet high in sugar-sweetened beverages	162585	Scientific literature	Coffee and sweetened beverage consumption and the risk of type 2 diabetes mellitus: the atherosclerosis risk in communities study	Paynter NP, Yeh H-C, Voutilainen S, Schmidt MI, Heiss G, Folsom AR, Brancati FL, Kao WHL. Coffee and sweetened beverage consumption and the risk of type 2 diabetes mellitus: the atherosclerosis risk in communities study. Am J Epidemiol. 2006; 164(11): 1075–84.
118 - Diet high in sugar-sweetened beverages	162595	Scientific literature	Consumption of sweetened beverages and intakes of fructose and glucose predict type 2 diabetes occurrence	Montonen J, Järvinen R, Knekt P, Heliövaara M, Reunanen A. Consumption of sweetened beverages and intakes of fructose and glucose predict type 2 diabetes occurrence. J Nutr. 2007; 137(6): 1447–54.
118 - Diet high in sugar-sweetened beverages	162599	Scientific literature	Soft drink and juice consumption and risk of physician-diagnosed incident type 2 diabetes: the Singapore Chinese Health Study	Odegaard AO, Koh W-P, Arakawa K, Yu MC, Pereira MA. Soft drink and juice consumption and risk of physician-diagnosed incident type 2 diabetes: the Singapore Chinese Health Study. Am J Epidemiol. 2010; 171(6): 701–8.
118 - Diet high in sugar-sweetened beverages	162604	Scientific literature	Sugar-sweetened beverages and incidence of type 2 diabetes mellitus in African American women	Palmer JR, Boggs DA, Krishnan S, Hu FB, Singer M, Rosenberg L. Sugar-sweetened beverages and incidence of type 2 diabetes mellitus in African American women. Arch Intern Med. 2008; 168(14): 1487–92.
118 - Diet high in sugar-sweetened beverages	249406	Scientific literature	Soft drink, 100% fruit juice, and vegetable juice intakes and risk of diabetes mellitus	Eshak ES, Iso H, Mizoue T, Inoue M, Noda M, Tsugane S. Soft drink, 100% fruit juice, and vegetable juice intakes and risk of diabetes mellitus. Clin Nutr. 2013; 32(2): 300–8.
118 - Diet high in sugar-sweetened beverages	372172	Scientific literature	Sweetened beverage consumption and risk of coronary heart disease in women	Fung TT, Malik V, Rexrode KM, Manson JE, Willett WC, Hu FB. Sweetened beverage consumption and risk of coronary heart disease in women. Am J Clin Nutr. 2009; 89(4): 1037-42.
118 - Diet high in sugar-sweetened beverages	372554	Scientific literature	Sweetened beverage consumption, incident coronary heart disease, and biomarkers of risk in men	de Koning L, Malik VS, Kellogg MD, Rimm EB, Willett WC, Hu FB. Sweetened beverage consumption, incident coronary heart disease, and biomarkers of risk in men. Circulation. 2012; 125(14): 1735–41.
118 - Diet high in sugar-sweetened beverages	372556	Scientific literature	Soft drink intake in relation to incident ischemic heart disease, stroke, and stroke subtypes in Japanese men and women: the Japan Public Health Centre-based study cohort I	Eshak ES, Iso H, Kokubo Y, Saito I, Yamagishi K, Inoue M, Tsugane S. Soft drink intake in relation to incident ischemic heart disease, stroke, and stroke subtypes in Japanese men and women: the Japan Public Health Centre-based study cohort I. Am J Clin Nutr. 2012; 96(6): 1390-7.
118 - Diet high in sugar-sweetened beverages	372558	Scientific literature	Diet soft drink consumption is associated with an increased risk of vascular events in the Northern Manhattan Study	Gardener H, Rundek T, Markert M, Wright CB, Elkind MS, Sacco RL. Diet soft drink consumption is associated with an increased risk of vascular events in the Northern Manhattan Study. J Gen Intern Med. 2012; 27(9): 1120-6.
118 - Diet high in sugar-sweetened beverages	372560	Scientific literature	Consumption of sweet beverages and type 2 diabetes incidence in European adults: results from EPIC-InterAct	InterAct Consortium., Romaguera D, Norat T, Wark PA, Vergnaud AC, Schulze MB, van Woudenbergh GJ, Drogan D, Amiano P, Molina-Montes E, Sánchez MJ, Balkau B, Barricarte A, Beulens JW, Clavel-Chapelon F, Crispim SP, Fagherazzi G, Franks PW, Grote VA, Huybrechts I, Kaaks R, Key TJ, Khaw KT, Nilsson P, Overvad K, Palli D, Panico S, Quirós JR, Rolandsson O, Sacerdote C, Sieri S, Slimani N, Spijkerman …
118 - Diet high in sugar-sweetened beverages	372590	Scientific literature	Soft drink consumption and risk of developing cardiometabolic risk factors and the metabolic syndrome in middle-aged adults in the community	Dhingra R, Sullivan L, Jacques PF, Wang TJ, Fox CS, Meigs JB, D'Agostino RB, Gaziano JM, Vasan RS. Soft drink consumption and risk of developing cardiometabolic risk factors and the metabolic syndrome in middle-aged adults in the community. Circulation. 2007; 116(5): 480-8.
118 - Diet high in sugar-sweetened beverages	372700	Scientific literature	Consumption of artificially and sugar-sweetened beverages and incident type 2 diabetes in the Etude Epidemiologique aupres des femmes de la Mutuelle Generale de l'Education Nationale-European Prospective Investigation into Cancer and Nutrition cohort	Fagherazzi G, Vilier A, Saes Sartorelli D, Lajous M, Balkau B, Clavel-Chapelon F. Consumption of artificially and sugar-sweetened beverages and incident type 2 diabetes in the Etude Epidemiologique aupres des femmes de la Mutuelle Generale de l'Education Nationale-European Prospective Investigation into Cancer and Nutrition cohort. Am J Clin Nutr. 2013; 97(3): 517-23.
118 - Diet high in sugar-sweetened beverages	372708	Scientific literature	Sugar-sweetened and artificially sweetened beverage consumption and risk of type 2 diabetes in men	de Koning L, Malik VS, Rimm EB, Willett WC, Hu FB. Sugar-sweetened and artificially sweetened beverage consumption and risk of type 2 diabetes in men. Am J Clin Nutr. 2011; 93(6): 1321-7.
118 - Diet high in sugar-sweetened beverages	372710	Scientific literature	Caffeinated and caffeine-free beverages and risk of type 2 diabetes	Bhupathiraju SN, Pan A, Malik VS, Manson JE, Willett WC, van Dam RM, Hu FB. Caffeinated and caffeine-free beverages and risk of type 2 diabetes. Am J Clin Nutr. 2013; 97(1): 155-66.
118 - Diet high in sugar-sweetened beverages	397350	Scientific literature	Sugar-sweetened beverage and diet soda consumption and the 7-year risk for type 2 diabetes mellitus in middle-aged Japanese men	Sakurai M, Nakamura K, Miura K, Takamura T, Yoshita K, Nagasawa SY, Morikawa Y, Ishizaki M, Kido T, Naruse Y, Suwazono Y, Sasaki S, Nakagawa H. Sugar-sweetened beverage and diet soda consumption and the 7-year risk for type 2 diabetes mellitus in middle-aged Japanese men. Eur J Nutr. 2014; 53(1): 251-8.

## Sheet: Low fiber
REI	NID	Data Type	Title	Citation
119 - Diet low in fiber	154985	Scientific literature	Dietary fiber and fiber-rich food intake in relation to risk of stroke in male smokers	Larsson SC, Männistö S, Virtanen MJ, Kontto J, Albanes D, Virtamo J. Dietary fiber and fiber-rich food intake in relation to risk of stroke in male smokers. Eur J Clin Nutr. 2009; 63(8): 1016-24.
119 - Diet low in fiber	162587	Scientific literature	Intake of dietary fiber and risk of coronary heart disease in a cohort of Finnish men. The Alpha-Tocopherol, Beta-Carotene Cancer Prevention Study	Pietinen P, Rimm EB, Korhonen P, Hartman AM, Willett WC, Albanes D, Virtamo J. Intake of dietary fiber and risk of coronary heart disease in a cohort of Finnish men. The Alpha-Tocopherol, Beta-Carotene Cancer Prevention Study. Circulation. 1996; 94(11): 2720–7.
119 - Diet low in fiber	162596	Scientific literature	Whole-grain and fiber intake and the incidence of type 2 diabetes	Montonen J, Knekt P, Järvinen R, Aromaa A, Reunanen A. Whole-grain and fiber intake and the incidence of type 2 diabetes. Am J Clin Nutr. 2003; 77(3): 622–9.
119 - Diet low in fiber	162603	Scientific literature	Dietary fiber intake and subsequent risk of colorectal cancer: the Japan Public Health Center-based prospective study	Otani T, Iwasaki M, Ishihara J, Sasazuki S, Inoue M, Tsugane S, Japan Public Health Center-Based Prospective Study Group. Dietary fiber intake and subsequent risk of colorectal cancer: the Japan Public Health Center-based prospective study. Int J Cancer. 2006; 119(6): 1475–80.
119 - Diet low in fiber	162609	Scientific literature	Diet and risk of colorectal cancer in a cohort of Finnish men	Pietinen P, Malila N, Virtanen M, Hartman TJ, Tangrea JA, Albanes D, Virtamo J. Diet and risk of colorectal cancer in a cohort of Finnish men. Cancer Causes Control. 1999; 10(5): 387–96.
119 - Diet low in fiber	162610	Scientific literature	Vegetable, fruit, and cereal fiber intake and risk of coronary heart disease among men	Rimm EB, Ascherio A, Giovannucci E, Spiegelman D, Stampfer MJ, Willett WC. Vegetable, fruit, and cereal fiber intake and risk of coronary heart disease among men. JAMA. 1996; 275(6): 447–51.
119 - Diet low in fiber	162614	Scientific literature	Dietary fiber and whole-grain consumption in relation to colorectal cancer in the NIH-AARP Diet and Health Study	Schatzkin A, Mouw T, Park Y, Subar AF, Kipnis V, Hollenbeck A, Leitzmann MF, Thompson FE. Dietary fiber and whole-grain consumption in relation to colorectal cancer in the NIH-AARP Diet and Health Study. Am J Clin Nutr. 2007; 85(5): 1353–60.
119 - Diet low in fiber	162619	Scientific literature	Dietary intake of calcium, fiber and other micronutrients in relation to colorectal cancer risk: Results from the Shanghai Women’s Health Study	Shin A, Li H, Shu X-O, Yang G, Gao Y-T, Zheng W. Dietary intake of calcium, fiber and other micronutrients in relation to colorectal cancer risk: Results from the Shanghai Women’s Health Study. Int J Cancer. 2006; 119(12): 2938–42.
119 - Diet low in fiber	162627	Scientific literature	Fruit, vegetables, dietary fiber, and risk of colorectal cancer	Terry P, Giovannucci E, Michels KB, Bergkvist L, Hansen H, Holmberg L, Wolk A. Fruit, vegetables, dietary fiber, and risk of colorectal cancer. J Natl Cancer Inst. 2001; 93(7): 525–33.
119 - Diet low in fiber	162635	Scientific literature	Dietary fiber and risk of colorectal cancer in the Japan collaborative cohort study	Wakai K, Date C, Fukui M, Tamakoshi K, Watanabe Y, Hayakawa N, Kojima M, Kawado M, Suzuki K, Hashimoto S, Tokudome S, Ozasa K, Suzuki S, Toyoshima H, Ito Y, Tamakoshi A, JACC Study Group. Dietary fiber and risk of colorectal cancer in the Japan collaborative cohort study. Cancer Epidemiol Biomark Prev. 2007; 16(4): 668–75.
119 - Diet low in fiber	162636	Scientific literature	Dietary fiber and saturated fat intake associations with cardiovascular disease differ by sex in the Malmö Diet and Cancer Cohort: a prospective study	Wallström P, Sonestedt E, Hlebowicz J, Ericson U, Drake I, Persson M, Gullberg B, Hedblad B, Wirfält E. Dietary fiber and saturated fat intake associations with cardiovascular disease differ by sex in the Malmö Diet and Cancer Cohort: a prospective study. PLoS One. 2012; 7(2): e31637.
119 - Diet low in fiber	162638	Scientific literature	Consumption of whole grain reduces risk of deteriorating glucose tolerance, including progression to prediabetes	Wirström T, Hilding A, Gu HF, Östenson C-G, Björklund A. Consumption of whole grain reduces risk of deteriorating glucose tolerance, including progression to prediabetes. Am J Clin Nutr. 2013; 97(1): 179–87.
119 - Diet low in fiber	162639	Scientific literature	Long-term intake of dietary fiber and decreased risk of coronary heart disease among women	Wolk A, Manson JE, Stampfer MJ, Colditz GA, Hu FB, Speizer FE, Hennekens CH, Willett WC. Long-term intake of dietary fiber and decreased risk of coronary heart disease among women. JAMA. 1999; 281(21): 1998–2004.
119 - Diet low in fiber	162641	Scientific literature	Dietary fiber and colorectal cancer risk: the multiethnic cohort study	Nomura AMY, Hankin JH, Henderson BE, Wilkens LR, Murphy SP, Pike MC, Le Marchand L, Stram DO, Monroe KR, Kolonel LN. Dietary fiber and colorectal cancer risk: the multiethnic cohort study. Cancer Causes Control. 2007; 18(7): 753–64.
119 - Diet low in fiber	162671	Scientific literature	Is the association with fiber from foods in colorectal cancer confounded by folate intake?	Bingham SA, Norat T, Moskal A, Ferrari P, Slimani N, Clavel-Chapelon F, Kesse E, Nieters A, Boeing H, Tjønneland A, Overvad K, Martinez C, Dorronsoro M, González CA, Ardanaz E, Navarro C, Quirós JR, Key TJ, Day NE, Trichopoulou A, Naska A, Krogh V, Tumino R, Palli D, Panico S, Vineis P, Bueno-de-Mesquita HB, Ocké MC, Peeters PHM, Berglund G, Hallmans G, Lund E, Skeie G, Kaaks R, Riboli E. Is the …
119 - Diet low in fiber	163052	Scientific literature	Dietary intakes of fruit, vegetables, and fiber, and risk of colorectal cancer in a prospective cohort of women (United States)	Lin J, Zhang SM, Cook NR, Rexrode KM, Liu S, Manson JE, Lee I-M, Buring JE. Dietary intakes of fruit, vegetables, and fiber, and risk of colorectal cancer in a prospective cohort of women (United States). Cancer Causes Control. 2005; 16(3): 225–33.
119 - Diet low in fiber	163054	Scientific literature	A prospective study of dietary fiber intake and risk of cardiovascular disease among women	Liu S, Buring JE, Sesso HD, Rimm EB, Willett WC, Manson JE. A prospective study of dietary fiber intake and risk of cardiovascular disease among women. J Am Coll Cardiol. 2002; 39(1): 49–56.
119 - Diet low in fiber	163055	Scientific literature	Dietary fibre and risk of colorectal cancer in the Breast Cancer Detection Demonstration Project (BCDDP) follow-up cohort	Mai V, Flood A, Peters U, Lacey JV, Schairer C, Schatzkin A. Dietary fibre and risk of colorectal cancer in the Breast Cancer Detection Demonstration Project (BCDDP) follow-up cohort. Int J Epidemiol. 2003; 32(2): 234–9.
119 - Diet low in fiber	163062	Scientific literature	Carbohydrates, dietary fiber, and incident type 2 diabetes in older women	Meyer KA, Kushi LH, Jacobs DR, Slavin J, Sellers TA, Folsom AR. Carbohydrates, dietary fiber, and incident type 2 diabetes in older women. Am J Clin Nutr. 2000; 71(4): 921–30.
119 - Diet low in fiber	163063	Scientific literature	Fiber intake and incidence of colorectal cancer among 76,947 women and 47,279 men	Michels KB, Fuchs CS, Giovannucci E, Colditz GA, Hunter DJ, Stampfer MJ, Willett WC. Fiber intake and incidence of colorectal cancer among 76,947 women and 47,279 men. Cancer Epidemiol Biomark Prev. 2005; 14(4): 842–9.
119 - Diet low in fiber	165622	Scientific literature	Intake of potassium, magnesium, calcium, and fiber and risk of stroke among US men	Ascherio A, Rimm EB, Hernán MA, Giovannucci EL, Kawachi I, Stampfer MJ, Willett WC. Intake of potassium, magnesium, calcium, and fiber and risk of stroke among US men. Circulation. 1998; 98(12): 1198–204.
119 - Diet low in fiber	249690	Scientific literature	Carbohydrate quantity and quality and risk of type 2 diabetes in the European Prospective Investigation into Cancer and Nutrition-Netherlands (EPIC-NL) study	Sluijs I, van der Schouw YT, van der A DL, Spijkerman AM, Hu FB, Grobbee DE, Beulens JW. Carbohydrate quantity and quality and risk of type 2 diabetes in the European Prospective Investigation into Cancer and Nutrition-Netherlands (EPIC-NL) study. Am J Clin Nutr. 2010; 92(4): 905–11.
119 - Diet low in fiber	368814	Scientific literature	Dietary fiber intake in relation to coronary heart disease and all-cause mortality over 40 y: the Zutphen Study	Streppel MT, Ocké MC, Boshuizen HC, Kok FJ, Kromhout D. Dietary fiber intake in relation to coronary heart disease and all-cause mortality over 40 y: the Zutphen Study. Am J Clin Nutr. 2008; 88(4): 1119-25.
119 - Diet low in fiber	369069	Disease registry	Australia Pediatric Cancer Registry 1982-1991 - IICC-2	Australia Pediatric Cancer Registry 1982-1991 - IICC-2.
119 - Diet low in fiber	369084	Scientific literature	Dietary fiber intake and reduced risk of coronary heart disease in US men and women: the National Health and Nutrition Examination Survey I Epidemiologic Follow-up Study	Bazzano LA, He J, Ogden LG, Loria CM, Whelton PK, National Health and Nutrition Examination Survey I Epidemiologic Follow-up Study. Dietary fiber intake and reduced risk of coronary heart disease in US men and women: the National Health and Nutrition Examination Survey I Epidemiologic Follow-up Study. Arch Intern Med. 2003; 163(16): 1897-904.
119 - Diet low in fiber	369087	Scientific literature	Dietary fiber intake is associated with reduced risk of mortality from cardiovascular disease among Japanese men and women	Eshak ES, Iso H, Date C, Kikuchi S, Watanabe Y, Wada Y, Wakai K, Tamakoshi A, JACC Study Group. Dietary fiber intake is associated with reduced risk of mortality from cardiovascular disease among Japanese men and women. J Nutr. 2010; 140(8): 1445-53.
119 - Diet low in fiber	369099	Scientific literature	Dietary fiber intake and risk of cardiovascular disease in the Japanese population: the Japan Public Health Center-based study cohort	Kokubo Y, Iso H, Saito I, Yamagishi K, Ishihara J, Inoue M, Tsugane S, JPHC Study Group. Dietary fiber intake and risk of cardiovascular disease in the Japanese population: the Japan Public Health Center-based study cohort. Eur J Clin Nutr. 2011; 65(11): 1233-41.
119 - Diet low in fiber	369117	Scientific literature	Cereal, fruit, and vegetable fiber intake and the risk of cardiovascular disease in elderly individuals	Mozaffarian D, Kumanyika SK, Lemaitre RN, Olson JL, Burke GL, Siscovick DS. Cereal, fruit, and vegetable fiber intake and the risk of cardiovascular disease in elderly individuals. JAMA. 2003; 289(13): 1659-66.
119 - Diet low in fiber	369222	Scientific literature	Dietary fibre and cardiovascular disease mortality in the UK Women's Cohort Study	Threapleton DE, Greenwood DC, Burley VJ, Aldwairji M, Cade JE. Dietary fibre and cardiovascular disease mortality in the UK Women's Cohort Study. Eur J Epidemiol. 2013; 28(4): 335-46.
119 - Diet low in fiber	369433	Scientific literature	Carbohydrate intake, glycemic index, glycemic load, and dietary fiber in relation to risk of stroke in women	Oh K, Hu FB, Cho E, Rexrode KM, Stampfer MJ, Manson JE, Liu S, Willett WC. Carbohydrate intake, glycemic index, glycemic load, and dietary fiber in relation to risk of stroke in women. Am J Epidemiol. 2005; 161(2): 161-9.
119 - Diet low in fiber	369440	Scientific literature	Fruit and vegetable intake and mortality from ischaemic heart disease: results from the European Prospective Investigation into Cancer and Nutrition (EPIC)-Heart study	Crowe FL, Roddam AW, Key TJ, Appleby PN, Overvad K, Jakobsen MU et al. Fruit and vegetable intake and mortality from ischaemic heart disease: results from the European Prospective Investigation into Cancer and Nutrition (EPIC)-Heart study. Eur Heart J. 2011; 32(10): 1235–43.
119 - Diet low in fiber	369466	Scientific literature	Dietary fiber, glycemic load, and risk of non-insulin-dependent diabetes mellitus in women	Salmerón J, Manson JE, Stampfer MJ, Colditz GA, Wing AL, Willett WC. Dietary fiber, glycemic load, and risk of non-insulin-dependent diabetes mellitus in women. JAMA. 1997; 277(6): 472-7.
119 - Diet low in fiber	369469	Scientific literature	Glycemic index, glycemic load, and dietary fiber intake and incidence of type 2 diabetes in younger and middle-aged women	Schulze MB, Liu S, Rimm EB, Manson JE, Willett WC, Hu FB. Glycemic index, glycemic load, and dietary fiber intake and incidence of type 2 diabetes in younger and middle-aged women. Am J Clin Nutr. 2004; 80(2): 348-56.
119 - Diet low in fiber	369473	Scientific literature	Fiber and magnesium intake and incidence of type 2 diabetes: a prospective study and meta-analysis	Schulze MB, Schulz M, Heidemann C, Schienkiewitz A, Hoffmann K, Boeing H. Fiber and magnesium intake and incidence of type 2 diabetes: a prospective study and meta-analysis. Arch Intern Med. 2007; 167(9): 956-65.
119 - Diet low in fiber	369503	Scientific literature	Glycemic index, glycemic load, and cereal fiber intake and risk of type 2 diabetes in US black women	Krishnan S, Rosenberg L, Singer M, Hu FB, Djoussé L, Cupples LA, Palmer JR. Glycemic index, glycemic load, and cereal fiber intake and risk of type 2 diabetes in US black women. Arch Intern Med. 2007; 167(21): 2304-9.
119 - Diet low in fiber	369511	Scientific literature	Dietary fiber, magnesium, and glycemic load alter risk of type 2 diabetes in a multiethnic cohort in Hawaii	Hopping BN, Erber E, Grandinetti A, Verheus M, Kolonel LN, Maskarinec G. Dietary fiber, magnesium, and glycemic load alter risk of type 2 diabetes in a multiethnic cohort in Hawaii. J Nutr. 2010; 140(1): 68-74.
119 - Diet low in fiber	369527	Scientific literature	Lower intake of magnesium and dietary fiber increases the incidence of type 2 diabetes in Taiwanese	Weng LC, Lee NJ, Yeh WT, Ho LT, Pan WH. Lower intake of magnesium and dietary fiber increases the incidence of type 2 diabetes in Taiwanese. J Formos Med Assoc. 2012; 111(11): 651-9.
119 - Diet low in fiber	369536	Scientific literature	High-fibre, low-fat diet predicts long-term weight loss and decreased type 2 diabetes risk: the Finnish Diabetes Prevention Study	Lindström J, Peltonen M, Eriksson JG, Louheranta A, Fogelholm M, Uusitupa M, Tuomilehto J. High-fibre, low-fat diet predicts long-term weight loss and decreased type 2 diabetes risk: the Finnish Diabetes Prevention Study. Diabetologia. 2006; 49(5): 912-20.
119 - Diet low in fiber	369539	Scientific literature	Associations between dietary fiber and inflammation, hepatic function, and risk of type 2 diabetes in older men: potential mechanisms for the benefits of fiber on diabetes risk	Wannamethee SG, Whincup PH, Thomas MC, Sattar N. Associations between dietary fiber and inflammation, hepatic function, and risk of type 2 diabetes in older men: potential mechanisms for the benefits of fiber on diabetes risk. Diabetes Care. 2009; 32(10): 1823-5.
119 - Diet low in fiber	369541	Scientific literature	Glycemic index, dietary fiber, and risk of type 2 diabetes in a cohort of older Australians	Barclay AW, Flood VM, Rochtchina E, Mitchell P, Brand-Miller JC. Glycemic index, dietary fiber, and risk of type 2 diabetes in a cohort of older Australians. Diabetes Care. 2007; 30(11): 2811-3.
119 - Diet low in fiber	369566	Scientific literature	Glycemic index and dietary fiber and the risk of type 2 diabetes	Hodge AM, English DR, O'Dea K, Giles GG. Glycemic index and dietary fiber and the risk of type 2 diabetes. Diabetes Care. 2004; 27(11): 2701-6.
119 - Diet low in fiber	369576	Scientific literature	Dietary fiber, glycemic load, and risk of NIDDM in men	Salmeron J, Ascherio A, Rimm EB, Colditz GA, Spiegelman D, Jenkins DJ, Stampfer MJ, Wing AL, Willett WC. Dietary fiber, glycemic load, and risk of NIDDM in men. Diabetes Care. 1997; 20(4): 545–50.
119 - Diet low in fiber	370196	Scientific literature	Dietary fibre intake and risks of cancers of the colon and rectum in the European prospective investigation into cancer and nutrition (EPIC)	Murphy N, Norat T, Ferrari P et al. Dietary fibre intake and risks of cancers of the colon and rectum in the European prospective investigation into cancer and nutrition (EPIC). PLoS One. 2012; 7(6): e39361.
119 - Diet low in fiber	370198	Scientific literature	Dietary carbohydrate, glycemic index, and glycemic load in relation to colorectal cancer risk in the Women's Health Initiative	Kabat GC, Shikany JM, Beresford SA, Caan B, Neuhouser ML, Tinker LF, Rohan TE. Dietary carbohydrate, glycemic index, and glycemic load in relation to colorectal cancer risk in the Women's Health Initiative. Cancer Causes Control. 2008; 19(10): 1291-8.
119 - Diet low in fiber	371032	Scientific literature	Dietary fiber intake and risk of colorectal cancer: a pooled analysis of prospective cohort studies	Park Y, Hunter DJ, Spiegelman D, Bergkvist L, Berrino F, van den Brandt PA, Buring JE, Colditz GA, Freudenheim JL, Fuchs CS, Giovannucci E, Goldbohm RA, Graham S, Harnack L, Hartman AM, Jacobs DR Jr, Kato I, Krogh V, Leitzmann MF, McCullough ML, Miller AB, Pietinen P, Rohan TE, Schatzkin A, Willett WC, Wolk A, Zeleniuch-Jacquotte A, Zhang SM, Smith-Warner SA. Dietary fiber intake and risk of colo…
119 - Diet low in fiber	396222	Scientific literature	Dietary fiber and the risk of colorectal cancer and adenoma in women	Fuchs CS, Giovannucci EL, Colditz GA, Hunter DJ, Stampfer MJ, Rosner B, Speizer FE, Willett WC. Dietary fiber and the risk of colorectal cancer and adenoma in women. N Engl J Med. 1999; 340(3): 169-76.
119 - Diet low in fiber	396487	Scientific literature	Vegetables, fruit, and colon cancer in the Iowa Women's Health Study	Steinmetz KA, Kushi LH, Bostick RM, Folsom AR, Potter JD. Vegetables, fruit, and colon cancer in the Iowa Women's Health Study. Am J Epidemiol. 1994; 139(1): 1-15.
119 - Diet low in fiber	396958	Scientific literature	Diet and colorectal cancer with special reference to fiber intake	Heilbrun LK, Nomura A, Hankin JH, Stemmermann GN. Diet and colorectal cancer with special reference to fiber intake. Int J Cancer. 1989; 44(1): 1-6.
119 - Diet low in fiber	397037	Scientific literature	Dietary factors and risk of colon cancer: a prospective study of 50,535 young Norwegian men and women	Gaard M, Tretli S, Løken EB. Dietary factors and risk of colon cancer: a prospective study of 50,535 young Norwegian men and women. Eur J Cancer Prev. 1996; 5(6): 445-54.
119 - Diet low in fiber	397891	Scientific literature	Amount, type, and sources of carbohydrates in relation to ischemic heart disease mortality in a Chinese population: a prospective cohort study	Rebello SA, Koh H, Chen C, Naidoo N, Odegaard AO, Koh WP, Butler LM, Yuan JM, van Dam RM. Amount, type, and sources of carbohydrates in relation to ischemic heart disease mortality in a Chinese population: a prospective cohort study. Am J Clin Nutr. 2014; 100(1): 53-64.
119 - Diet low in fiber	398028	Scientific literature	Racial/ethnic disparities in association between dietary quality and incident diabetes in postmenopausal women in the United States: the Women's Health Initiative 1993-2005	Qiao Y, Tinker L, Olendzki BC, Hébert JR, Balasubramanian R, Rosal MC, Hingle M, Song Y, Schneider KL, Liu S, Sims S, Ockene JK, Sepavich DM, Shikany JM, Persuitte G, Ma Y. Racial/ethnic disparities in association between dietary quality and incident diabetes in postmenopausal women in the United States: the Women's Health Initiative 1993-2005. Ethn Health. 2014; 19(3): 328-47.
119 - Diet low in fiber	398892	Scientific literature	Whole-grain, cereal fiber, bran, and germ intake and the risks of all-cause and cardiovascular disease-specific mortality among women with type 2 diabetes mellitus	He M, van Dam RM, Rimm E, Hu FB, Qi L. Whole-grain, cereal fiber, bran, and germ intake and the risks of all-cause and cardiovascular disease-specific mortality among women with type 2 diabetes mellitus. Circulation. 2010; 121(20): 2162-8.
119 - Diet low in fiber	400699	Scientific literature	Dietary fiber and reduced ischemic heart disease mortality rates in men and women: a 12-year prospective study	Khaw KT, Barrett-Connor E. Dietary fiber and reduced ischemic heart disease mortality rates in men and women: a 12-year prospective study. Am J Epidemiol. 1987; 126(6): 1093-102.
119 - Diet low in fiber	400763	Scientific literature	Fibre intake in relation to serum total cholesterol levels and CHD risk: a comparison of dietary assessment methods	Ward HA, Keogh R, Lentjes M, Luben RN, Wareham NJ, Khaw KT. Fibre intake in relation to serum total cholesterol levels and CHD risk: a comparison of dietary assessment methods. Eur J Clin Nutr. 2012; 66(3): 296-304.
119 - Diet low in fiber	400765	Scientific literature	Glycemic index, retinal vascular caliber, and stroke mortality	Kaushik S, Wang JJ, Wong TY, Flood V, Barclay A, Brand-Miller J, Mitchell P. Glycemic index, retinal vascular caliber, and stroke mortality. 2009; 40(1): 206-12.
119 - Diet low in fiber	400767	Scientific literature	The Oxford Vegetarian Study: an overview	Appleby PN, Thorogood M, Mann JI, Key TJ. The Oxford Vegetarian Study: an overview. Am J Clin Nutr. 1999; 70(3 Suppl): 525S-531S.
119 - Diet low in fiber	406983	Scientific literature	Dietary glycemic index and risk of type 2 diabetes mellitus in middle-aged Japanese men	Sakurai M, Nakamura K, Miura K, Takamura T, Yoshita K, Morikawa Y, Ishizaki M, Kido T, Naruse Y, Suwazono Y, Kaneko S, Sasaki S, Nakagawa H. Dietary glycemic index and risk of type 2 diabetes mellitus in middle-aged Japanese men. Metab Clin Exp. 2012; 61(1): 47-55.
119 - Diet low in fiber	407022	Scientific literature	Dietary fibre and incidence of type 2 diabetes in eight European countries: the EPIC-InterAct Study and a meta-analysis of prospective studies	InterAct Consortium. Dietary fibre and incidence of type 2 diabetes in eight European countries: the EPIC-InterAct Study and a meta-analysis of prospective studies. Diabetologia. 2015; 58(7): 1394-408.
119 - Diet low in fiber	407127	Scientific literature	Carbohydrate nutrition and inflammatory disease mortality in older adults	Buyken AE, Flood V, Empson M, Rochtchina E, Barclay AW, Brand-Miller J, Mitchell P. Carbohydrate nutrition and inflammatory disease mortality in older adults. Am J Clin Nutr. 2010; 92(3): 634-43.
119 - Diet low in fiber	407129	Scientific literature	Dietary fiber intake and mortality in the NIH-AARP diet and health study	Park Y, Subar AF, Hollenbeck A, Schatzkin A. Dietary fiber intake and mortality in the NIH-AARP diet and health study. Arch Intern Med. 2011; 171(12): 1061-8.
119 - Diet low in fiber	407131	Scientific literature	Dietary fiber, carbohydrate quality and quantity, and mortality risk of individuals with diabetes mellitus	Burger KN, Beulens JW, van der Schouw YT, Sluijs I, Spijkerman AM, Sluik D, Boeing H, Kaaks R, Teucher B, Dethlefsen C, Overvad K, Tjønneland A, Kyrø C, Barricarte A, Bendinelli B, Krogh V, Tumino R, Sacerdote C, Mattiello A, Nilsson PM, Orho-Melander M, Rolandsson O, Huerta JM, Crowe F, Allen N, Nöthlings U. Dietary fiber, carbohydrate quality and quantity, and mortality risk of individuals with…
119 - Diet low in fiber	407133	Scientific literature	Dietary saturated fat and fibre and risk of cardiovascular disease and all-cause mortality among type 1 diabetic patients: the EURODIAB Prospective Complications Study	Schoenaker DA, Toeller M, Chaturvedi N, Fuller JH, Soedamah-Muthu SS, EURODIAB Prospective Complications Study Group. Dietary saturated fat and fibre and risk of cardiovascular disease and all-cause mortality among type 1 diabetic patients: the EURODIAB Prospective Complications Study. Diabetologia. 2012; 55(8): 2132-41.
119 - Diet low in fiber	407135	Scientific literature	Dietary antioxidant vitamins and fiber in the etiology of cardiovascular disease and all-causes mortality: results from the Scottish Heart Health Study	Todd S, Woodward M, Tunstall-Pedoe H, Bolton-Smith C. Dietary antioxidant vitamins and fiber in the etiology of cardiovascular disease and all-causes mortality: results from the Scottish Heart Health Study. Am J Epidemiol. 1999; 150(10): 1073-80.
119 - Diet low in fiber	407179	Scientific literature	Diet does not predict incidence or prevalence of non-insulin-dependent diabetes in Nauruans	Hodge AM, Dowse GK, Zimmet PZ. Diet does not predict incidence or prevalence of non-insulin-dependent diabetes in Nauruans. Asia Pac J Clin Nutr. 1993; 2(1): 35-41.

## Sheet: Low omega-3
REI	NID	Data Type	Title	Citation
121 - Diet low in seafood omega-3 fatty acids	162586	Scientific literature	Intake of fatty acids and risk of coronary heart disease in a cohort of Finnish men. The Alpha-Tocopherol, Beta-Carotene Cancer Prevention Study	Pietinen P, Ascherio A, Korhonen P, Hartman AM, Willett WC, Albanes D, Virtamo J. Intake of fatty acids and risk of coronary heart disease in a cohort of Finnish men. The Alpha-Tocopherol, Beta-Carotene Cancer Prevention Study. Am J Epidemiol. 1997; 145(10): 876–87.
121 - Diet low in seafood omega-3 fatty acids	165485	Scientific literature	Fish consumption and risk of sudden cardiac death	Albert CM, Hennekens CH, O’Donnell CJ, Ajani UA, Carey VJ, Willett WC, Ruskin JN, Manson JE. Fish consumption and risk of sudden cardiac death. JAMA. 1998; 279(1): 23–8.
121 - Diet low in seafood omega-3 fatty acids	165488	Scientific literature	Marine (n-3) fatty acids, fish consumption, and the 10-year risk of fatal and nonfatal coronary heart disease in a large population of Dutch adults with low fish intake	De Goede J, Geleijnse JM, Boer JMA, Kromhout D, Verschuren WMM. Marine (n-3) fatty acids, fish consumption, and the 10-year risk of fatal and nonfatal coronary heart disease in a large population of Dutch adults with low fish intake. J Nutr. 2010; 140(5): 1023–8.
121 - Diet low in seafood omega-3 fatty acids	165502	Scientific literature	Intake of fish and n3 fatty acids and risk of coronary heart disease among Japanese: the Japan Public Health Center-Based (JPHC) Study Cohort I	Iso H, Kobayashi M, Ishihara J, Sasaki S, Okada K, Kita Y, Kokubo Y, Tsugane S, JPHC Study Group. Intake of fish and n3 fatty acids and risk of coronary heart disease among Japanese: the Japan Public Health Center-Based (JPHC) Study Cohort I. Circulation. 2006; 113(2): 195–202.
121 - Diet low in seafood omega-3 fatty acids	165503	Scientific literature	Intake of fish and long-chain n-3 fatty acids and the risk of coronary heart mortality in men and women	Järvinen R, Knekt P, Rissanen H, Reunanen A. Intake of fish and long-chain n-3 fatty acids and the risk of coronary heart mortality in men and women. Br J Nutr. 2006; 95(4): 824–9.
121 - Diet low in seafood omega-3 fatty acids	165505	Scientific literature	n-3 fatty acids and cardiovascular events after myocardial infarction	Kromhout D, Giltay EJ, Geleijnse JM, Alpha Omega Trial Group. n-3 fatty acids and cardiovascular events after myocardial infarction. N Engl J Med. 2010; 363(21): 2015–26.
121 - Diet low in seafood omega-3 fatty acids	165506	Scientific literature	Dietary intake of n-3 long-chain polyunsaturated fatty acids and coronary events in Norwegian patients with coronary artery disease	Manger MS, Strand E, Ebbing M, Seifert R, Refsum H, Nordrehaug JE, Nilsen DW, Drevon CA, Tell GS, Bleie O, Vollset SE, Pedersen ER, Nygård O. Dietary intake of n-3 long-chain polyunsaturated fatty acids and coronary events in Norwegian patients with coronary artery disease. Am J Clin Nutr. 2010; 92(1): 244–51.
121 - Diet low in seafood omega-3 fatty acids	165511	Scientific literature	OMEGA, a randomized, placebo-controlled trial to test the effect of highly purified omega-3 fatty acids on top of modern guideline-adjusted therapy after myocardial infarction	Rauch B, Schiele R, Schneider S, Diller F, Victor N, Gohlke H, Gottwik M, Steinbeck G, Del Castillo U, Sack R, Worth H, Katus H, Spitzer W, Sabin G, Senges J, OMEGA Study Group. OMEGA, a randomized, placebo-controlled trial to test the effect of highly purified omega-3 fatty acids on top of modern guideline-adjusted therapy after myocardial infarction. Circulation. 2010; 122(21): 2152–9.
121 - Diet low in seafood omega-3 fatty acids	165512	Scientific literature	Fish, omega-3 polyunsaturated fatty acids, and mortality from cardiovascular diseases in a nationwide community-based cohort of Japanese men and women the JACC (Japan Collaborative Cohort Study for Evaluation of Cancer Risk) Study	Yamagishi K, Iso H, Date C, Fukui M, Wakai K, Kikuchi S, Inaba Y, Tanabe N, Tamakoshi A, Japan Collaborative Cohort Study for Evaluation of Cancer Risk Study Group. Fish, omega-3 polyunsaturated fatty acids, and mortality from cardiovascular diseases in a nationwide community-based cohort of Japanese men and women the JACC (Japan Collaborative Cohort Study for Evaluation of Cancer Risk) Study. J …
121 - Diet low in seafood omega-3 fatty acids	165513	Scientific literature	Effects of eicosapentaenoic acid on cardiovascular events in Japanese patients with hypercholesterolemia: rationale, design, and baseline characteristics of the Japan EPA Lipid Intervention Study (JELIS)	Yokoyama M, Origasa H, JELIS Investigators. Effects of eicosapentaenoic acid on cardiovascular events in Japanese patients with hypercholesterolemia: rationale, design, and baseline characteristics of the Japan EPA Lipid Intervention Study (JELIS). Am Heart J. 2003; 146(4): 613–20.
121 - Diet low in seafood omega-3 fatty acids	165514	Scientific literature	Fish and shellfish consumption in relation to death from myocardial infarction among men in Shanghai, China	Yuan JM, Ross RK, Gao YT, Yu MC. Fish and shellfish consumption in relation to death from myocardial infarction among men in Shanghai, China. Am J Epidemiol. 2001; 154(9): 809–16.
121 - Diet low in seafood omega-3 fatty acids	237286	Scientific literature	Dietary α-linolenic acid, linoleic acid, and n-3 long-chain PUFA and risk of ischemic heart disease	Vedtofte MS, Jakobsen MU, Lauritzen L, Heitmann BL. Dietary α-linolenic acid, linoleic acid, and n-3 long-chain PUFA and risk of ischemic heart disease. Am J Clin Nutr. 2011; 94(4): 1097-103.
121 - Diet low in seafood omega-3 fatty acids	394994	Scientific literature	Circulating and dietary omega-3 and omega-6 polyunsaturated fatty acids and incidence of CVD in the Multi-Ethnic Study of Atherosclerosis	de Oliveira Otto MC, Wu JH, Baylin A, Vaidya D, Rich SS, Tsai MY, Jacobs DR Jr, Mozaffarian D. Circulating and dietary omega-3 and omega-6 polyunsaturated fatty acids and incidence of CVD in the Multi-Ethnic Study of Atherosclerosis. J Am Heart Assoc. 2013; 2(6): e000506.
121 - Diet low in seafood omega-3 fatty acids	394996	Scientific literature	Intake of long-chain ω-3 fatty acids from diet and supplements in relation to mortality	Bell GA, Kantor ED, Lampe JW, Kristal AR, Heckbert SR, White E. Intake of long-chain ω-3 fatty acids from diet and supplements in relation to mortality. Am J Epidemiol. 2014; 179(6): 710-20.
121 - Diet low in seafood omega-3 fatty acids	394998	Scientific literature	Randomized, double-blind, placebo-controlled trial of fish oil and mustard oil in patients with suspected acute myocardial infarction: the Indian experiment of infarct survival--4	Singh RB, Niaz MA, Sharma JP, Kumar R, Rastogi V, Moshiri M. Randomized, double-blind, placebo-controlled trial of fish oil and mustard oil in patients with suspected acute myocardial infarction: the Indian experiment of infarct survival--4. Cardiovasc Drugs Ther. 1997; 11(3): 485-91.
121 - Diet low in seafood omega-3 fatty acids	395000	Scientific literature	A randomized clinical trial on n-3 polyunsaturated fatty acids supplementation and all-cause mortality in elderly men at high cardiovascular risk	Einvik G, Klemsdal TO, Sandvik L, Hjerkinn EM. A randomized clinical trial on n-3 polyunsaturated fatty acids supplementation and all-cause mortality in elderly men at high cardiovascular risk. Eur J Cardiovasc Prev Rehabil. 2010; 17(5): 588-92.
121 - Diet low in seafood omega-3 fatty acids	395580	Scientific literature	Intake of total omega-3 fatty acids, eicosapentaenoic acid and docosahexaenoic acid and risk of coronary heart disease in the Spanish EPIC cohort study	Amiano P, Machón M, Dorronsoro M, Chirlaque MD, Barricarte A, Sánchez MJ, Navarro C, Huerta JM, Molina-Montes E, Sánchez-Cantalejo E, Urtizberea M, Arriola L, Larrañaga N, Ardanaz E, Quirós JR, Moreno-Iribas C, González CA. Intake of total omega-3 fatty acids, eicosapentaenoic acid and docosahexaenoic acid and risk of coronary heart disease in the Spanish EPIC cohort study. Nutr Metab Cardiovasc …
121 - Diet low in seafood omega-3 fatty acids	395587	Scientific literature	Dietary intake of marine n-3 fatty acids, fish intake, and the risk of coronary disease among men	Ascherio A, Rimm EB, Stampfer MJ, Giovannucci EL, Willett WC. Dietary intake of marine n-3 fatty acids, fish intake, and the risk of coronary disease among men. N Engl J Med. 1995; 332(15): 977-82.
121 - Diet low in seafood omega-3 fatty acids	395589	Scientific literature	Dietary exposure to polychlorinated biphenyls and risk of myocardial infarction - a population-based prospective cohort study	Bergkvist C, Berglund M, Glynn A, Wolk A, Åkesson A. Dietary exposure to polychlorinated biphenyls and risk of myocardial infarction - a population-based prospective cohort study. Int J Cardiol. 2015; 183: 242-8.
121 - Diet low in seafood omega-3 fatty acids	395632	Scientific literature	Dietary fat quality and risk of sudden cardiac death in women	Chiuve SE, Rimm EB, Sandhu RK, Bernstein AM, Rexrode KM, Manson JE, Willett WC, Albert CM. Dietary fat quality and risk of sudden cardiac death in women. Am J Clin Nutr. 2012; 96(3): 498-507.
121 - Diet low in seafood omega-3 fatty acids	395659	Scientific literature	Fish and long-chain omega-3 fatty acid intake and risk of coronary heart disease and total mortality in diabetic women	Hu FB, Cho E, Rexrode KM, Albert CM, Manson JE. Fish and long-chain omega-3 fatty acid intake and risk of coronary heart disease and total mortality in diabetic women. Circulation. 2003; 107(14): 1852-7.
121 - Diet low in seafood omega-3 fatty acids	395661	Scientific literature	Dietary intake of total marine n-3 polyunsaturated fatty acids, eicosapentaenoic acid, docosahexaenoic acid and docosapentaenoic acid and the risk of acute coronary syndrome - a cohort study	Joensen AM, Schmidt EB, Dethlefsen C, Johnsen SP, Tjønneland A, Rasmussen LH, Overvad K. Dietary intake of total marine n-3 polyunsaturated fatty acids, eicosapentaenoic acid, docosahexaenoic acid and docosapentaenoic acid and the risk of acute coronary syndrome - a cohort study. Br J Nutr. 2010; 103(4): 602-7.
121 - Diet low in seafood omega-3 fatty acids	395663	Scientific literature	The association between dietary omega-3 fatty acids and cardiovascular death: the Singapore Chinese Health Study	Koh AS, Pan A, Wang R, Odegaard AO, Pereira MA, Yuan JM, Koh WP. The association between dietary omega-3 fatty acids and cardiovascular death: the Singapore Chinese Health Study. Eur J Prev Cardiol. 2015; 22(3): 364-72.
121 - Diet low in seafood omega-3 fatty acids	395665	Scientific literature	Long-chain n-3 polyunsaturated fatty acids intake and cardiovascular disease mortality risk in Japanese: a 24-year follow-up of NIPPON DATA80	Miyagawa N, Miura K, Okuda N, Kadowaki T, Takashima N, Nagasawa SY, Nakamura Y, Matsumura Y, Hozawa A, Fujiyoshi A, Hisamatsu T, Yoshita K, Sekikawa A, Ohkubo T, Abbott RD, Okamura T, Okayama A, Ueshima H, NIPPON DATA80 Research Group. Long-chain n-3 polyunsaturated fatty acids intake and cardiovascular disease mortality risk in Japanese: a 24-year follow-up of NIPPON DATA80. Atherosclerosis. 201…
121 - Diet low in seafood omega-3 fatty acids	395667	Scientific literature	Interplay between different polyunsaturated fatty acids and risk of coronary heart disease in men	Mozaffarian D, Ascherio A, Hu FB, Stampfer MJ, Willett WC, Siscovick DS, Rimm EB. Interplay between different polyunsaturated fatty acids and risk of coronary heart disease in men. Circulation. 2005; 111(2): 157-64.
121 - Diet low in seafood omega-3 fatty acids	395669	Scientific literature	Long-term fish consumption and n-3 fatty acid intake in relation to (sudden) coronary heart disease death: the Zutphen study	Streppel MT, Ocké MC, Boshuizen HC, Kok FJ, Kromhout D. Long-term fish consumption and n-3 fatty acid intake in relation to (sudden) coronary heart disease death: the Zutphen study. Eur Heart J. 2008; 29(16): 2024-30.
121 - Diet low in seafood omega-3 fatty acids	395671	Scientific literature	Fish intake and risks of total and cause-specific mortality in 2 population-based cohort studies of 134,296 men and women	Takata Y, Zhang X, Li H, Gao YT, Yang G, Gao J, Cai H, Xiang YB, Zheng W, Shu XO. Fish intake and risks of total and cause-specific mortality in 2 population-based cohort studies of 134,296 men and women. Am J Epidemiol. 2013; 178(1): 46-57.
121 - Diet low in seafood omega-3 fatty acids	395673	Scientific literature	Effects of a high-dose concentrate of n-3 fatty acids or corn oil introduced early after an acute myocardial infarction on serum triacylglycerol and HDL cholesterol	Nilsen DW, Albrektsen G, Landmark K, Moen S, Aarsland T, Woie L. Effects of a high-dose concentrate of n-3 fatty acids or corn oil introduced early after an acute myocardial infarction on serum triacylglycerol and HDL cholesterol. Am J Clin Nutr. 2001; 74(1): 50-6.
121 - Diet low in seafood omega-3 fatty acids	395675	Scientific literature	n-3 fatty acids and cardiovascular outcomes in patients with dysglycemia	ORIGIN Trial Investigators., Bosch J, Gerstein HC, Dagenais GR, Díaz R, Dyal L, Jung H, Maggiono AP, Probstfield J, Ramachandran A, Riddle MC, Rydén LE, Yusuf S. n-3 fatty acids and cardiovascular outcomes in patients with dysglycemia. N Engl J Med. 2012; 367(4): 309-18.
121 - Diet low in seafood omega-3 fatty acids	395677	Scientific literature	Fish oil supplementation and risk of ventricular tachycardia and ventricular fibrillation in patients with implantable defibrillators: a randomized controlled trial	Raitt MH, Connor WE, Morris C, Kron J, Halperin B, Chugh SS, McClelland J, Cook J, MacMurdy K, Swenson R, Connor SL, Gerhard G, Kraemer DF, Oseran D, Marchant C, Calhoun D, Shnider R, McAnulty J. Fish oil supplementation and risk of ventricular tachycardia and ventricular fibrillation in patients with implantable defibrillators: a randomized controlled trial. JAMA. 2005; 293(23): 2884-91.
121 - Diet low in seafood omega-3 fatty acids	395679	Scientific literature	n-3 fatty acids in patients with multiple cardiovascular risk factors	Risk and Prevention Study Collaborative Group., Roncaglioni MC, Tombesi M, Avanzini F, Barlera S, Caimi V, Longoni P, Marzona I, Milani V, Silletta MG, Tognoni G, Marchioli R. n-3 fatty acids in patients with multiple cardiovascular risk factors. N Engl J Med. 2013; 368(19): 1800-8.
121 - Diet low in seafood omega-3 fatty acids	395681	Scientific literature	Effect of dietary supplementation with n-3 fatty acids on coronary artery bypass graft patency	Eritsland J, Arnesen H, Grønseth K, Fjeld NB, Abdelnoor M. Effect of dietary supplementation with n-3 fatty acids on coronary artery bypass graft patency. Am J Cardiol. 1996; 77(1): 31-6.
121 - Diet low in seafood omega-3 fatty acids	395683	Scientific literature	Effect of fish oil on ventricular tachyarrhythmia and death in patients with implantable cardioverter defibrillators: the Study on Omega-3 Fatty Acids and Ventricular Arrhythmia (SOFA) randomized trial	Brouwer IA, Zock PL, Camm AJ, Böcker D, Hauer RN, Wever EF, Dullemeijer C, Ronden JE, Katan MB, Lubinski A, Buschler H, Schouten EG, SOFA Study Group. Effect of fish oil on ventricular tachyarrhythmia and death in patients with implantable cardioverter defibrillators: the Study on Omega-3 Fatty Acids and Ventricular Arrhythmia (SOFA) randomized trial. JAMA. 2006; 295(22): 2613-9.
121 - Diet low in seafood omega-3 fatty acids	395685	Scientific literature	Effects of B vitamins and omega 3 fatty acids on cardiovascular diseases: a randomised placebo controlled trial	Galan P, Kesse-Guyot E, Czernichow S, Briancon S, Blacher J, Hercberg S, SU.FOL.OM3 Collaborative Group. Effects of B vitamins and omega 3 fatty acids on cardiovascular diseases: a randomised placebo controlled trial. BMJ. 2010; 341: c6273.
121 - Diet low in seafood omega-3 fatty acids	395687	Scientific literature	Prevention of fatal arrhythmias in high-risk subjects by fish oil n-3 fatty acid intake	Leaf A, Albert CM, Josephson M, Steinhaus D, Kluger J, Kang JX, Cox B, Zhang H, Schoenfeld D, Fatty Acid Antiarrhythmia Trial Investigators. Prevention of fatal arrhythmias in high-risk subjects by fish oil n-3 fatty acid intake. Circulation. 2005; 112(18): 2762-8.
121 - Diet low in seafood omega-3 fatty acids	395689	Scientific literature	Omega-3 fatty acids for the prevention of recurrent symptomatic atrial fibrillation: results of the FORWARD (Randomized Trial to Assess Efficacy of PUFA for the Maintenance of Sinus Rhythm in Persistent Atrial Fibrillation) trial	Macchia A, Grancelli H, Varini S, Nul D, Laffaye N, Mariani J, Ferrante D, Badra R, Figal J, Ramos S, Tognoni G, Doval HC, GESICA Investigators. Omega-3 fatty acids for the prevention of recurrent symptomatic atrial fibrillation: results of the FORWARD (Randomized Trial to Assess Efficacy of PUFA for the Maintenance of Sinus Rhythm in Persistent Atrial Fibrillation) trial. J Am Coll Cardiol. 2013…
121 - Diet low in seafood omega-3 fatty acids	395691	Scientific literature	Effect of n-3 polyunsaturated fatty acids in patients with chronic heart failure (the GISSI-HF trial): a randomised, double-blind, placebo-controlled trial	Tavazzi L, Maggioni AP, Marchioli R, Barlera S, Franzosi MG, Latini R, Lucci D, Nicolosi GL, Porcu M, Tognoni G, Gissi-HF Investigators. Effect of n-3 polyunsaturated fatty acids in patients with chronic heart failure (the GISSI-HF trial): a randomised, double-blind, placebo-controlled trial. Lancet. 2008; 372(9645): 1223-30.
121 - Diet low in seafood omega-3 fatty acids	395705	Scientific literature	Lack of benefit of dietary advice to men with angina: results of a controlled trial	Burr ML, Ashfield-Watt PA, Dunstan FD, Fehily AM, Breay P, Ashton T, Zotos PC, Haboubi NA, Elwood PC. Lack of benefit of dietary advice to men with angina: results of a controlled trial. Eur J Clin Nutr. 2003; 57(2): 193-200.
121 - Diet low in seafood omega-3 fatty acids	395707	Scientific literature	Early eicosapentaenoic acid treatment after percutaneous coronary intervention reduces acute inflammatory responses and ventricular arrhythmias in patients with acute myocardial infarction: a randomized, controlled study	Doi M, Nosaka K, Miyoshi T, Iwamoto M, Kajiya M, Okawa K, Nakayama R, Takagi W, Takeda K, Hirohata S, Ito H. Early eicosapentaenoic acid treatment after percutaneous coronary intervention reduces acute inflammatory responses and ventricular arrhythmias in patients with acute myocardial infarction: a randomized, controlled study. Int J Cardiol. 2014; 176(3): 577-82.
121 - Diet low in seafood omega-3 fatty acids	395709	Scientific literature	Marine n-3 Fatty Acids and Prevention of Cardiovascular Disease and Cancer	Manson JE, Cook NR, Lee IM, Christen W, Bassuk SS, Mora S, Gibson H, Albert CM, Gordon D, Copeland T, D'Agostino D, Friedenberg G, Ridge C, Bubes V, Giovannucci EL, Willett WC, Buring JE, VITAL Research Group. Marine n-3 Fatty Acids and Prevention of Cardiovascular Disease and Cancer. N Engl J Med. 2019; 380(1): 23-32.
121 - Diet low in seafood omega-3 fatty acids	395711	Scientific literature	n-3 fatty acids, ventricular arrhythmia-related events, and fatal myocardial infarction in postmyocardial infarction patients with diabetes	Kromhout D, Geleijnse JM, de Goede J, Oude Griep LM, Mulder BJ, de Boer MJ, Deckers JW, Boersma E, Zock PL, Giltay EJ. n-3 fatty acids, ventricular arrhythmia-related events, and fatal myocardial infarction in postmyocardial infarction patients with diabetes. Diabetes Care. 2011; 34(12): 2515-20.
121 - Diet low in seafood omega-3 fatty acids	395713	Scientific literature	Efficacy of n-3 polyunsaturated fatty acids after myocardial infarction: results of GISSI-Prevenzione trial. Gruppo Italiano per lo Studio della Sopravvivenza nell'Infarto Miocardico	Marchioli R, Schweiger C, Tavazzi L, Valagussa F. Efficacy of n-3 polyunsaturated fatty acids after myocardial infarction: results of GISSI-Prevenzione trial. Gruppo Italiano per lo Studio della Sopravvivenza nell'Infarto Miocardico. Lipids. 2001; 36 Suppl: S119-26.
121 - Diet low in seafood omega-3 fatty acids	395736	Scientific literature	Dietary supplementation with n‐3 polyunsaturated fatty acids and vitamin E after myocardial infarction: results of the GISSI‐Prevenzione trial	GISSI‐Prevenzione Investigators. Dietary supplementation with n‐3 polyunsaturated fatty acids and vitamin E after myocardial infarction: results of the GISSI‐Prevenzione trial. Lancet. 1999; 447-55.
121 - Diet low in seafood omega-3 fatty acids	420326	Scientific literature	Effect of long-chain -3 fatty acids and lutein + zeaxanthin supplements on cardiovascular outcomes: results of the Age-Related Eye Disease Study 2 (AREDS2) randomized clinical trial	Writing Group for the AREDS2 Research Group, Bonds DE, Harrington M, Worrall BB, Bertoni AG, Eaton CB, Hsia J, Robinson J, Clemons TE, Fine LJ, Chew EY. Effect of long-chain -3 fatty acids and lutein + zeaxanthin supplements on cardiovascular outcomes: results of the Age-Related Eye Disease Study 2 (AREDS2) randomized clinical trial. JAMA Intern Med. 2014; 174(5): 763-71.
121 - Diet low in seafood omega-3 fatty acids	420381	Scientific literature	Long-term omega-3 polyunsaturated fatty acid supplementation reduces the recurrence of persistent atrial fibrillation after electrical cardioversion	Kumar S, Sutherland F, Morton JB, Lee G, Morgan J, Wong J, Eccleston DE, Voukelatos J, Garg ML, Sparks PB. Long-term omega-3 polyunsaturated fatty acid supplementation reduces the recurrence of persistent atrial fibrillation after electrical cardioversion. Heart Rhythm. 2012; 9(4): 483-91.
121 - Diet low in seafood omega-3 fatty acids	420530	Scientific literature	The long-term effect of dietary advice in men with coronary disease: follow-up of the Diet and Reinfarction trial (DART)	Ness AR, Hughes J, Elwood PC, Whitley E, Smith GD, Burr ML. The long-term effect of dietary advice in men with coronary disease: follow-up of the Diet and Reinfarction trial (DART). Eur J Clin Nutr. 2002; 56(6): 512-8.
121 - Diet low in seafood omega-3 fatty acids	421987	Scientific literature	Effects of n-3 Fatty Acid Supplements in Diabetes Mellitus	ASCEND Study Collaborative Group, Bowman L, Mafham M, Wallendszus K, Stevens W, Buck G, Barton J, Murphy K, Aung T, Haynes R, Cox J, Murawska A, Young A, Lay M, Chen F, Sammons E, Waters E, Adler A, Bodansky J, Farmer A, McPherson R, Neil A, Simpson D, Peto R, Baigent C, Collins R, Parish S, Armitage J. Effects of n-3 Fatty Acid Supplements in Diabetes Mellitus. N Engl J Med. 2018; 379(16): 1540-…
121 - Diet low in seafood omega-3 fatty acids	421989	Scientific literature	Cardiovascular Risk Reduction with Icosapent Ethyl for Hypertriglyceridemia	Bhatt DL, Steg PG, Miller M, Brinton EA, Jacobson TA, Ketchum SB, Doyle RT Jr, Juliano RA, Jiao L, Granowitz C, Tardif JC, Ballantyne CM, REDUCE-IT Investigators. Cardiovascular Risk Reduction with Icosapent Ethyl for Hypertriglyceridemia. N Engl J Med. 2019; 380(1): 11-22.
121 - Diet low in seafood omega-3 fatty acids	421991	Scientific literature	N-3 fatty acids as secondary prevention against cardiovascular events in patients who undergo chronic hemodialysis: a randomized, placebo-controlled intervention trial	Svensson M, Schmidt EB, Jørgensen KA, Christensen JH, OPACH Study Group. N-3 fatty acids as secondary prevention against cardiovascular events in patients who undergo chronic hemodialysis: a randomized, placebo-controlled intervention trial. Clin J Am Soc Nephrol. 2006; 1(4): 780-6.
121 - Diet low in seafood omega-3 fatty acids	421994	Scientific literature	Fish, n-3 fatty acids, and cardiovascular diseases in women of reproductive age: a prospective study in a large national cohort	Strøm M, Halldorsson TI, Mortensen EL, Torp-Pedersen C, Olsen SF. Fish, n-3 fatty acids, and cardiovascular diseases in women of reproductive age: a prospective study in a large national cohort. Hypertension. 2012; 59(1): 36-43.

[truncated: 5 more sheets: Low PUFA, High trans fat, High sodium, Low calcium, Low legumes]
