# Supplementary material for: Association between sociodemographic status and the T2DM-related risks in China: implication for reducing T2DM disease burden
Source: Front Public Health. 2024 Jan 8;11:1297203. doi: 10.3389/fpubh.2023.1297203 (PMC10801005; doi:10.3389/fpubh.2023.1297203)
Supplement: Supplementary file 4 [file Data_Sheet_3.XLSX]

## Sheet: Sheet1
Appendix Table 7b. Relative risks used by age and sex for each outcome for the particulate matter integrated exposure response curve
Risk - Outcome	Category / Units	Morbidity / Mortality	Sex	Age
				All ages	25-29 years	30-34 years	35-39 years	40-44 years	45-49 years	50-54 years	55-59 years	60-64 years	65-69 years	70-74 years	75-79 years	80-84 years	85-89 years	90-94 years	95+ years
Ambient particulate matter pollution (PM2.5)
Lower respiratory infections	600 µg/m³	Both	Both	2.189 (1.989 to 3.122)
Lower respiratory infections	500 µg/m³	Both	Both	2.143 (1.974 to 3.03)
Lower respiratory infections	400 µg/m³	Both	Both	2.098 (1.963 to 2.966)
Lower respiratory infections	300 µg/m³	Both	Both	2.052 (1.931 to 2.864)
Lower respiratory infections	200 µg/m³	Both	Both	1.909 (1.747 to 2.498)
Lower respiratory infections	150 µg/m³	Both	Both	1.751 (1.594 to 2.241)
Lower respiratory infections	130 µg/m³	Both	Both	1.68 (1.523 to 2.118)
Lower respiratory infections	110 µg/m³	Both	Both	1.607 (1.454 to 1.998)
Lower respiratory infections	90 µg/m³	Both	Both	1.533 (1.378 to 1.863)
Lower respiratory infections	70 µg/m³	Both	Both	1.453 (1.299 to 1.719)
Lower respiratory infections	50 µg/m³	Both	Both	1.357 (1.214 to 1.555)
Lower respiratory infections	30 µg/m³	Both	Both	1.238 (1.128 to 1.356)
Lower respiratory infections	25 µg/m³	Both	Both	1.204 (1.107 to 1.305)
Lower respiratory infections	20 µg/m³	Both	Both	1.168 (1.086 to 1.25)
Lower respiratory infections	15 µg/m³	Both	Both	1.129 (1.064 to 1.19)
Lower respiratory infections	10 µg/m³	Both	Both	1.089 (1.043 to 1.129)
Lower respiratory infections	5 µg/m³	Both	Both	1.046 (1.022 to 1.065)
Lower respiratory infections	0 µg/m³	Both	Both	1.0 (1.0 to 1.0)
Tracheal, bronchus, and lung cancer	600 µg/m³	Both	Both	1.574 (1.451 to 2.421)
Tracheal, bronchus, and lung cancer	500 µg/m³	Both	Both	1.574 (1.451 to 2.275)
Tracheal, bronchus, and lung cancer	400 µg/m³	Both	Both	1.574 (1.449 to 2.114)
Tracheal, bronchus, and lung cancer	300 µg/m³	Both	Both	1.574 (1.445 to 1.961)
Tracheal, bronchus, and lung cancer	200 µg/m³	Both	Both	1.574 (1.435 to 1.869)
Tracheal, bronchus, and lung cancer	150 µg/m³	Both	Both	1.574 (1.422 to 1.842)
Tracheal, bronchus, and lung cancer	130 µg/m³	Both	Both	1.574 (1.418 to 1.834)
Tracheal, bronchus, and lung cancer	110 µg/m³	Both	Both	1.56 (1.411 to 1.811)
Tracheal, bronchus, and lung cancer	90 µg/m³	Both	Both	1.527 (1.4 to 1.767)
Tracheal, bronchus, and lung cancer	70 µg/m³	Both	Both	1.482 (1.369 to 1.692)
Tracheal, bronchus, and lung cancer	50 µg/m³	Both	Both	1.433 (1.32 to 1.582)
Tracheal, bronchus, and lung cancer	30 µg/m³	Both	Both	1.346 (1.226 to 1.425)
Tracheal, bronchus, and lung cancer	25 µg/m³	Both	Both	1.31 (1.194 to 1.376)
Tracheal, bronchus, and lung cancer	20 µg/m³	Both	Both	1.267 (1.16 to 1.32)
Tracheal, bronchus, and lung cancer	15 µg/m³	Both	Both	1.216 (1.125 to 1.254)
Tracheal, bronchus, and lung cancer	10 µg/m³	Both	Both	1.155 (1.086 to 1.179)
Tracheal, bronchus, and lung cancer	5 µg/m³	Both	Both	1.083 (1.044 to 1.094)
Tracheal, bronchus, and lung cancer	0 µg/m³	Both	Both	1.0 (1.0 to 1.0)
Ischaemic heart disease	600 µg/m³	Both	Both		3.18 (2.2 to 3.83)	2.104 (2.038 to 3.626)	2.189 (1.979 to 3.379)	2.599 (1.875 to 3.282)	2.327 (1.786 to 3.166)	2.072 (1.703 to 2.953)	2.005 (1.652 to 2.899)	2.124 (1.567 to 2.682)	1.687 (1.507 to 2.583)	2.081 (1.422 to 2.465)	1.491 (1.368 to 2.302)	1.782 (1.304 to 2.128)	1.531 (1.252 to 2.028)	1.64 (1.193 to 1.79)	1.314 (1.144 to 1.561)
Ischaemic heart disease	500 µg/m³	Both	Both		3.032 (2.2 to 3.677)	2.069 (2.038 to 3.497)	2.189 (1.972 to 3.234)	2.478 (1.87 to 3.14)	2.243 (1.786 to 2.954)	2.072 (1.703 to 2.763)	2.005 (1.652 to 2.708)	2.045 (1.567 to 2.53)	1.674 (1.507 to 2.412)	1.957 (1.422 to 2.303)	1.491 (1.368 to 2.135)	1.699 (1.304 to 1.983)	1.492 (1.252 to 1.894)	1.564 (1.192 to 1.685)	1.279 (1.144 to 1.493)
Ischaemic heart disease	400 µg/m³	Both	Both		2.884 (2.187 to 3.55)	2.035 (2.03 to 3.346)	2.189 (1.969 to 3.091)	2.358 (1.87 to 2.977)	2.16 (1.786 to 2.772)	2.072 (1.699 to 2.601)	2.005 (1.645 to 2.528)	1.966 (1.567 to 2.347)	1.661 (1.507 to 2.231)	1.833 (1.422 to 2.123)	1.491 (1.367 to 1.982)	1.615 (1.304 to 1.834)	1.453 (1.252 to 1.758)	1.488 (1.192 to 1.584)	1.244 (1.144 to 1.422)
Ischaemic heart disease	300 µg/m³	Both	Both		2.736 (2.156 to 3.395)	2.0 (2.02 to 3.213)	2.189 (1.96 to 2.985)	2.238 (1.867 to 2.835)	2.076 (1.786 to 2.635)	2.072 (1.698 to 2.454)	2.005 (1.644 to 2.356)	1.887 (1.565 to 2.177)	1.648 (1.506 to 2.058)	1.709 (1.422 to 1.95)	1.491 (1.367 to 1.827)	1.532 (1.302 to 1.704)	1.414 (1.251 to 1.623)	1.413 (1.192 to 1.48)	1.21 (1.144 to 1.348)
Ischaemic heart disease	200 µg/m³	Both	Both		2.588 (2.139 to 3.325)	1.966 (2.011 to 3.134)	2.189 (1.937 to 2.897)	2.117 (1.858 to 2.739)	1.993 (1.786 to 2.517)	2.072 (1.687 to 2.333)	2.005 (1.639 to 2.212)	1.808 (1.563 to 2.055)	1.634 (1.503 to 1.901)	1.585 (1.417 to 1.805)	1.491 (1.367 to 1.684)	1.448 (1.299 to 1.568)	1.375 (1.246 to 1.492)	1.337 (1.192 to 1.38)	1.175 (1.144 to 1.274)
Ischaemic heart disease	150 µg/m³	Both	Both		2.514 (2.134 to 3.276)	1.949 (2.011 to 3.095)	2.189 (1.933 to 2.866)	2.057 (1.847 to 2.699)	1.951 (1.781 to 2.484)	2.072 (1.685 to 2.296)	2.005 (1.622 to 2.154)	1.769 (1.555 to 2.002)	1.628 (1.492 to 1.856)	1.523 (1.416 to 1.747)	1.491 (1.363 to 1.635)	1.406 (1.297 to 1.521)	1.355 (1.246 to 1.437)	1.299 (1.192 to 1.337)	1.157 (1.144 to 1.246)
Ischaemic heart disease	130 µg/m³	Both	Both		2.485 (2.132 to 3.262)	1.942 (2.004 to 3.079)	2.189 (1.93 to 2.864)	2.033 (1.847 to 2.68)	1.935 (1.781 to 2.468)	2.072 (1.679 to 2.276)	2.005 (1.618 to 2.145)	1.753 (1.552 to 1.98)	1.625 (1.487 to 1.838)	1.498 (1.415 to 1.728)	1.491 (1.362 to 1.618)	1.389 (1.297 to 1.509)	1.347 (1.243 to 1.422)	1.284 (1.192 to 1.324)	1.15 (1.143 to 1.237)
Ischaemic heart disease	110 µg/m³	Both	Both		2.455 (2.116 to 3.253)	1.935 (1.999 to 3.068)	2.189 (1.93 to 2.86)	2.009 (1.843 to 2.666)	1.918 (1.775 to 2.457)	2.072 (1.675 to 2.268)	2.005 (1.612 to 2.133)	1.737 (1.539 to 1.965)	1.622 (1.478 to 1.834)	1.473 (1.407 to 1.723)	1.491 (1.359 to 1.609)	1.373 (1.296 to 1.5)	1.34 (1.239 to 1.408)	1.269 (1.19 to 1.316)	1.143 (1.142 to 1.228)
Ischaemic heart disease	90 µg/m³	Both	Both		2.411 (2.11 to 3.237)	1.919 (1.994 to 3.026)	2.127 (1.92 to 2.819)	1.985 (1.835 to 2.632)	1.901 (1.749 to 2.425)	2.072 (1.667 to 2.248)	2.005 (1.595 to 2.111)	1.721 (1.525 to 1.954)	1.619 (1.471 to 1.822)	1.449 (1.398 to 1.705)	1.491 (1.356 to 1.595)	1.356 (1.291 to 1.488)	1.325 (1.236 to 1.396)	1.251 (1.186 to 1.306)	1.136 (1.138 to 1.22)
Ischaemic heart disease	70 µg/m³	Both	Both		2.217 (2.012 to 3.07)	1.782 (1.944 to 2.885)	1.976 (1.85 to 2.673)	1.959 (1.769 to 2.49)	1.855 (1.709 to 2.329)	2.012 (1.636 to 2.158)	1.953 (1.564 to 2.028)	1.683 (1.485 to 1.871)	1.59 (1.435 to 1.76)	1.418 (1.369 to 1.662)	1.488 (1.33 to 1.548)	1.335 (1.269 to 1.459)	1.291 (1.219 to 1.37)	1.218 (1.172 to 1.285)	1.124 (1.129 to 1.207)
Ischaemic heart disease	50 µg/m³	Both	Both		1.9 (1.809 to 2.782)	1.588 (1.75 to 2.639)	1.798 (1.68 to 2.438)	1.879 (1.608 to 2.291)	1.716 (1.577 to 2.134)	1.833 (1.522 to 2.01)	1.807 (1.465 to 1.885)	1.545 (1.389 to 1.759)	1.494 (1.359 to 1.669)	1.369 (1.303 to 1.59)	1.446 (1.274 to 1.481)	1.301 (1.224 to 1.406)	1.249 (1.183 to 1.327)	1.177 (1.141 to 1.255)	1.104 (1.108 to 1.186)
Ischaemic heart disease	30 µg/m³	Both	Both		1.541 (1.528 to 2.374)	1.379 (1.479 to 2.277)	1.558 (1.447 to 2.105)	1.719 (1.397 to 2.01)	1.475 (1.382 to 1.885)	1.611 (1.344 to 1.789)	1.606 (1.3 to 1.697)	1.344 (1.256 to 1.597)	1.332 (1.242 to 1.532)	1.284 (1.201 to 1.479)	1.321 (1.178 to 1.38)	1.24 (1.151 to 1.321)	1.189 (1.123 to 1.269)	1.132 (1.097 to 1.208)	1.074 (1.074 to 1.152)
Ischaemic heart disease	25 µg/m³	Both	Both		1.451 (1.451 to 2.252)	1.322 (1.403 to 2.146)	1.484 (1.376 to 1.985)	1.66 (1.335 to 1.906)	1.402 (1.327 to 1.8)	1.547 (1.289 to 1.719)	1.537 (1.253 to 1.626)	1.289 (1.217 to 1.538)	1.283 (1.205 to 1.478)	1.253 (1.17 to 1.43)	1.276 (1.15 to 1.344)	1.216 (1.128 to 1.293)	1.168 (1.104 to 1.243)	1.118 (1.084 to 1.189)	1.065 (1.064 to 1.139)
Ischaemic heart disease	20 µg/m³	Both	Both		1.361 (1.361 to 2.097)	1.263 (1.324 to 1.995)	1.403 (1.303 to 1.849)	1.584 (1.272 to 1.779)	1.326 (1.269 to 1.697)	1.473 (1.236 to 1.631)	1.457 (1.209 to 1.541)	1.233 (1.177 to 1.469)	1.232 (1.167 to 1.413)	1.217 (1.137 to 1.375)	1.227 (1.122 to 1.298)	1.187 (1.104 to 1.254)	1.144 (1.086 to 1.213)	1.102 (1.069 to 1.166)	1.055 (1.053 to 1.122)
Ischaemic heart disease	15 µg/m³	Both	Both		1.271 (1.274 to 1.875)	1.202 (1.244 to 1.806)	1.315 (1.23 to 1.679)	1.486 (1.209 to 1.635)	1.247 (1.206 to 1.562)	1.385 (1.18 to 1.52)	1.365 (1.159 to 1.441)	1.175 (1.135 to 1.38)	1.177 (1.126 to 1.334)	1.174 (1.105 to 1.312)	1.174 (1.092 to 1.244)	1.151 (1.079 to 1.208)	1.115 (1.066 to 1.175)	1.084 (1.053 to 1.138)	1.044 (1.041 to 1.101)
Ischaemic heart disease	10 µg/m³	Both	Both		1.18 (1.183 to 1.634)	1.137 (1.163 to 1.578)	1.219 (1.155 to 1.485)	1.36 (1.14 to 1.463)	1.166 (1.139 to 1.407)	1.279 (1.121 to 1.384)	1.259 (1.108 to 1.321)	1.117 (1.09 to 1.275)	1.12 (1.085 to 1.24)	1.124 (1.07 to 1.227)	1.118 (1.062 to 1.178)	1.109 (1.053 to 1.151)	1.082 (1.045 to 1.126)	1.061 (1.036 to 1.1)	1.031 (1.027 to 1.074)
Ischaemic heart disease	5 µg/m³	Both	Both		1.09 (1.093 to 1.345)	1.07 (1.082 to 1.312)	1.114 (1.078 to 1.26)	1.2 (1.071 to 1.249)	1.083 (1.07 to 1.218)	1.152 (1.06 to 1.21)	1.138 (1.055 to 1.174)	1.059 (1.046 to 1.149)	1.061 (1.043 to 1.129)	1.066 (1.036 to 1.124)	1.06 (1.031 to 1.096)	1.059 (1.027 to 1.082)	1.044 (1.023 to 1.069)	1.033 (1.018 to 1.056)	1.017 (1.014 to 1.04)
Ischaemic heart disease	0 µg/m³	Both	Both		1.0 (1.0 to 1.0)	1.0 (1.0 to 1.0)	1.0 (1.0 to 1.0)	1.0 (1.0 to 1.0)	1.0 (1.0 to 1.0)	1.0 (1.0 to 1.0)	1.0 (1.0 to 1.0)	1.0 (1.0 to 1.0)	1.0 (1.0 to 1.0)	1.0 (1.0 to 1.0)	1.0 (1.0 to 1.0)	1.0 (1.0 to 1.0)	1.0 (1.0 to 1.0)	1.0 (1.0 to 1.0)	1.0 (1.0 to 1.0)
Stroke	600 µg/m³	Both	Both		3.612 (2.651 to 4.682)	3.135 (2.521 to 4.377)	3.237 (2.334 to 4.015)	2.826 (2.223 to 3.768)	2.794 (2.179 to 3.6)	2.175 (2.012 to 3.354)	2.399 (1.913 to 3.131)	2.55 (1.804 to 2.969)	1.987 (1.695 to 2.809)	2.014 (1.603 to 2.623)	2.139 (1.507 to 2.462)	1.884 (1.419 to 2.338)	1.419 (1.354 to 2.112)	1.845 (1.283 to 1.939)	1.54 (1.209 to 1.71)
Stroke	500 µg/m³	Both	Both		3.612 (2.645 to 4.53)	3.091 (2.517 to 4.221)	3.237 (2.33 to 3.886)	2.81 (2.221 to 3.658)	2.726 (2.169 to 3.405)	2.175 (2.007 to 3.193)	2.399 (1.911 to 2.978)	2.488 (1.795 to 2.817)	1.952 (1.695 to 2.642)	2.014 (1.603 to 2.473)	2.059 (1.506 to 2.301)	1.816 (1.419 to 2.177)	1.419 (1.352 to 1.984)	1.733 (1.283 to 1.819)	1.477 (1.209 to 1.617)
Stroke	400 µg/m³	Both	Both		3.612 (2.633 to 4.427)	3.047 (2.517 to 4.083)	3.237 (2.33 to 3.776)	2.795 (2.215 to 3.523)	2.657 (2.16 to 3.246)	2.175 (2.006 to 3.045)	2.399 (1.909 to 2.833)	2.425 (1.789 to 2.66)	1.917 (1.694 to 2.494)	2.014 (1.6 to 2.295)	1.979 (1.505 to 2.15)	1.748 (1.419 to 2.022)	1.419 (1.352 to 1.85)	1.622 (1.279 to 1.708)	1.414 (1.208 to 1.523)
Stroke	300 µg/m³	Both	Both		3.612 (2.612 to 4.325)	3.004 (2.517 to 4.018)	3.237 (2.324 to 3.672)	2.78 (2.208 to 3.419)	2.589 (2.16 to 3.164)	2.175 (2.005 to 2.911)	2.399 (1.899 to 2.676)	2.363 (1.789 to 2.499)	1.882 (1.688 to 2.328)	2.014 (1.597 to 2.135)	1.899 (1.502 to 2.001)	1.681 (1.418 to 1.873)	1.419 (1.352 to 1.705)	1.51 (1.277 to 1.591)	1.351 (1.207 to 1.434)
Stroke	200 µg/m³	Both	Both		3.612 (2.602 to 4.252)	2.96 (2.514 to 3.953)	3.237 (2.29 to 3.588)	2.765 (2.203 to 3.329)	2.52 (2.137 to 3.071)	2.175 (1.992 to 2.791)	2.399 (1.879 to 2.565)	2.3 (1.774 to 2.38)	1.846 (1.671 to 2.205)	2.014 (1.585 to 2.041)	1.819 (1.493 to 1.877)	1.613 (1.414 to 1.731)	1.419 (1.348 to 1.588)	1.399 (1.271 to 1.476)	1.288 (1.201 to 1.349)
Stroke	150 µg/m³	Both	Both		3.612 (2.6 to 4.216)	2.938 (2.499 to 3.911)	3.237 (2.283 to 3.577)	2.757 (2.193 to 3.288)	2.486 (2.123 to 3.047)	2.175 (1.985 to 2.756)	2.399 (1.873 to 2.549)	2.269 (1.765 to 2.339)	1.829 (1.664 to 2.175)	2.014 (1.581 to 2.004)	1.779 (1.486 to 1.834)	1.58 (1.41 to 1.684)	1.419 (1.341 to 1.545)	1.343 (1.265 to 1.433)	1.256 (1.195 to 1.312)
Stroke	130 µg/m³	Both	Both		3.612 (2.585 to 4.216)	2.929 (2.495 to 3.904)	3.237 (2.283 to 3.567)	2.754 (2.19 to 3.275)	2.472 (2.116 to 3.032)	2.175 (1.985 to 2.755)	2.399 (1.866 to 2.538)	2.256 (1.755 to 2.33)	1.822 (1.661 to 2.161)	2.014 (1.575 to 1.988)	1.763 (1.486 to 1.821)	1.566 (1.406 to 1.675)	1.419 (1.334 to 1.531)	1.321 (1.26 to 1.416)	1.244 (1.192 to 1.299)
Stroke	110 µg/m³	Both	Both		3.612 (2.575 to 4.206)	2.92 (2.495 to 3.904)	3.237 (2.276 to 3.564)	2.751 (2.184 to 3.27)	2.459 (2.106 to 3.014)	2.175 (1.978 to 2.755)	2.399 (1.855 to 2.535)	2.244 (1.747 to 2.329)	1.815 (1.658 to 2.153)	2.014 (1.566 to 1.982)	1.747 (1.485 to 1.808)	1.553 (1.4 to 1.666)	1.419 (1.327 to 1.523)	1.299 (1.254 to 1.408)	1.231 (1.189 to 1.289)
Stroke	90 µg/m³	Both	Both		3.598 (2.539 to 4.141)	2.867 (2.469 to 3.842)	3.237 (2.273 to 3.525)	2.748 (2.166 to 3.228)	2.445 (2.08 to 2.976)	2.16 (1.966 to 2.724)	2.381 (1.847 to 2.5)	2.231 (1.725 to 2.307)	1.808 (1.649 to 2.132)	2.003 (1.553 to 1.97)	1.731 (1.478 to 1.795)	1.539 (1.39 to 1.663)	1.419 (1.316 to 1.515)	1.276 (1.245 to 1.398)	1.219 (1.18 to 1.281)
Stroke	70 µg/m³	Both	Both		3.324 (2.396 to 3.827)	2.596 (2.309 to 3.501)	3.158 (2.148 to 3.258)	2.629 (2.049 to 3.004)	2.35 (1.968 to 2.758)	2.056 (1.868 to 2.512)	2.195 (1.767 to 2.329)	2.167 (1.675 to 2.168)	1.714 (1.595 to 2.015)	1.888 (1.517 to 1.879)	1.682 (1.44 to 1.723)	1.49 (1.364 to 1.607)	1.368 (1.295 to 1.482)	1.254 (1.233 to 1.375)	1.206 (1.167 to 1.268)
Stroke	50 µg/m³	Both	Both		2.804 (2.086 to 3.273)	2.235 (1.998 to 3.006)	2.731 (1.899 to 2.764)	2.327 (1.816 to 2.593)	2.049 (1.748 to 2.383)	1.854 (1.687 to 2.222)	1.925 (1.605 to 2.056)	1.939 (1.543 to 1.939)	1.528 (1.479 to 1.826)	1.692 (1.418 to 1.707)	1.567 (1.352 to 1.584)	1.381 (1.297 to 1.496)	1.274 (1.247 to 1.394)	1.216 (1.192 to 1.308)	1.173 (1.142 to 1.221)
Stroke	30 µg/m³	Both	Both		2.176 (1.671 to 2.531)	1.805 (1.62 to 2.393)	2.079 (1.575 to 2.214)	1.918 (1.51 to 2.061)	1.641 (1.477 to 1.944)	1.555 (1.439 to 1.85)	1.596 (1.39 to 1.73)	1.615 (1.345 to 1.643)	1.334 (1.31 to 1.58)	1.468 (1.269 to 1.495)	1.385 (1.22 to 1.419)	1.235 (1.19 to 1.351)	1.169 (1.159 to 1.284)	1.167 (1.124 to 1.221)	1.125 (1.089 to 1.157)
Stroke	25 µg/m³	Both	Both		2.013 (1.565 to 2.335)	1.685 (1.518 to 2.226)	1.9 (1.482 to 2.04)	1.808 (1.428 to 1.927)	1.534 (1.4 to 1.824)	1.469 (1.366 to 1.749)	1.505 (1.328 to 1.644)	1.528 (1.29 to 1.569)	1.283 (1.259 to 1.508)	1.408 (1.225 to 1.432)	1.33 (1.184 to 1.373)	1.196 (1.159 to 1.314)	1.141 (1.133 to 1.251)	1.15 (1.103 to 1.196)	1.111 (1.075 to 1.139)
Stroke	20 µg/m³	Both	Both		1.843 (1.454 to 2.132)	1.56 (1.416 to 2.029)	1.72 (1.388 to 1.886)	1.697 (1.342 to 1.789)	1.427 (1.322 to 1.703)	1.379 (1.293 to 1.64)	1.411 (1.263 to 1.547)	1.441 (1.232 to 1.49)	1.23 (1.208 to 1.437)	1.343 (1.181 to 1.368)	1.271 (1.147 to 1.317)	1.157 (1.128 to 1.271)	1.113 (1.108 to 1.213)	1.129 (1.083 to 1.171)	1.095 (1.06 to 1.122)
Stroke	15 µg/m³	Both	Both		1.66 (1.341 to 1.896)	1.429 (1.313 to 1.835)	1.54 (1.293 to 1.704)	1.579 (1.259 to 1.636)	1.32 (1.243 to 1.576)	1.287 (1.222 to 1.511)	1.313 (1.198 to 1.435)	1.349 (1.176 to 1.391)	1.175 (1.156 to 1.356)	1.271 (1.136 to 1.296)	1.208 (1.111 to 1.259)	1.118 (1.096 to 1.226)	1.085 (1.082 to 1.175)	1.105 (1.063 to 1.142)	1.077 (1.045 to 1.102)
Stroke	10 µg/m³	Both	Both		1.462 (1.227 to 1.659)	1.292 (1.209 to 1.615)	1.36 (1.196 to 1.519)	1.437 (1.173 to 1.466)	1.214 (1.163 to 1.412)	1.192 (1.148 to 1.368)	1.212 (1.134 to 1.315)	1.247 (1.118 to 1.278)	1.119 (1.104 to 1.26)	1.191 (1.091 to 1.218)	1.142 (1.075 to 1.187)	1.079 (1.064 to 1.17)	1.057 (1.055 to 1.131)	1.076 (1.042 to 1.105)	1.056 (1.03 to 1.077)
Stroke	5 µg/m³	Both	Both		1.243 (1.114 to 1.368)	1.149 (1.105 to 1.349)	1.18 (1.098 to 1.287)	1.25 (1.086 to 1.256)	1.107 (1.082 to 1.23)	1.096 (1.074 to 1.203)	1.108 (1.067 to 1.172)	1.133 (1.059 to 1.152)	1.061 (1.052 to 1.143)	1.101 (1.046 to 1.12)	1.073 (1.037 to 1.103)	1.039 (1.032 to 1.098)	1.029 (1.027 to 1.073)	1.041 (1.021 to 1.059)	1.03 (1.015 to 1.044)
Stroke	0 µg/m³	Both	Both		1.0 (1.0 to 1.0)	1.0 (1.0 to 1.0)	1.0 (1.0 to 1.0)	1.0 (1.0 to 1.0)	1.0 (1.0 to 1.0)	1.0 (1.0 to 1.0)	1.0 (1.0 to 1.0)	1.0 (1.0 to 1.0)	1.0 (1.0 to 1.0)	1.0 (1.0 to 1.0)	1.0 (1.0 to 1.0)	1.0 (1.0 to 1.0)	1.0 (1.0 to 1.0)	1.0 (1.0 to 1.0)	1.0 (1.0 to 1.0)
Chronic obstructive pulmonary disease	600 µg/m³	Both	Both	5.603 (4.362 to 6.101)
Chronic obstructive pulmonary disease	500 µg/m³	Both	Both	4.946 (3.857 to 5.306)
Chronic obstructive pulmonary disease	400 µg/m³	Both	Both	4.289 (3.325 to 4.523)
Chronic obstructive pulmonary disease	300 µg/m³	Both	Both	3.632 (2.798 to 3.72)
Chronic obstructive pulmonary disease	200 µg/m³	Both	Both	2.975 (2.257 to 3.017)
Chronic obstructive pulmonary disease	150 µg/m³	Both	Both	2.646 (1.975 to 2.68)
Chronic obstructive pulmonary disease	130 µg/m³	Both	Both	2.481 (1.861 to 2.505)
Chronic obstructive pulmonary disease	110 µg/m³	Both	Both	2.261 (1.743 to 2.298)
Chronic obstructive pulmonary disease	90 µg/m³	Both	Both	2.032 (1.619 to 2.092)
Chronic obstructive pulmonary disease	70 µg/m³	Both	Both	1.802 (1.493 to 1.884)
Chronic obstructive pulmonary disease	50 µg/m³	Both	Both	1.573 (1.358 to 1.659)
Chronic obstructive pulmonary disease	30 µg/m³	Both	Both	1.344 (1.22 to 1.416)
Chronic obstructive pulmonary disease	25 µg/m³	Both	Both	1.287 (1.184 to 1.354)
Chronic obstructive pulmonary disease	20 µg/m³	Both	Both	1.229 (1.147 to 1.288)
Chronic obstructive pulmonary disease	15 µg/m³	Both	Both	1.172 (1.111 to 1.223)
Chronic obstructive pulmonary disease	10 µg/m³	Both	Both	1.115 (1.074 to 1.153)
Chronic obstructive pulmonary disease	5 µg/m³	Both	Both	1.057 (1.037 to 1.079)
Chronic obstructive pulmonary disease	0 µg/m³	Both	Both	1.0 (1.0 to 1.0)
Diabetes mellitus type 2	600 µg/m³	Both	Both	1.577 (1.321 to 2.134)
Diabetes mellitus type 2	500 µg/m³	Both	Both	1.577 (1.321 to 2.016)
Diabetes mellitus type 2	400 µg/m³	Both	Both	1.577 (1.321 to 1.897)
Diabetes mellitus type 2	300 µg/m³	Both	Both	1.577 (1.321 to 1.788)
Diabetes mellitus type 2	200 µg/m³	Both	Both	1.577 (1.32 to 1.686)
Diabetes mellitus type 2	150 µg/m³	Both	Both	1.577 (1.314 to 1.633)
Diabetes mellitus type 2	130 µg/m³	Both	Both	1.577 (1.314 to 1.614)
Diabetes mellitus type 2	110 µg/m³	Both	Both	1.577 (1.314 to 1.604)
Diabetes mellitus type 2	90 µg/m³	Both	Both	1.577 (1.314 to 1.593)
Diabetes mellitus type 2	70 µg/m³	Both	Both	1.576 (1.313 to 1.579)
Diabetes mellitus type 2	50 µg/m³	Both	Both	1.57 (1.305 to 1.566)
Diabetes mellitus type 2	30 µg/m³	Both	Both	1.531 (1.262 to 1.53)
Diabetes mellitus type 2	25 µg/m³	Both	Both	1.499 (1.237 to 1.498)
Diabetes mellitus type 2	20 µg/m³	Both	Both	1.45 (1.206 to 1.448)
Diabetes mellitus type 2	15 µg/m³	Both	Both	1.38 (1.169 to 1.387)
Diabetes mellitus type 2	10 µg/m³	Both	Both	1.284 (1.121 to 1.302)
Diabetes mellitus type 2	5 µg/m³	Both	Both	1.159 (1.065 to 1.182)
Diabetes mellitus type 2	0 µg/m³	Both	Both	1.0 (1.0 to 1.0)
