# Supplementary material for: Association between sociodemographic status and the T2DM-related risks in China: implication for reducing T2DM disease burden
Source: Front Public Health. 2024 Jan 8;11:1297203. doi: 10.3389/fpubh.2023.1297203 (PMC10801005; doi:10.3389/fpubh.2023.1297203)
Supplement: Supplementary file 5 [file Data_Sheet_4.XLSX]

## Sheet: all_rr_table_NAs_removed
Appendix Table 7d. Relative risks used by age and sex for each outcome for smoking globally
Risk - Outcome	Category / Units	Morbidity / Mortality	Sex	Age
				All ages	15-19 years	20-24 years	25-29 years	30-34 years	35-39 years	40-44 years	45-49 years	50-54 years	55-59 years	60-64 years	65-69 years	70-74 years	75-79 years	80-84 years	85-89 years	90-94 years	95+ years
Smoking
Ischemic heart disease	0 Cigarettes Per Day	Both	Female					1.00 (1.00 to 1.00)	1.00 (1.00 to 1.00)	1.00 (1.00 to 1.00)	1.00 (1.00 to 1.00)	1.00 (1.00 to 1.00)	1.00 (1.00 to 1.00)	1.00 (1.00 to 1.00)	1.00 (1.00 to 1.00)	1.00 (1.00 to 1.00)	1.00 (1.00 to 1.00)	1.00 (1.00 to 1.00)	1.00 (1.00 to 1.00)	1.00 (1.00 to 1.00)	1.00 (1.00 to 1.00)
Ischemic heart disease	0 Cigarettes Per Day	Both	Male					1.00 (1.00 to 1.00)	1.00 (1.00 to 1.00)	1.00 (1.00 to 1.00)	1.00 (1.00 to 1.00)	1.00 (1.00 to 1.00)	1.00 (1.00 to 1.00)	1.00 (1.00 to 1.00)	1.00 (1.00 to 1.00)	1.00 (1.00 to 1.00)	1.00 (1.00 to 1.00)	1.00 (1.00 to 1.00)	1.00 (1.00 to 1.00)	1.00 (1.00 to 1.00)	1.00 (1.00 to 1.00)
Ischemic heart disease	10 Cigarettes Per Day	Both	Female					3.48 (2.84 to 4.21)	3.48 (2.84 to 4.21)	3.48 (2.84 to 4.21)	2.95 (2.51 to 3.42)	2.95 (2.51 to 3.42)	2.44 (2.12 to 2.73)	2.44 (2.12 to 2.73)	2.01 (1.83 to 2.18)	2.01 (1.83 to 2.18)	1.61 (1.51 to 1.70)	1.61 (1.51 to 1.70)	1.25 (1.21 to 1.29)	1.25 (1.21 to 1.29)	1.00 (0.99 to 1.01)
Ischemic heart disease	10 Cigarettes Per Day	Both	Male					2.75 (2.48 to 3.06)	2.75 (2.48 to 3.06)	2.75 (2.48 to 3.06)	2.36 (2.13 to 2.58)	2.36 (2.13 to 2.58)	2.00 (1.84 to 2.17)	2.00 (1.84 to 2.17)	1.69 (1.59 to 1.79)	1.69 (1.59 to 1.79)	1.41 (1.35 to 1.48)	1.41 (1.35 to 1.48)	1.17 (1.12 to 1.21)	1.17 (1.12 to 1.21)	1.00 (0.98 to 1.01)
Ischemic heart disease	20 Cigarettes Per Day	Both	Female					6.04 (4.83 to 7.32)	6.04 (4.83 to 7.32)	6.04 (4.83 to 7.32)	4.53 (3.78 to 5.30)	4.53 (3.78 to 5.30)	3.36 (2.90 to 3.81)	3.36 (2.90 to 3.81)	2.47 (2.23 to 2.72)	2.47 (2.23 to 2.72)	1.81 (1.69 to 1.93)	1.81 (1.69 to 1.93)	1.32 (1.27 to 1.37)	1.32 (1.27 to 1.37)	1.00 (0.99 to 1.01)
Ischemic heart disease	20 Cigarettes Per Day	Both	Male					3.22 (2.82 to 3.65)	3.22 (2.82 to 3.65)	3.22 (2.82 to 3.65)	2.64 (2.35 to 2.93)	2.64 (2.35 to 2.93)	2.17 (1.98 to 2.38)	2.17 (1.98 to 2.38)	1.78 (1.65 to 1.92)	1.78 (1.65 to 1.92)	1.46 (1.38 to 1.54)	1.46 (1.38 to 1.54)	1.19 (1.15 to 1.23)	1.19 (1.15 to 1.23)	1.00 (0.99 to 1.01)
Ischemic heart disease	30 Cigarettes Per Day	Both	Female					8.72 (6.66 to 11.01)	8.72 (6.66 to 11.01)	8.72 (6.66 to 11.01)	6.17 (4.98 to 7.51)	6.17 (4.98 to 7.51)	4.31 (3.61 to 5.08)	4.31 (3.61 to 5.08)	3.02 (2.65 to 3.40)	3.02 (2.65 to 3.40)	2.07 (1.89 to 2.24)	2.07 (1.89 to 2.24)	1.41 (1.35 to 1.47)	1.41 (1.35 to 1.47)	1.00 (0.99 to 1.01)
Ischemic heart disease	30 Cigarettes Per Day	Both	Male					3.94 (3.32 to 4.55)	3.94 (3.32 to 4.55)	3.94 (3.32 to 4.55)	3.15 (2.73 to 3.58)	3.15 (2.73 to 3.58)	2.48 (2.21 to 2.77)	2.48 (2.21 to 2.77)	1.96 (1.79 to 2.15)	1.96 (1.79 to 2.15)	1.55 (1.45 to 1.65)	1.55 (1.45 to 1.65)	1.22 (1.17 to 1.27)	1.22 (1.17 to 1.27)	1.00 (0.99 to 1.01)
Ischemic heart disease	40 Cigarettes Per Day	Both	Female					10.87 (7.56 to 14.89)	10.87 (7.56 to 14.89)	10.87 (7.56 to 14.89)	7.31 (5.30 to 9.71)	7.31 (5.30 to 9.71)	4.91 (3.81 to 6.22)	4.91 (3.81 to 6.22)	3.34 (2.71 to 4.05)	3.34 (2.71 to 4.05)	2.21 (1.90 to 2.55)	2.21 (1.90 to 2.55)	1.44 (1.32 to 1.57)	1.44 (1.32 to 1.57)	1.00 (0.98 to 1.02)
Ischemic heart disease	40 Cigarettes Per Day	Both	Male					4.93 (3.79 to 6.13)	4.93 (3.79 to 6.13)	4.93 (3.79 to 6.13)	3.80 (3.03 to 4.66)	3.80 (3.03 to 4.66)	2.88 (2.37 to 3.42)	2.88 (2.37 to 3.42)	2.20 (1.85 to 2.56)	2.20 (1.85 to 2.56)	1.67 (1.47 to 1.89)	1.67 (1.47 to 1.89)	1.27 (1.17 to 1.39)	1.27 (1.17 to 1.39)	1.00 (0.98 to 1.02)
Ischemic heart disease	50 Cigarettes Per Day	Both	Female					12.61 (7.91 to 18.62)	12.61 (7.91 to 18.62)	12.61 (7.91 to 18.62)	8.21 (5.28 to 11.77)	8.21 (5.28 to 11.77)	5.33 (3.75 to 7.26)	5.33 (3.75 to 7.26)	3.54 (2.66 to 4.54)	3.54 (2.66 to 4.54)	2.31 (1.86 to 2.80)	2.31 (1.86 to 2.80)	1.50 (1.31 to 1.70)	1.50 (1.31 to 1.70)	1.00 (0.96 to 1.05)
Ischemic heart disease	50 Cigarettes Per Day	Both	Male					5.51 (3.98 to 7.24)	5.51 (3.98 to 7.24)	5.51 (3.98 to 7.24)	4.16 (3.10 to 5.35)	4.16 (3.10 to 5.35)	3.05 (2.38 to 3.80)	3.05 (2.38 to 3.80)	2.28 (1.80 to 2.79)	2.28 (1.80 to 2.79)	1.70 (1.40 to 2.00)	1.70 (1.40 to 2.00)	1.27 (1.11 to 1.44)	1.27 (1.11 to 1.44)	1.00 (0.96 to 1.04)
Ischemic heart disease	60 Cigarettes Per Day	Both	Female					14.20 (7.75 to 23.21)	14.20 (7.75 to 23.21)	14.20 (7.75 to 23.21)	9.21 (5.12 to 14.41)	9.21 (5.12 to 14.41)	5.79 (3.56 to 8.68)	5.79 (3.56 to 8.68)	3.76 (2.53 to 5.24)	3.76 (2.53 to 5.24)	2.38 (1.74 to 3.12)	2.38 (1.74 to 3.12)	1.50 (1.22 to 1.83)	1.50 (1.22 to 1.83)	1.00 (0.93 to 1.08)
Ischemic heart disease	60 Cigarettes Per Day	Both	Male					5.83 (3.83 to 8.34)	5.83 (3.83 to 8.34)	5.83 (3.83 to 8.34)	4.35 (2.92 to 6.04)	4.35 (2.92 to 6.04)	3.16 (2.22 to 4.33)	3.16 (2.22 to 4.33)	2.32 (1.67 to 3.11)	2.32 (1.67 to 3.11)	1.73 (1.28 to 2.21)	1.73 (1.28 to 2.21)	1.29 (1.03 to 1.57)	1.29 (1.03 to 1.57)	1.00 (0.94 to 1.06)
Stroke	0 Cigarettes Per Day	Both	Female					1.00 (1.00 to 1.00)	1.00 (1.00 to 1.00)	1.00 (1.00 to 1.00)	1.00 (1.00 to 1.00)	1.00 (1.00 to 1.00)	1.00 (1.00 to 1.00)	1.00 (1.00 to 1.00)	1.00 (1.00 to 1.00)	1.00 (1.00 to 1.00)	1.00 (1.00 to 1.00)	1.00 (1.00 to 1.00)	1.00 (1.00 to 1.00)	1.00 (1.00 to 1.00)	1.00 (1.00 to 1.00)
Stroke	0 Cigarettes Per Day	Both	Male					1.00 (1.00 to 1.00)	1.00 (1.00 to 1.00)	1.00 (1.00 to 1.00)	1.00 (1.00 to 1.00)	1.00 (1.00 to 1.00)	1.00 (1.00 to 1.00)	1.00 (1.00 to 1.00)	1.00 (1.00 to 1.00)	1.00 (1.00 to 1.00)	1.00 (1.00 to 1.00)	1.00 (1.00 to 1.00)	1.00 (1.00 to 1.00)	1.00 (1.00 to 1.00)	1.00 (1.00 to 1.00)
Stroke	10 Cigarettes Per Day	Both	Female					2.33 (1.76 to 2.99)	2.33 (1.76 to 2.99)	2.33 (1.76 to 2.99)	2.10 (1.66 to 2.60)	2.10 (1.66 to 2.60)	1.92 (1.56 to 2.25)	1.92 (1.56 to 2.25)	1.72 (1.48 to 1.96)	1.72 (1.48 to 1.96)	1.48 (1.34 to 1.62)	1.48 (1.34 to 1.62)	1.20 (1.13 to 1.29)	1.20 (1.13 to 1.29)	1.00 (0.99 to 1.02)
Stroke	10 Cigarettes Per Day	Both	Male					2.36 (2.04 to 2.69)	2.36 (2.04 to 2.69)	2.36 (2.04 to 2.69)	2.11 (1.88 to 2.36)	2.11 (1.88 to 2.36)	1.84 (1.67 to 2.03)	1.84 (1.67 to 2.03)	1.61 (1.48 to 1.73)	1.61 (1.48 to 1.73)	1.39 (1.31 to 1.47)	1.39 (1.31 to 1.47)	1.15 (1.11 to 1.20)	1.15 (1.11 to 1.20)	1.01 (0.98 to 1.04)
Stroke	20 Cigarettes Per Day	Both	Female					3.74 (2.81 to 4.72)	3.74 (2.81 to 4.72)	3.74 (2.81 to 4.72)	3.04 (2.36 to 3.77)	3.04 (2.36 to 3.77)	2.44 (1.99 to 2.96)	2.44 (1.99 to 2.96)	1.94 (1.66 to 2.22)	1.94 (1.66 to 2.22)	1.53 (1.36 to 1.69)	1.53 (1.36 to 1.69)	1.19 (1.14 to 1.26)	1.19 (1.14 to 1.26)	1.00 (0.99 to 1.01)
Stroke	20 Cigarettes Per Day	Both	Male					2.32 (1.97 to 2.67)	2.32 (1.97 to 2.67)	2.32 (1.97 to 2.67)	1.97 (1.74 to 2.22)	1.97 (1.74 to 2.22)	1.66 (1.48 to 1.85)	1.66 (1.48 to 1.85)	1.42 (1.30 to 1.54)	1.42 (1.30 to 1.54)	1.22 (1.15 to 1.29)	1.22 (1.15 to 1.29)	1.08 (1.05 to 1.12)	1.08 (1.05 to 1.12)	1.00 (0.99 to 1.01)
Stroke	30 Cigarettes Per Day	Both	Female					5.49 (3.96 to 7.21)	5.49 (3.96 to 7.21)	5.49 (3.96 to 7.21)	4.21 (3.15 to 5.36)	4.21 (3.15 to 5.36)	3.14 (2.43 to 3.89)	3.14 (2.43 to 3.89)	2.30 (1.92 to 2.73)	2.30 (1.92 to 2.73)	1.72 (1.51 to 1.95)	1.72 (1.51 to 1.95)	1.29 (1.19 to 1.40)	1.29 (1.19 to 1.40)	1.00 (0.99 to 1.02)
Stroke	30 Cigarettes Per Day	Both	Male					3.18 (2.73 to 3.68)	3.18 (2.73 to 3.68)	3.18 (2.73 to 3.68)	2.67 (2.32 to 3.03)	2.67 (2.32 to 3.03)	2.22 (2.00 to 2.48)	2.22 (2.00 to 2.48)	1.85 (1.69 to 2.01)	1.85 (1.69 to 2.01)	1.52 (1.41 to 1.62)	1.52 (1.41 to 1.62)	1.21 (1.16 to 1.25)	1.21 (1.16 to 1.25)	1.01 (0.99 to 1.03)
Stroke	40 Cigarettes Per Day	Both	Female					7.13 (4.57 to 10.74)	7.13 (4.57 to 10.74)	7.13 (4.57 to 10.74)	5.10 (3.29 to 7.14)	5.10 (3.29 to 7.14)	3.64 (2.46 to 5.05)	3.64 (2.46 to 5.05)	2.59 (1.92 to 3.41)	2.59 (1.92 to 3.41)	1.78 (1.38 to 2.27)	1.78 (1.38 to 2.27)	1.21 (1.03 to 1.39)	1.21 (1.03 to 1.39)	1.00 (0.97 to 1.03)
Stroke	40 Cigarettes Per Day	Both	Male					3.43 (2.57 to 4.38)	3.43 (2.57 to 4.38)	3.43 (2.57 to 4.38)	2.73 (2.12 to 3.44)	2.73 (2.12 to 3.44)	2.12 (1.67 to 2.63)	2.12 (1.67 to 2.63)	1.66 (1.37 to 1.98)	1.66 (1.37 to 1.98)	1.34 (1.15 to 1.54)	1.34 (1.15 to 1.54)	1.12 (1.03 to 1.20)	1.12 (1.03 to 1.20)	1.01 (0.98 to 1.03)
Stroke	50 Cigarettes Per Day	Both	Female					9.85 (5.51 to 15.72)	9.85 (5.51 to 15.72)	9.85 (5.51 to 15.72)	6.92 (4.25 to 10.66)	6.92 (4.25 to 10.66)	5.00 (3.30 to 7.32)	5.00 (3.30 to 7.32)	3.57 (2.56 to 4.72)	3.57 (2.56 to 4.72)	2.35 (1.80 to 2.98)	2.35 (1.80 to 2.98)	1.45 (1.17 to 1.74)	1.45 (1.17 to 1.74)	1.01 (0.91 to 1.10)
Stroke	50 Cigarettes Per Day	Both	Male					4.46 (3.16 to 6.00)	4.46 (3.16 to 6.00)	4.46 (3.16 to 6.00)	3.49 (2.57 to 4.47)	3.49 (2.57 to 4.47)	2.66 (2.02 to 3.39)	2.66 (2.02 to 3.39)	2.05 (1.60 to 2.51)	2.05 (1.60 to 2.51)	1.58 (1.25 to 1.90)	1.58 (1.25 to 1.90)	1.21 (0.99 to 1.42)	1.21 (0.99 to 1.42)	0.98 (0.82 to 1.12)
Stroke	60 Cigarettes Per Day	Both	Female					11.72 (5.48 to 20.88)	11.72 (5.48 to 20.88)	11.72 (5.48 to 20.88)	8.28 (4.34 to 14.54)	8.28 (4.34 to 14.54)	5.94 (3.33 to 9.73)	5.94 (3.33 to 9.73)	4.29 (2.55 to 6.48)	4.29 (2.55 to 6.48)	2.78 (1.75 to 4.02)	2.78 (1.75 to 4.02)	1.69 (1.15 to 2.26)	1.69 (1.15 to 2.26)	1.00 (0.82 to 1.20)
Stroke	60 Cigarettes Per Day	Both	Male					5.32 (3.05 to 8.01)	5.32 (3.05 to 8.01)	5.32 (3.05 to 8.01)	4.16 (2.54 to 6.17)	4.16 (2.54 to 6.17)	3.17 (1.98 to 4.55)	3.17 (1.98 to 4.55)	2.40 (1.56 to 3.34)	2.40 (1.56 to 3.34)	1.84 (1.25 to 2.54)	1.84 (1.25 to 2.54)	1.38 (0.99 to 1.80)	1.38 (0.99 to 1.80)	1.05 (0.78 to 1.33)
Lower respiratory infections	0 Cigarettes Per Day	Both	Female					1.00 (1.00 to 1.00)	1.00 (1.00 to 1.00)	1.00 (1.00 to 1.00)	1.00 (1.00 to 1.00)	1.00 (1.00 to 1.00)	1.00 (1.00 to 1.00)	1.00 (1.00 to 1.00)	1.00 (1.00 to 1.00)	1.00 (1.00 to 1.00)	1.00 (1.00 to 1.00)	1.00 (1.00 to 1.00)	1.00 (1.00 to 1.00)	1.00 (1.00 to 1.00)	1.00 (1.00 to 1.00)
Lower respiratory infections	0 Cigarettes Per Day	Both	Male					1.00 (1.00 to 1.00)	1.00 (1.00 to 1.00)	1.00 (1.00 to 1.00)	1.00 (1.00 to 1.00)	1.00 (1.00 to 1.00)	1.00 (1.00 to 1.00)	1.00 (1.00 to 1.00)	1.00 (1.00 to 1.00)	1.00 (1.00 to 1.00)	1.00 (1.00 to 1.00)	1.00 (1.00 to 1.00)	1.00 (1.00 to 1.00)	1.00 (1.00 to 1.00)	1.00 (1.00 to 1.00)
Lower respiratory infections	10 Cigarettes Per Day	Both	Female					1.96 (1.42 to 2.58)	1.96 (1.42 to 2.58)	1.96 (1.42 to 2.58)	1.96 (1.42 to 2.58)	1.96 (1.42 to 2.58)	1.96 (1.42 to 2.58)	1.96 (1.42 to 2.58)	1.96 (1.42 to 2.58)	1.96 (1.42 to 2.58)	1.96 (1.42 to 2.58)	1.96 (1.42 to 2.58)	1.96 (1.42 to 2.58)	1.96 (1.42 to 2.58)	1.96 (1.42 to 2.58)
Lower respiratory infections	10 Cigarettes Per Day	Both	Male					1.96 (1.42 to 2.58)	1.96 (1.42 to 2.58)	1.96 (1.42 to 2.58)	1.96 (1.42 to 2.58)	1.96 (1.42 to 2.58)	1.96 (1.42 to 2.58)	1.96 (1.42 to 2.58)	1.96 (1.42 to 2.58)	1.96 (1.42 to 2.58)	1.96 (1.42 to 2.58)	1.96 (1.42 to 2.58)	1.96 (1.42 to 2.58)	1.96 (1.42 to 2.58)	1.96 (1.42 to 2.58)
Lower respiratory infections	20 Cigarettes Per Day	Both	Female					2.47 (1.85 to 3.20)	2.47 (1.85 to 3.20)	2.47 (1.85 to 3.20)	2.47 (1.85 to 3.20)	2.47 (1.85 to 3.20)	2.47 (1.85 to 3.20)	2.47 (1.85 to 3.20)	2.47 (1.85 to 3.20)	2.47 (1.85 to 3.20)	2.47 (1.85 to 3.20)	2.47 (1.85 to 3.20)	2.47 (1.85 to 3.20)	2.47 (1.85 to 3.20)	2.47 (1.85 to 3.20)
Lower respiratory infections	20 Cigarettes Per Day	Both	Male					2.47 (1.85 to 3.20)	2.47 (1.85 to 3.20)	2.47 (1.85 to 3.20)	2.47 (1.85 to 3.20)	2.47 (1.85 to 3.20)	2.47 (1.85 to 3.20)	2.47 (1.85 to 3.20)	2.47 (1.85 to 3.20)	2.47 (1.85 to 3.20)	2.47 (1.85 to 3.20)	2.47 (1.85 to 3.20)	2.47 (1.85 to 3.20)	2.47 (1.85 to 3.20)	2.47 (1.85 to 3.20)
Lower respiratory infections	30 Cigarettes Per Day	Both	Female					3.08 (2.37 to 3.84)	3.08 (2.37 to 3.84)	3.08 (2.37 to 3.84)	3.08 (2.37 to 3.84)	3.08 (2.37 to 3.84)	3.08 (2.37 to 3.84)	3.08 (2.37 to 3.84)	3.08 (2.37 to 3.84)	3.08 (2.37 to 3.84)	3.08 (2.37 to 3.84)	3.08 (2.37 to 3.84)	3.08 (2.37 to 3.84)	3.08 (2.37 to 3.84)	3.08 (2.37 to 3.84)
Lower respiratory infections	30 Cigarettes Per Day	Both	Male					3.08 (2.37 to 3.84)	3.08 (2.37 to 3.84)	3.08 (2.37 to 3.84)	3.08 (2.37 to 3.84)	3.08 (2.37 to 3.84)	3.08 (2.37 to 3.84)	3.08 (2.37 to 3.84)	3.08 (2.37 to 3.84)	3.08 (2.37 to 3.84)	3.08 (2.37 to 3.84)	3.08 (2.37 to 3.84)	3.08 (2.37 to 3.84)	3.08 (2.37 to 3.84)	3.08 (2.37 to 3.84)
Lower respiratory infections	40 Cigarettes Per Day	Both	Female					3.15 (2.00 to 4.63)	3.15 (2.00 to 4.63)	3.15 (2.00 to 4.63)	3.15 (2.00 to 4.63)	3.15 (2.00 to 4.63)	3.15 (2.00 to 4.63)	3.15 (2.00 to 4.63)	3.15 (2.00 to 4.63)	3.15 (2.00 to 4.63)	3.15 (2.00 to 4.63)	3.15 (2.00 to 4.63)	3.15 (2.00 to 4.63)	3.15 (2.00 to 4.63)	3.15 (2.00 to 4.63)
Lower respiratory infections	40 Cigarettes Per Day	Both	Male					3.15 (2.00 to 4.63)	3.15 (2.00 to 4.63)	3.15 (2.00 to 4.63)	3.15 (2.00 to 4.63)	3.15 (2.00 to 4.63)	3.15 (2.00 to 4.63)	3.15 (2.00 to 4.63)	3.15 (2.00 to 4.63)	3.15 (2.00 to 4.63)	3.15 (2.00 to 4.63)	3.15 (2.00 to 4.63)	3.15 (2.00 to 4.63)	3.15 (2.00 to 4.63)	3.15 (2.00 to 4.63)
Lower respiratory infections	50 Cigarettes Per Day	Both	Female					3.14 (1.50 to 5.45)	3.14 (1.50 to 5.45)	3.14 (1.50 to 5.45)	3.14 (1.50 to 5.45)	3.14 (1.50 to 5.45)	3.14 (1.50 to 5.45)	3.14 (1.50 to 5.45)	3.14 (1.50 to 5.45)	3.14 (1.50 to 5.45)	3.14 (1.50 to 5.45)	3.14 (1.50 to 5.45)	3.14 (1.50 to 5.45)	3.14 (1.50 to 5.45)	3.14 (1.50 to 5.45)
Lower respiratory infections	50 Cigarettes Per Day	Both	Male					3.14 (1.50 to 5.45)	3.14 (1.50 to 5.45)	3.14 (1.50 to 5.45)	3.14 (1.50 to 5.45)	3.14 (1.50 to 5.45)	3.14 (1.50 to 5.45)	3.14 (1.50 to 5.45)	3.14 (1.50 to 5.45)	3.14 (1.50 to 5.45)	3.14 (1.50 to 5.45)	3.14 (1.50 to 5.45)	3.14 (1.50 to 5.45)	3.14 (1.50 to 5.45)	3.14 (1.50 to 5.45)
Tuberculosis	0 Cigarettes Per Day	Both	Female					1.00 (1.00 to 1.00)	1.00 (1.00 to 1.00)	1.00 (1.00 to 1.00)	1.00 (1.00 to 1.00)	1.00 (1.00 to 1.00)	1.00 (1.00 to 1.00)	1.00 (1.00 to 1.00)	1.00 (1.00 to 1.00)	1.00 (1.00 to 1.00)	1.00 (1.00 to 1.00)	1.00 (1.00 to 1.00)	1.00 (1.00 to 1.00)	1.00 (1.00 to 1.00)	1.00 (1.00 to 1.00)
Tuberculosis	0 Cigarettes Per Day	Both	Male					1.00 (1.00 to 1.00)	1.00 (1.00 to 1.00)	1.00 (1.00 to 1.00)	1.00 (1.00 to 1.00)	1.00 (1.00 to 1.00)	1.00 (1.00 to 1.00)	1.00 (1.00 to 1.00)	1.00 (1.00 to 1.00)	1.00 (1.00 to 1.00)	1.00 (1.00 to 1.00)	1.00 (1.00 to 1.00)	1.00 (1.00 to 1.00)	1.00 (1.00 to 1.00)	1.00 (1.00 to 1.00)
Tuberculosis	10 Cigarettes Per Day	Both	Female					2.10 (1.69 to 2.52)	2.10 (1.69 to 2.52)	2.10 (1.69 to 2.52)	2.10 (1.69 to 2.52)	2.10 (1.69 to 2.52)	2.10 (1.69 to 2.52)	2.10 (1.69 to 2.52)	2.10 (1.69 to 2.52)	2.10 (1.69 to 2.52)	2.10 (1.69 to 2.52)	2.10 (1.69 to 2.52)	2.10 (1.69 to 2.52)	2.10 (1.69 to 2.52)	2.10 (1.69 to 2.52)
Tuberculosis	10 Cigarettes Per Day	Both	Male					2.10 (1.69 to 2.52)	2.10 (1.69 to 2.52)	2.10 (1.69 to 2.52)	2.10 (1.69 to 2.52)	2.10 (1.69 to 2.52)	2.10 (1.69 to 2.52)	2.10 (1.69 to 2.52)	2.10 (1.69 to 2.52)	2.10 (1.69 to 2.52)	2.10 (1.69 to 2.52)	2.10 (1.69 to 2.52)	2.10 (1.69 to 2.52)	2.10 (1.69 to 2.52)	2.10 (1.69 to 2.52)
Tuberculosis	20 Cigarettes Per Day	Both	Female					2.47 (2.00 to 3.00)	2.47 (2.00 to 3.00)	2.47 (2.00 to 3.00)	2.47 (2.00 to 3.00)	2.47 (2.00 to 3.00)	2.47 (2.00 to 3.00)	2.47 (2.00 to 3.00)	2.47 (2.00 to 3.00)	2.47 (2.00 to 3.00)	2.47 (2.00 to 3.00)	2.47 (2.00 to 3.00)	2.47 (2.00 to 3.00)	2.47 (2.00 to 3.00)	2.47 (2.00 to 3.00)
Tuberculosis	20 Cigarettes Per Day	Both	Male					2.47 (2.00 to 3.00)	2.47 (2.00 to 3.00)	2.47 (2.00 to 3.00)	2.47 (2.00 to 3.00)	2.47 (2.00 to 3.00)	2.47 (2.00 to 3.00)	2.47 (2.00 to 3.00)	2.47 (2.00 to 3.00)	2.47 (2.00 to 3.00)	2.47 (2.00 to 3.00)	2.47 (2.00 to 3.00)	2.47 (2.00 to 3.00)	2.47 (2.00 to 3.00)	2.47 (2.00 to 3.00)
Tuberculosis	30 Cigarettes Per Day	Both	Female					3.36 (2.50 to 4.36)	3.36 (2.50 to 4.36)	3.36 (2.50 to 4.36)	3.36 (2.50 to 4.36)	3.36 (2.50 to 4.36)	3.36 (2.50 to 4.36)	3.36 (2.50 to 4.36)	3.36 (2.50 to 4.36)	3.36 (2.50 to 4.36)	3.36 (2.50 to 4.36)	3.36 (2.50 to 4.36)	3.36 (2.50 to 4.36)	3.36 (2.50 to 4.36)	3.36 (2.50 to 4.36)
Tuberculosis	30 Cigarettes Per Day	Both	Male					3.36 (2.50 to 4.36)	3.36 (2.50 to 4.36)	3.36 (2.50 to 4.36)	3.36 (2.50 to 4.36)	3.36 (2.50 to 4.36)	3.36 (2.50 to 4.36)	3.36 (2.50 to 4.36)	3.36 (2.50 to 4.36)	3.36 (2.50 to 4.36)	3.36 (2.50 to 4.36)	3.36 (2.50 to 4.36)	3.36 (2.50 to 4.36)	3.36 (2.50 to 4.36)	3.36 (2.50 to 4.36)
Tuberculosis	40 Cigarettes Per Day	Both	Female					4.22 (2.57 to 6.40)	4.22 (2.57 to 6.40)	4.22 (2.57 to 6.40)	4.22 (2.57 to 6.40)	4.22 (2.57 to 6.40)	4.22 (2.57 to 6.40)	4.22 (2.57 to 6.40)	4.22 (2.57 to 6.40)	4.22 (2.57 to 6.40)	4.22 (2.57 to 6.40)	4.22 (2.57 to 6.40)	4.22 (2.57 to 6.40)	4.22 (2.57 to 6.40)	4.22 (2.57 to 6.40)
Tuberculosis	40 Cigarettes Per Day	Both	Male					4.22 (2.57 to 6.40)	4.22 (2.57 to 6.40)	4.22 (2.57 to 6.40)	4.22 (2.57 to 6.40)	4.22 (2.57 to 6.40)	4.22 (2.57 to 6.40)	4.22 (2.57 to 6.40)	4.22 (2.57 to 6.40)	4.22 (2.57 to 6.40)	4.22 (2.57 to 6.40)	4.22 (2.57 to 6.40)	4.22 (2.57 to 6.40)	4.22 (2.57 to 6.40)	4.22 (2.57 to 6.40)
Tuberculosis	50 Cigarettes Per Day	Both	Female					4.77 (2.24 to 8.27)	4.77 (2.24 to 8.27)	4.77 (2.24 to 8.27)	4.77 (2.24 to 8.27)	4.77 (2.24 to 8.27)	4.77 (2.24 to 8.27)	4.77 (2.24 to 8.27)	4.77 (2.24 to 8.27)	4.77 (2.24 to 8.27)	4.77 (2.24 to 8.27)	4.77 (2.24 to 8.27)	4.77 (2.24 to 8.27)	4.77 (2.24 to 8.27)	4.77 (2.24 to 8.27)
Tuberculosis	50 Cigarettes Per Day	Both	Male					4.77 (2.24 to 8.27)	4.77 (2.24 to 8.27)	4.77 (2.24 to 8.27)	4.77 (2.24 to 8.27)	4.77 (2.24 to 8.27)	4.77 (2.24 to 8.27)	4.77 (2.24 to 8.27)	4.77 (2.24 to 8.27)	4.77 (2.24 to 8.27)	4.77 (2.24 to 8.27)	4.77 (2.24 to 8.27)	4.77 (2.24 to 8.27)	4.77 (2.24 to 8.27)	4.77 (2.24 to 8.27)
Asthma	0 Cigarettes Per Day	Both	Female					1.00 (1.00 to 1.00)	1.00 (1.00 to 1.00)	1.00 (1.00 to 1.00)	1.00 (1.00 to 1.00)	1.00 (1.00 to 1.00)	1.00 (1.00 to 1.00)	1.00 (1.00 to 1.00)	1.00 (1.00 to 1.00)	1.00 (1.00 to 1.00)	1.00 (1.00 to 1.00)	1.00 (1.00 to 1.00)	1.00 (1.00 to 1.00)	1.00 (1.00 to 1.00)	1.00 (1.00 to 1.00)
Asthma	0 Cigarettes Per Day	Both	Male					1.00 (1.00 to 1.00)	1.00 (1.00 to 1.00)	1.00 (1.00 to 1.00)	1.00 (1.00 to 1.00)	1.00 (1.00 to 1.00)	1.00 (1.00 to 1.00)	1.00 (1.00 to 1.00)	1.00 (1.00 to 1.00)	1.00 (1.00 to 1.00)	1.00 (1.00 to 1.00)	1.00 (1.00 to 1.00)	1.00 (1.00 to 1.00)	1.00 (1.00 to 1.00)	1.00 (1.00 to 1.00)
Asthma	10 Cigarettes Per Day	Both	Female					1.73 (1.33 to 2.15)	1.73 (1.33 to 2.15)	1.73 (1.33 to 2.15)	1.73 (1.33 to 2.15)	1.73 (1.33 to 2.15)	1.73 (1.33 to 2.15)	1.73 (1.33 to 2.15)	1.73 (1.33 to 2.15)	1.73 (1.33 to 2.15)	1.73 (1.33 to 2.15)	1.73 (1.33 to 2.15)	1.73 (1.33 to 2.15)	1.73 (1.33 to 2.15)	1.73 (1.33 to 2.15)
Asthma	10 Cigarettes Per Day	Both	Male					1.73 (1.33 to 2.15)	1.73 (1.33 to 2.15)	1.73 (1.33 to 2.15)	1.73 (1.33 to 2.15)	1.73 (1.33 to 2.15)	1.73 (1.33 to 2.15)	1.73 (1.33 to 2.15)	1.73 (1.33 to 2.15)	1.73 (1.33 to 2.15)	1.73 (1.33 to 2.15)	1.73 (1.33 to 2.15)	1.73 (1.33 to 2.15)	1.73 (1.33 to 2.15)	1.73 (1.33 to 2.15)
Asthma	20 Cigarettes Per Day	Both	Female					1.94 (1.46 to 2.56)	1.94 (1.46 to 2.56)	1.94 (1.46 to 2.56)	1.94 (1.46 to 2.56)	1.94 (1.46 to 2.56)	1.94 (1.46 to 2.56)	1.94 (1.46 to 2.56)	1.94 (1.46 to 2.56)	1.94 (1.46 to 2.56)	1.94 (1.46 to 2.56)	1.94 (1.46 to 2.56)	1.94 (1.46 to 2.56)	1.94 (1.46 to 2.56)	1.94 (1.46 to 2.56)
Asthma	20 Cigarettes Per Day	Both	Male					1.94 (1.46 to 2.56)	1.94 (1.46 to 2.56)	1.94 (1.46 to 2.56)	1.94 (1.46 to 2.56)	1.94 (1.46 to 2.56)	1.94 (1.46 to 2.56)	1.94 (1.46 to 2.56)	1.94 (1.46 to 2.56)	1.94 (1.46 to 2.56)	1.94 (1.46 to 2.56)	1.94 (1.46 to 2.56)	1.94 (1.46 to 2.56)	1.94 (1.46 to 2.56)	1.94 (1.46 to 2.56)
Asthma	30 Cigarettes Per Day	Both	Female					2.37 (1.56 to 3.47)	2.37 (1.56 to 3.47)	2.37 (1.56 to 3.47)	2.37 (1.56 to 3.47)	2.37 (1.56 to 3.47)	2.37 (1.56 to 3.47)	2.37 (1.56 to 3.47)	2.37 (1.56 to 3.47)	2.37 (1.56 to 3.47)	2.37 (1.56 to 3.47)	2.37 (1.56 to 3.47)	2.37 (1.56 to 3.47)	2.37 (1.56 to 3.47)	2.37 (1.56 to 3.47)
Asthma	30 Cigarettes Per Day	Both	Male					2.37 (1.56 to 3.47)	2.37 (1.56 to 3.47)	2.37 (1.56 to 3.47)	2.37 (1.56 to 3.47)	2.37 (1.56 to 3.47)	2.37 (1.56 to 3.47)	2.37 (1.56 to 3.47)	2.37 (1.56 to 3.47)	2.37 (1.56 to 3.47)	2.37 (1.56 to 3.47)	2.37 (1.56 to 3.47)	2.37 (1.56 to 3.47)	2.37 (1.56 to 3.47)	2.37 (1.56 to 3.47)
Asthma	40 Cigarettes Per Day	Both	Female					2.95 (1.55 to 5.10)	2.95 (1.55 to 5.10)	2.95 (1.55 to 5.10)	2.95 (1.55 to 5.10)	2.95 (1.55 to 5.10)	2.95 (1.55 to 5.10)	2.95 (1.55 to 5.10)	2.95 (1.55 to 5.10)	2.95 (1.55 to 5.10)	2.95 (1.55 to 5.10)	2.95 (1.55 to 5.10)	2.95 (1.55 to 5.10)	2.95 (1.55 to 5.10)	2.95 (1.55 to 5.10)
Asthma	40 Cigarettes Per Day	Both	Male					2.95 (1.55 to 5.10)	2.95 (1.55 to 5.10)	2.95 (1.55 to 5.10)	2.95 (1.55 to 5.10)	2.95 (1.55 to 5.10)	2.95 (1.55 to 5.10)	2.95 (1.55 to 5.10)	2.95 (1.55 to 5.10)	2.95 (1.55 to 5.10)	2.95 (1.55 to 5.10)	2.95 (1.55 to 5.10)	2.95 (1.55 to 5.10)	2.95 (1.55 to 5.10)	2.95 (1.55 to 5.10)
Asthma	50 Cigarettes Per Day	Both	Female					3.36 (1.43 to 6.27)	3.36 (1.43 to 6.27)	3.36 (1.43 to 6.27)	3.36 (1.43 to 6.27)	3.36 (1.43 to 6.27)	3.36 (1.43 to 6.27)	3.36 (1.43 to 6.27)	3.36 (1.43 to 6.27)	3.36 (1.43 to 6.27)	3.36 (1.43 to 6.27)	3.36 (1.43 to 6.27)	3.36 (1.43 to 6.27)	3.36 (1.43 to 6.27)	3.36 (1.43 to 6.27)
Asthma	50 Cigarettes Per Day	Both	Male					3.36 (1.43 to 6.27)	3.36 (1.43 to 6.27)	3.36 (1.43 to 6.27)	3.36 (1.43 to 6.27)	3.36 (1.43 to 6.27)	3.36 (1.43 to 6.27)	3.36 (1.43 to 6.27)	3.36 (1.43 to 6.27)	3.36 (1.43 to 6.27)	3.36 (1.43 to 6.27)	3.36 (1.43 to 6.27)	3.36 (1.43 to 6.27)	3.36 (1.43 to 6.27)	3.36 (1.43 to 6.27)
Diabetes mellitus	0 Cigarettes Per Day	Both	Female					1.00 (1.00 to 1.00)	1.00 (1.00 to 1.00)	1.00 (1.00 to 1.00)	1.00 (1.00 to 1.00)	1.00 (1.00 to 1.00)	1.00 (1.00 to 1.00)	1.00 (1.00 to 1.00)	1.00 (1.00 to 1.00)	1.00 (1.00 to 1.00)	1.00 (1.00 to 1.00)	1.00 (1.00 to 1.00)	1.00 (1.00 to 1.00)	1.00 (1.00 to 1.00)	1.00 (1.00 to 1.00)
Diabetes mellitus	0 Cigarettes Per Day	Both	Male					1.00 (1.00 to 1.00)	1.00 (1.00 to 1.00)	1.00 (1.00 to 1.00)	1.00 (1.00 to 1.00)	1.00 (1.00 to 1.00)	1.00 (1.00 to 1.00)	1.00 (1.00 to 1.00)	1.00 (1.00 to 1.00)	1.00 (1.00 to 1.00)	1.00 (1.00 to 1.00)	1.00 (1.00 to 1.00)	1.00 (1.00 to 1.00)	1.00 (1.00 to 1.00)	1.00 (1.00 to 1.00)
Diabetes mellitus	10 Cigarettes Per Day	Both	Female					1.43 (1.21 to 1.67)	1.43 (1.21 to 1.67)	1.43 (1.21 to 1.67)	1.43 (1.21 to 1.67)	1.43 (1.21 to 1.67)	1.43 (1.21 to 1.67)	1.43 (1.21 to 1.67)	1.43 (1.21 to 1.67)	1.43 (1.21 to 1.67)	1.43 (1.21 to 1.67)	1.43 (1.21 to 1.67)	1.43 (1.21 to 1.67)	1.43 (1.21 to 1.67)	1.43 (1.21 to 1.67)
Diabetes mellitus	10 Cigarettes Per Day	Both	Male					1.43 (1.21 to 1.67)	1.43 (1.21 to 1.67)	1.43 (1.21 to 1.67)	1.43 (1.21 to 1.67)	1.43 (1.21 to 1.67)	1.43 (1.21 to 1.67)	1.43 (1.21 to 1.67)	1.43 (1.21 to 1.67)	1.43 (1.21 to 1.67)	1.43 (1.21 to 1.67)	1.43 (1.21 to 1.67)	1.43 (1.21 to 1.67)	1.43 (1.21 to 1.67)	1.43 (1.21 to 1.67)
Diabetes mellitus	20 Cigarettes Per Day	Both	Female					1.64 (1.32 to 1.96)	1.64 (1.32 to 1.96)	1.64 (1.32 to 1.96)	1.64 (1.32 to 1.96)	1.64 (1.32 to 1.96)	1.64 (1.32 to 1.96)	1.64 (1.32 to 1.96)	1.64 (1.32 to 1.96)	1.64 (1.32 to 1.96)	1.64 (1.32 to 1.96)	1.64 (1.32 to 1.96)	1.64 (1.32 to 1.96)	1.64 (1.32 to 1.96)	1.64 (1.32 to 1.96)
Diabetes mellitus	20 Cigarettes Per Day	Both	Male					1.64 (1.32 to 1.96)	1.64 (1.32 to 1.96)	1.64 (1.32 to 1.96)	1.64 (1.32 to 1.96)	1.64 (1.32 to 1.96)	1.64 (1.32 to 1.96)	1.64 (1.32 to 1.96)	1.64 (1.32 to 1.96)	1.64 (1.32 to 1.96)	1.64 (1.32 to 1.96)	1.64 (1.32 to 1.96)	1.64 (1.32 to 1.96)	1.64 (1.32 to 1.96)	1.64 (1.32 to 1.96)
Diabetes mellitus	30 Cigarettes Per Day	Both	Female					1.78 (1.36 to 2.21)	1.78 (1.36 to 2.21)	1.78 (1.36 to 2.21)	1.78 (1.36 to 2.21)	1.78 (1.36 to 2.21)	1.78 (1.36 to 2.21)	1.78 (1.36 to 2.21)	1.78 (1.36 to 2.21)	1.78 (1.36 to 2.21)	1.78 (1.36 to 2.21)	1.78 (1.36 to 2.21)	1.78 (1.36 to 2.21)	1.78 (1.36 to 2.21)	1.78 (1.36 to 2.21)
Diabetes mellitus	30 Cigarettes Per Day	Both	Male					1.78 (1.36 to 2.21)	1.78 (1.36 to 2.21)	1.78 (1.36 to 2.21)	1.78 (1.36 to 2.21)	1.78 (1.36 to 2.21)	1.78 (1.36 to 2.21)	1.78 (1.36 to 2.21)	1.78 (1.36 to 2.21)	1.78 (1.36 to 2.21)	1.78 (1.36 to 2.21)	1.78 (1.36 to 2.21)	1.78 (1.36 to 2.21)	1.78 (1.36 to 2.21)	1.78 (1.36 to 2.21)
Atrial fibrillation and flutter	0 Cigarettes Per Day	Both	Female					1.00 (1.00 to 1.00)	1.00 (1.00 to 1.00)	1.00 (1.00 to 1.00)	1.00 (1.00 to 1.00)	1.00 (1.00 to 1.00)	1.00 (1.00 to 1.00)	1.00 (1.00 to 1.00)	1.00 (1.00 to 1.00)	1.00 (1.00 to 1.00)	1.00 (1.00 to 1.00)	1.00 (1.00 to 1.00)	1.00 (1.00 to 1.00)	1.00 (1.00 to 1.00)	1.00 (1.00 to 1.00)
Atrial fibrillation and flutter	0 Cigarettes Per Day	Both	Male					1.00 (1.00 to 1.00)	1.00 (1.00 to 1.00)	1.00 (1.00 to 1.00)	1.00 (1.00 to 1.00)	1.00 (1.00 to 1.00)	1.00 (1.00 to 1.00)	1.00 (1.00 to 1.00)	1.00 (1.00 to 1.00)	1.00 (1.00 to 1.00)	1.00 (1.00 to 1.00)	1.00 (1.00 to 1.00)	1.00 (1.00 to 1.00)	1.00 (1.00 to 1.00)	1.00 (1.00 to 1.00)
Atrial fibrillation and flutter	10 Cigarettes Per Day	Both	Female					1.74 (1.25 to 2.35)	1.74 (1.25 to 2.35)	1.74 (1.25 to 2.35)	1.66 (1.20 to 2.21)	1.66 (1.20 to 2.21)	1.57 (1.17 to 1.99)	1.57 (1.17 to 1.99)	1.45 (1.14 to 1.78)	1.45 (1.14 to 1.78)	1.30 (1.08 to 1.55)	1.30 (1.08 to 1.55)	1.15 (0.99 to 1.30)	1.15 (0.99 to 1.30)	1.00 (0.94 to 1.07)
Atrial fibrillation and flutter	10 Cigarettes Per Day	Both	Male					1.74 (1.25 to 2.35)	1.74 (1.25 to 2.35)	1.74 (1.25 to 2.35)	1.66 (1.20 to 2.21)	1.66 (1.20 to 2.21)	1.57 (1.17 to 1.99)	1.57 (1.17 to 1.99)	1.45 (1.14 to 1.78)	1.45 (1.14 to 1.78)	1.30 (1.08 to 1.55)	1.30 (1.08 to 1.55)	1.15 (0.99 to 1.30)	1.15 (0.99 to 1.30)	1.00 (0.94 to 1.07)
Atrial fibrillation and flutter	20 Cigarettes Per Day	Both	Female					2.29 (1.55 to 3.20)	2.29 (1.55 to 3.20)	2.29 (1.55 to 3.20)	2.04 (1.46 to 2.82)	2.04 (1.46 to 2.82)	1.80 (1.33 to 2.39)	1.80 (1.33 to 2.39)	1.54 (1.20 to 1.95)	1.54 (1.20 to 1.95)	1.31 (1.07 to 1.60)	1.31 (1.07 to 1.60)	1.12 (0.94 to 1.33)	1.12 (0.94 to 1.33)	1.00 (0.89 to 1.11)
Atrial fibrillation and flutter	20 Cigarettes Per Day	Both	Male					2.29 (1.55 to 3.20)	2.29 (1.55 to 3.20)	2.29 (1.55 to 3.20)	2.04 (1.46 to 2.82)	2.04 (1.46 to 2.82)	1.80 (1.33 to 2.39)	1.80 (1.33 to 2.39)	1.54 (1.20 to 1.95)	1.54 (1.20 to 1.95)	1.31 (1.07 to 1.60)	1.31 (1.07 to 1.60)	1.12 (0.94 to 1.33)	1.12 (0.94 to 1.33)	1.00 (0.89 to 1.11)
Atrial fibrillation and flutter	30 Cigarettes Per Day	Both	Female					2.83 (1.76 to 4.35)	2.83 (1.76 to 4.35)	2.83 (1.76 to 4.35)	2.46 (1.59 to 3.62)	2.46 (1.59 to 3.62)	2.11 (1.43 to 3.02)	2.11 (1.43 to 3.02)	1.77 (1.25 to 2.41)	1.77 (1.25 to 2.41)	1.48 (1.08 to 1.94)	1.48 (1.08 to 1.94)	1.25 (0.97 to 1.56)	1.25 (0.97 to 1.56)	1.03 (0.87 to 1.19)
Atrial fibrillation and flutter	30 Cigarettes Per Day	Both	Male					2.83 (1.76 to 4.35)	2.83 (1.76 to 4.35)	2.83 (1.76 to 4.35)	2.46 (1.59 to 3.62)	2.46 (1.59 to 3.62)	2.11 (1.43 to 3.02)	2.11 (1.43 to 3.02)	1.77 (1.25 to 2.41)	1.77 (1.25 to 2.41)	1.48 (1.08 to 1.94)	1.48 (1.08 to 1.94)	1.25 (0.97 to 1.56)	1.25 (0.97 to 1.56)	1.03 (0.87 to 1.19)
Atrial fibrillation and flutter	40 Cigarettes Per Day	Both	Female					3.35 (1.71 to 5.77)	3.35 (1.71 to 5.77)	3.35 (1.71 to 5.77)	2.93 (1.59 to 4.78)	2.93 (1.59 to 4.78)	2.50 (1.37 to 4.11)	2.50 (1.37 to 4.11)	2.10 (1.17 to 3.44)	2.10 (1.17 to 3.44)	1.75 (1.00 to 2.73)	1.75 (1.00 to 2.73)	1.46 (0.88 to 2.24)	1.46 (0.88 to 2.24)	1.19 (0.76 to 1.77)
Atrial fibrillation and flutter	40 Cigarettes Per Day	Both	Male					3.35 (1.71 to 5.77)	3.35 (1.71 to 5.77)	3.35 (1.71 to 5.77)	2.93 (1.59 to 4.78)	2.93 (1.59 to 4.78)	2.50 (1.37 to 4.11)	2.50 (1.37 to 4.11)	2.10 (1.17 to 3.44)	2.10 (1.17 to 3.44)	1.75 (1.00 to 2.73)	1.75 (1.00 to 2.73)	1.46 (0.88 to 2.24)	1.46 (0.88 to 2.24)	1.19 (0.76 to 1.77)
Atrial fibrillation and flutter	50 Cigarettes Per Day	Both	Female					3.63 (1.54 to 6.60)	3.63 (1.54 to 6.60)	3.63 (1.54 to 6.60)	3.18 (1.44 to 5.62)	3.18 (1.44 to 5.62)	2.72 (1.24 to 4.92)	2.72 (1.24 to 4.92)	2.33 (1.10 to 4.27)	2.33 (1.10 to 4.27)	1.94 (0.95 to 3.42)	1.94 (0.95 to 3.42)	1.59 (0.79 to 2.77)	1.59 (0.79 to 2.77)	1.30 (0.67 to 2.23)
Atrial fibrillation and flutter	50 Cigarettes Per Day	Both	Male					3.63 (1.54 to 6.60)	3.63 (1.54 to 6.60)	3.63 (1.54 to 6.60)	3.18 (1.44 to 5.62)	3.18 (1.44 to 5.62)	2.72 (1.24 to 4.92)	2.72 (1.24 to 4.92)	2.33 (1.10 to 4.27)	2.33 (1.10 to 4.27)	1.94 (0.95 to 3.42)	1.94 (0.95 to 3.42)	1.59 (0.79 to 2.77)	1.59 (0.79 to 2.77)	1.30 (0.67 to 2.23)
Aortic aneurysm	0 Cigarettes Per Day	Both	Female					1.00 (1.00 to 1.00)	1.00 (1.00 to 1.00)	1.00 (1.00 to 1.00)	1.00 (1.00 to 1.00)	1.00 (1.00 to 1.00)	1.00 (1.00 to 1.00)	1.00 (1.00 to 1.00)	1.00 (1.00 to 1.00)	1.00 (1.00 to 1.00)	1.00 (1.00 to 1.00)	1.00 (1.00 to 1.00)	1.00 (1.00 to 1.00)	1.00 (1.00 to 1.00)	1.00 (1.00 to 1.00)
Aortic aneurysm	0 Cigarettes Per Day	Both	Male					1.00 (1.00 to 1.00)	1.00 (1.00 to 1.00)	1.00 (1.00 to 1.00)	1.00 (1.00 to 1.00)	1.00 (1.00 to 1.00)	1.00 (1.00 to 1.00)	1.00 (1.00 to 1.00)	1.00 (1.00 to 1.00)	1.00 (1.00 to 1.00)	1.00 (1.00 to 1.00)	1.00 (1.00 to 1.00)	1.00 (1.00 to 1.00)	1.00 (1.00 to 1.00)	1.00 (1.00 to 1.00)
Aortic aneurysm	10 Cigarettes Per Day	Both	Female					4.37 (3.37 to 5.42)	4.37 (3.37 to 5.42)	4.37 (3.37 to 5.42)	3.67 (2.96 to 4.42)	3.67 (2.96 to 4.42)	3.00 (2.55 to 3.49)	3.00 (2.55 to 3.49)	2.39 (2.10 to 2.66)	2.39 (2.10 to 2.66)	1.84 (1.69 to 2.01)	1.84 (1.69 to 2.01)	1.37 (1.28 to 1.45)	1.37 (1.28 to 1.45)	1.00 (0.99 to 1.02)
Aortic aneurysm	10 Cigarettes Per Day	Both	Male					4.37 (3.37 to 5.42)	4.37 (3.37 to 5.42)	4.37 (3.37 to 5.42)	3.67 (2.96 to 4.42)	3.67 (2.96 to 4.42)	3.00 (2.55 to 3.49)	3.00 (2.55 to 3.49)	2.39 (2.10 to 2.66)	2.39 (2.10 to 2.66)	1.84 (1.69 to 2.01)	1.84 (1.69 to 2.01)	1.37 (1.28 to 1.45)	1.37 (1.28 to 1.45)	1.00 (0.99 to 1.02)
Aortic aneurysm	20 Cigarettes Per Day	Both	Female					8.04 (6.18 to 10.05)	8.04 (6.18 to 10.05)	8.04 (6.18 to 10.05)	5.88 (4.65 to 7.19)	5.88 (4.65 to 7.19)	4.21 (3.48 to 5.02)	4.21 (3.48 to 5.02)	2.97 (2.55 to 3.41)	2.97 (2.55 to 3.41)	2.06 (1.83 to 2.29)	2.06 (1.83 to 2.29)	1.41 (1.29 to 1.52)	1.41 (1.29 to 1.52)	1.00 (0.98 to 1.02)
Aortic aneurysm	20 Cigarettes Per Day	Both	Male					8.04 (6.18 to 10.05)	8.04 (6.18 to 10.05)	8.04 (6.18 to 10.05)	5.88 (4.65 to 7.19)	5.88 (4.65 to 7.19)	4.21 (3.48 to 5.02)	4.21 (3.48 to 5.02)	2.97 (2.55 to 3.41)	2.97 (2.55 to 3.41)	2.06 (1.83 to 2.29)	2.06 (1.83 to 2.29)	1.41 (1.29 to 1.52)	1.41 (1.29 to 1.52)	1.00 (0.98 to 1.02)
Aortic aneurysm	30 Cigarettes Per Day	Both	Female					10.96 (7.78 to 14.61)	10.96 (7.78 to 14.61)	10.96 (7.78 to 14.61)	7.61 (5.69 to 9.86)	7.61 (5.69 to 9.86)	5.12 (3.96 to 6.42)	5.12 (3.96 to 6.42)	3.41 (2.77 to 4.11)	3.41 (2.77 to 4.11)	2.27 (1.91 to 2.64)	2.27 (1.91 to 2.64)	1.49 (1.32 to 1.66)	1.49 (1.32 to 1.66)	1.00 (0.98 to 1.02)
Aortic aneurysm	30 Cigarettes Per Day	Both	Male					10.96 (7.78 to 14.61)	10.96 (7.78 to 14.61)	10.96 (7.78 to 14.61)	7.61 (5.69 to 9.86)	7.61 (5.69 to 9.86)	5.12 (3.96 to 6.42)	5.12 (3.96 to 6.42)	3.41 (2.77 to 4.11)	3.41 (2.77 to 4.11)	2.27 (1.91 to 2.64)	2.27 (1.91 to 2.64)	1.49 (1.32 to 1.66)	1.49 (1.32 to 1.66)	1.00 (0.98 to 1.02)
Aortic aneurysm	40 Cigarettes Per Day	Both	Female					13.08 (8.19 to 18.89)	13.08 (8.19 to 18.89)	13.08 (8.19 to 18.89)	8.93 (6.20 to 12.25)	8.93 (6.20 to 12.25)	5.84 (4.19 to 7.78)	5.84 (4.19 to 7.78)	3.78 (2.89 to 4.79)	3.78 (2.89 to 4.79)	2.47 (1.99 to 3.00)	2.47 (1.99 to 3.00)	1.58 (1.33 to 1.83)	1.58 (1.33 to 1.83)	1.00 (0.93 to 1.06)
Aortic aneurysm	40 Cigarettes Per Day	Both	Male					13.08 (8.19 to 18.89)	13.08 (8.19 to 18.89)	13.08 (8.19 to 18.89)	8.93 (6.20 to 12.25)	8.93 (6.20 to 12.25)	5.84 (4.19 to 7.78)	5.84 (4.19 to 7.78)	3.78 (2.89 to 4.79)	3.78 (2.89 to 4.79)	2.47 (1.99 to 3.00)	2.47 (1.99 to 3.00)	1.58 (1.33 to 1.83)	1.58 (1.33 to 1.83)	1.00 (0.93 to 1.06)
Aortic aneurysm	50 Cigarettes Per Day	Both	Female					14.71 (8.08 to 22.92)	14.71 (8.08 to 22.92)	14.71 (8.08 to 22.92)	9.95 (6.35 to 14.41)	9.95 (6.35 to 14.41)	6.35 (4.28 to 9.05)	6.35 (4.28 to 9.05)	4.00 (2.86 to 5.33)	4.00 (2.86 to 5.33)	2.52 (1.92 to 3.21)	2.52 (1.92 to 3.21)	1.57 (1.24 to 1.92)	1.57 (1.24 to 1.92)	1.00 (0.84 to 1.16)
Aortic aneurysm	50 Cigarettes Per Day	Both	Male					14.71 (8.08 to 22.92)	14.71 (8.08 to 22.92)	14.71 (8.08 to 22.92)	9.95 (6.35 to 14.41)	9.95 (6.35 to 14.41)	6.35 (4.28 to 9.05)	6.35 (4.28 to 9.05)	4.00 (2.86 to 5.33)	4.00 (2.86 to 5.33)	2.52 (1.92 to 3.21)	2.52 (1.92 to 3.21)	1.57 (1.24 to 1.92)	1.57 (1.24 to 1.92)	1.00 (0.84 to 1.16)
Aortic aneurysm	60 Cigarettes Per Day	Both	Female					15.88 (7.77 to 27.23)	15.88 (7.77 to 27.23)	15.88 (7.77 to 27.23)	10.84 (5.89 to 17.51)	10.84 (5.89 to 17.51)	6.83 (4.00 to 10.55)	6.83 (4.00 to 10.55)	4.24 (2.62 to 6.16)	4.24 (2.62 to 6.16)	2.61 (1.74 to 3.68)	2.61 (1.74 to 3.68)	1.60 (1.14 to 2.14)	1.60 (1.14 to 2.14)	1.01 (0.75 to 1.26)
Aortic aneurysm	60 Cigarettes Per Day	Both	Male					15.88 (7.77 to 27.23)	15.88 (7.77 to 27.23)	15.88 (7.77 to 27.23)	10.84 (5.89 to 17.51)	10.84 (5.89 to 17.51)	6.83 (4.00 to 10.55)	6.83 (4.00 to 10.55)	4.24 (2.62 to 6.16)	4.24 (2.62 to 6.16)	2.61 (1.74 to 3.68)	2.61 (1.74 to 3.68)	1.60 (1.14 to 2.14)	1.60 (1.14 to 2.14)	1.01 (0.75 to 1.26)
Lower extremity peripheral arterial disease	0 Cigarettes Per Day	Both	Female					1.00 (1.00 to 1.00)	1.00 (1.00 to 1.00)	1.00 (1.00 to 1.00)	1.00 (1.00 to 1.00)	1.00 (1.00 to 1.00)	1.00 (1.00 to 1.00)	1.00 (1.00 to 1.00)	1.00 (1.00 to 1.00)	1.00 (1.00 to 1.00)	1.00 (1.00 to 1.00)	1.00 (1.00 to 1.00)	1.00 (1.00 to 1.00)	1.00 (1.00 to 1.00)	1.00 (1.00 to 1.00)
Lower extremity peripheral arterial disease	0 Cigarettes Per Day	Both	Male					1.00 (1.00 to 1.00)	1.00 (1.00 to 1.00)	1.00 (1.00 to 1.00)	1.00 (1.00 to 1.00)	1.00 (1.00 to 1.00)	1.00 (1.00 to 1.00)	1.00 (1.00 to 1.00)	1.00 (1.00 to 1.00)	1.00 (1.00 to 1.00)	1.00 (1.00 to 1.00)	1.00 (1.00 to 1.00)	1.00 (1.00 to 1.00)	1.00 (1.00 to 1.00)	1.00 (1.00 to 1.00)
Lower extremity peripheral arterial disease	10 Cigarettes Per Day	Both	Female					3.28 (2.26 to 4.63)	3.28 (2.26 to 4.63)	3.28 (2.26 to 4.63)	2.98 (1.98 to 4.22)	2.98 (1.98 to 4.22)	3.27 (1.96 to 4.76)	3.27 (1.96 to 4.76)	3.12 (2.40 to 3.80)	3.12 (2.40 to 3.80)	2.26 (1.87 to 2.62)	2.26 (1.87 to 2.62)	1.55 (1.30 to 1.81)	1.55 (1.30 to 1.81)	1.01 (0.85 to 1.16)
Lower extremity peripheral arterial disease	10 Cigarettes Per Day	Both	Male					3.28 (2.26 to 4.63)	3.28 (2.26 to 4.63)	3.28 (2.26 to 4.63)	2.98 (1.98 to 4.22)	2.98 (1.98 to 4.22)	3.27 (1.96 to 4.76)	3.27 (1.96 to 4.76)	3.12 (2.40 to 3.80)	3.12 (2.40 to 3.80)	2.26 (1.87 to 2.62)	2.26 (1.87 to 2.62)	1.55 (1.30 to 1.81)	1.55 (1.30 to 1.81)	1.01 (0.85 to 1.16)
Lower extremity peripheral arterial disease	20 Cigarettes Per Day	Both	Female					6.77 (4.15 to 10.15)	6.77 (4.15 to 10.15)	6.77 (4.15 to 10.15)	5.74 (3.48 to 8.77)	5.74 (3.48 to 8.77)	5.90 (3.16 to 8.65)	5.90 (3.16 to 8.65)	4.91 (3.79 to 5.93)	4.91 (3.79 to 5.93)	2.99 (2.48 to 3.47)	2.99 (2.48 to 3.47)	1.73 (1.47 to 2.00)	1.73 (1.47 to 2.00)	1.01 (0.88 to 1.14)
Lower extremity peripheral arterial disease	20 Cigarettes Per Day	Both	Male					6.77 (4.15 to 10.15)	6.77 (4.15 to 10.15)	6.77 (4.15 to 10.15)	5.74 (3.48 to 8.77)	5.74 (3.48 to 8.77)	5.90 (3.16 to 8.65)	5.90 (3.16 to 8.65)	4.91 (3.79 to 5.93)	4.91 (3.79 to 5.93)	2.99 (2.48 to 3.47)	2.99 (2.48 to 3.47)	1.73 (1.47 to 2.00)	1.73 (1.47 to 2.00)	1.01 (0.88 to 1.14)
Lower extremity peripheral arterial disease	30 Cigarettes Per Day	Both	Female					9.40 (5.11 to 15.23)	9.40 (5.11 to 15.23)	9.40 (5.11 to 15.23)	7.75 (4.15 to 12.86)	7.75 (4.15 to 12.86)	7.32 (3.75 to 11.18)	7.32 (3.75 to 11.18)	5.31 (4.05 to 6.88)	5.31 (4.05 to 6.88)	2.99 (2.30 to 3.77)	2.99 (2.30 to 3.77)	1.71 (1.33 to 2.14)	1.71 (1.33 to 2.14)	1.04 (0.84 to 1.27)
Lower extremity peripheral arterial disease	30 Cigarettes Per Day	Both	Male					9.40 (5.11 to 15.23)	9.40 (5.11 to 15.23)	9.40 (5.11 to 15.23)	7.75 (4.15 to 12.86)	7.75 (4.15 to 12.86)	7.32 (3.75 to 11.18)	7.32 (3.75 to 11.18)	5.31 (4.05 to 6.88)	5.31 (4.05 to 6.88)	2.99 (2.30 to 3.77)	2.99 (2.30 to 3.77)	1.71 (1.33 to 2.14)	1.71 (1.33 to 2.14)	1.04 (0.84 to 1.27)
Lower extremity peripheral arterial disease	40 Cigarettes Per Day	Both	Female					11.14 (5.30 to 19.75)	11.14 (5.30 to 19.75)	11.14 (5.30 to 19.75)	9.12 (4.33 to 16.59)	9.12 (4.33 to 16.59)	8.45 (4.12 to 14.10)	8.45 (4.12 to 14.10)	6.14 (4.07 to 8.87)	6.14 (4.07 to 8.87)	3.42 (2.27 to 4.90)	3.42 (2.27 to 4.90)	1.94 (1.27 to 2.80)	1.94 (1.27 to 2.80)	1.14 (0.76 to 1.64)
Lower extremity peripheral arterial disease	40 Cigarettes Per Day	Both	Male					11.14 (5.30 to 19.75)	11.14 (5.30 to 19.75)	11.14 (5.30 to 19.75)	9.12 (4.33 to 16.59)	9.12 (4.33 to 16.59)	8.45 (4.12 to 14.10)	8.45 (4.12 to 14.10)	6.14 (4.07 to 8.87)	6.14 (4.07 to 8.87)	3.42 (2.27 to 4.90)	3.42 (2.27 to 4.90)	1.94 (1.27 to 2.80)	1.94 (1.27 to 2.80)	1.14 (0.76 to 1.64)
Alzheimer's disease and other dementias	0 Cigarettes Per Day	Both	Female					1.00 (1.00 to 1.00)	1.00 (1.00 to 1.00)	1.00 (1.00 to 1.00)	1.00 (1.00 to 1.00)	1.00 (1.00 to 1.00)	1.00 (1.00 to 1.00)	1.00 (1.00 to 1.00)	1.00 (1.00 to 1.00)	1.00 (1.00 to 1.00)	1.00 (1.00 to 1.00)	1.00 (1.00 to 1.00)	1.00 (1.00 to 1.00)	1.00 (1.00 to 1.00)	1.00 (1.00 to 1.00)
Alzheimer's disease and other dementias	0 Cigarettes Per Day	Both	Male					1.00 (1.00 to 1.00)	1.00 (1.00 to 1.00)	1.00 (1.00 to 1.00)	1.00 (1.00 to 1.00)	1.00 (1.00 to 1.00)	1.00 (1.00 to 1.00)	1.00 (1.00 to 1.00)	1.00 (1.00 to 1.00)	1.00 (1.00 to 1.00)	1.00 (1.00 to 1.00)	1.00 (1.00 to 1.00)	1.00 (1.00 to 1.00)	1.00 (1.00 to 1.00)	1.00 (1.00 to 1.00)
Alzheimer's disease and other dementias	10 Cigarettes Per Day	Both	Female					1.90 (1.43 to 2.40)	1.90 (1.43 to 2.40)	1.90 (1.43 to 2.40)	1.90 (1.43 to 2.40)	1.90 (1.43 to 2.40)	1.90 (1.43 to 2.40)	1.90 (1.43 to 2.40)	1.90 (1.43 to 2.40)	1.90 (1.43 to 2.40)	1.90 (1.43 to 2.40)	1.90 (1.43 to 2.40)	1.90 (1.43 to 2.40)	1.90 (1.43 to 2.40)	1.90 (1.43 to 2.40)
Alzheimer's disease and other dementias	10 Cigarettes Per Day	Both	Male					1.90 (1.43 to 2.40)	1.90 (1.43 to 2.40)	1.90 (1.43 to 2.40)	1.90 (1.43 to 2.40)	1.90 (1.43 to 2.40)	1.90 (1.43 to 2.40)	1.90 (1.43 to 2.40)	1.90 (1.43 to 2.40)	1.90 (1.43 to 2.40)	1.90 (1.43 to 2.40)	1.90 (1.43 to 2.40)	1.90 (1.43 to 2.40)	1.90 (1.43 to 2.40)	1.90 (1.43 to 2.40)
Alzheimer's disease and other dementias	20 Cigarettes Per Day	Both	Female					2.65 (1.79 to 3.67)	2.65 (1.79 to 3.67)	2.65 (1.79 to 3.67)	2.65 (1.79 to 3.67)	2.65 (1.79 to 3.67)	2.65 (1.79 to 3.67)	2.65 (1.79 to 3.67)	2.65 (1.79 to 3.67)	2.65 (1.79 to 3.67)	2.65 (1.79 to 3.67)	2.65 (1.79 to 3.67)	2.65 (1.79 to 3.67)	2.65 (1.79 to 3.67)	2.65 (1.79 to 3.67)
Alzheimer's disease and other dementias	20 Cigarettes Per Day	Both	Male					2.65 (1.79 to 3.67)	2.65 (1.79 to 3.67)	2.65 (1.79 to 3.67)	2.65 (1.79 to 3.67)	2.65 (1.79 to 3.67)	2.65 (1.79 to 3.67)	2.65 (1.79 to 3.67)	2.65 (1.79 to 3.67)	2.65 (1.79 to 3.67)	2.65 (1.79 to 3.67)	2.65 (1.79 to 3.67)	2.65 (1.79 to 3.67)	2.65 (1.79 to 3.67)	2.65 (1.79 to 3.67)
Alzheimer's disease and other dementias	30 Cigarettes Per Day	Both	Female					3.34 (2.08 to 4.85)	3.34 (2.08 to 4.85)	3.34 (2.08 to 4.85)	3.34 (2.08 to 4.85)	3.34 (2.08 to 4.85)	3.34 (2.08 to 4.85)	3.34 (2.08 to 4.85)	3.34 (2.08 to 4.85)	3.34 (2.08 to 4.85)	3.34 (2.08 to 4.85)	3.34 (2.08 to 4.85)	3.34 (2.08 to 4.85)	3.34 (2.08 to 4.85)	3.34 (2.08 to 4.85)
Alzheimer's disease and other dementias	30 Cigarettes Per Day	Both	Male					3.34 (2.08 to 4.85)	3.34 (2.08 to 4.85)	3.34 (2.08 to 4.85)	3.34 (2.08 to 4.85)	3.34 (2.08 to 4.85)	3.34 (2.08 to 4.85)	3.34 (2.08 to 4.85)	3.34 (2.08 to 4.85)	3.34 (2.08 to 4.85)	3.34 (2.08 to 4.85)	3.34 (2.08 to 4.85)	3.34 (2.08 to 4.85)	3.34 (2.08 to 4.85)	3.34 (2.08 to 4.85)
Alzheimer's disease and other dementias	40 Cigarettes Per Day	Both	Female					3.86 (2.24 to 5.86)	3.86 (2.24 to 5.86)	3.86 (2.24 to 5.86)	3.86 (2.24 to 5.86)	3.86 (2.24 to 5.86)	3.86 (2.24 to 5.86)	3.86 (2.24 to 5.86)	3.86 (2.24 to 5.86)	3.86 (2.24 to 5.86)	3.86 (2.24 to 5.86)	3.86 (2.24 to 5.86)	3.86 (2.24 to 5.86)	3.86 (2.24 to 5.86)	3.86 (2.24 to 5.86)
Alzheimer's disease and other dementias	40 Cigarettes Per Day	Both	Male					3.86 (2.24 to 5.86)	3.86 (2.24 to 5.86)	3.86 (2.24 to 5.86)	3.86 (2.24 to 5.86)	3.86 (2.24 to 5.86)	3.86 (2.24 to 5.86)	3.86 (2.24 to 5.86)	3.86 (2.24 to 5.86)	3.86 (2.24 to 5.86)	3.86 (2.24 to 5.86)	3.86 (2.24 to 5.86)	3.86 (2.24 to 5.86)	3.86 (2.24 to 5.86)	3.86 (2.24 to 5.86)
Alzheimer's disease and other dementias	50 Cigarettes Per Day	Both	Female					4.17 (2.23 to 6.80)	4.17 (2.23 to 6.80)	4.17 (2.23 to 6.80)	4.17 (2.23 to 6.80)	4.17 (2.23 to 6.80)	4.17 (2.23 to 6.80)	4.17 (2.23 to 6.80)	4.17 (2.23 to 6.80)	4.17 (2.23 to 6.80)	4.17 (2.23 to 6.80)	4.17 (2.23 to 6.80)	4.17 (2.23 to 6.80)	4.17 (2.23 to 6.80)	4.17 (2.23 to 6.80)
Alzheimer's disease and other dementias	50 Cigarettes Per Day	Both	Male					4.17 (2.23 to 6.80)	4.17 (2.23 to 6.80)	4.17 (2.23 to 6.80)	4.17 (2.23 to 6.80)	4.17 (2.23 to 6.80)	4.17 (2.23 to 6.80)	4.17 (2.23 to 6.80)	4.17 (2.23 to 6.80)	4.17 (2.23 to 6.80)	4.17 (2.23 to 6.80)	4.17 (2.23 to 6.80)	4.17 (2.23 to 6.80)	4.17 (2.23 to 6.80)	4.17 (2.23 to 6.80)
Alzheimer's disease and other dementias	60 Cigarettes Per Day	Both	Female					4.49 (2.06 to 8.25)	4.49 (2.06 to 8.25)	4.49 (2.06 to 8.25)	4.49 (2.06 to 8.25)	4.49 (2.06 to 8.25)	4.49 (2.06 to 8.25)	4.49 (2.06 to 8.25)	4.49 (2.06 to 8.25)	4.49 (2.06 to 8.25)	4.49 (2.06 to 8.25)	4.49 (2.06 to 8.25)	4.49 (2.06 to 8.25)	4.49 (2.06 to 8.25)	4.49 (2.06 to 8.25)
Alzheimer's disease and other dementias	60 Cigarettes Per Day	Both	Male					4.49 (2.06 to 8.25)	4.49 (2.06 to 8.25)	4.49 (2.06 to 8.25)	4.49 (2.06 to 8.25)	4.49 (2.06 to 8.25)	4.49 (2.06 to 8.25)	4.49 (2.06 to 8.25)	4.49 (2.06 to 8.25)	4.49 (2.06 to 8.25)	4.49 (2.06 to 8.25)	4.49 (2.06 to 8.25)	4.49 (2.06 to 8.25)	4.49 (2.06 to 8.25)	4.49 (2.06 to 8.25)
Parkinson's disease	0 Cigarettes Per Day	Both	Female					1.00 (1.00 to 1.00)	1.00 (1.00 to 1.00)	1.00 (1.00 to 1.00)	1.00 (1.00 to 1.00)	1.00 (1.00 to 1.00)	1.00 (1.00 to 1.00)	1.00 (1.00 to 1.00)	1.00 (1.00 to 1.00)	1.00 (1.00 to 1.00)	1.00 (1.00 to 1.00)	1.00 (1.00 to 1.00)	1.00 (1.00 to 1.00)	1.00 (1.00 to 1.00)	1.00 (1.00 to 1.00)
Parkinson's disease	0 Cigarettes Per Day	Both	Male					1.00 (1.00 to 1.00)	1.00 (1.00 to 1.00)	1.00 (1.00 to 1.00)	1.00 (1.00 to 1.00)	1.00 (1.00 to 1.00)	1.00 (1.00 to 1.00)	1.00 (1.00 to 1.00)	1.00 (1.00 to 1.00)	1.00 (1.00 to 1.00)	1.00 (1.00 to 1.00)	1.00 (1.00 to 1.00)	1.00 (1.00 to 1.00)	1.00 (1.00 to 1.00)	1.00 (1.00 to 1.00)
Parkinson's disease	10 Cigarettes Per Day	Both	Female					0.79 (0.63 to 0.94)	0.79 (0.63 to 0.94)	0.79 (0.63 to 0.94)	0.79 (0.63 to 0.94)	0.79 (0.63 to 0.94)	0.79 (0.63 to 0.94)	0.79 (0.63 to 0.94)	0.79 (0.63 to 0.94)	0.79 (0.63 to 0.94)	0.79 (0.63 to 0.94)	0.79 (0.63 to 0.94)	0.79 (0.63 to 0.94)	0.79 (0.63 to 0.94)	0.79 (0.63 to 0.94)
Parkinson's disease	10 Cigarettes Per Day	Both	Male					0.79 (0.63 to 0.94)	0.79 (0.63 to 0.94)	0.79 (0.63 to 0.94)	0.79 (0.63 to 0.94)	0.79 (0.63 to 0.94)	0.79 (0.63 to 0.94)	0.79 (0.63 to 0.94)	0.79 (0.63 to 0.94)	0.79 (0.63 to 0.94)	0.79 (0.63 to 0.94)	0.79 (0.63 to 0.94)	0.79 (0.63 to 0.94)	0.79 (0.63 to 0.94)	0.79 (0.63 to 0.94)
Parkinson's disease	20 Cigarettes Per Day	Both	Female					0.63 (0.49 to 0.79)	0.63 (0.49 to 0.79)	0.63 (0.49 to 0.79)	0.63 (0.49 to 0.79)	0.63 (0.49 to 0.79)	0.63 (0.49 to 0.79)	0.63 (0.49 to 0.79)	0.63 (0.49 to 0.79)	0.63 (0.49 to 0.79)	0.63 (0.49 to 0.79)	0.63 (0.49 to 0.79)	0.63 (0.49 to 0.79)	0.63 (0.49 to 0.79)	0.63 (0.49 to 0.79)
Parkinson's disease	20 Cigarettes Per Day	Both	Male					0.63 (0.49 to 0.79)	0.63 (0.49 to 0.79)	0.63 (0.49 to 0.79)	0.63 (0.49 to 0.79)	0.63 (0.49 to 0.79)	0.63 (0.49 to 0.79)	0.63 (0.49 to 0.79)	0.63 (0.49 to 0.79)	0.63 (0.49 to 0.79)	0.63 (0.49 to 0.79)	0.63 (0.49 to 0.79)	0.63 (0.49 to 0.79)	0.63 (0.49 to 0.79)	0.63 (0.49 to 0.79)
Parkinson's disease	30 Cigarettes Per Day	Both	Female					0.52 (0.37 to 0.68)	0.52 (0.37 to 0.68)	0.52 (0.37 to 0.68)	0.52 (0.37 to 0.68)	0.52 (0.37 to 0.68)	0.52 (0.37 to 0.68)	0.52 (0.37 to 0.68)	0.52 (0.37 to 0.68)	0.52 (0.37 to 0.68)	0.52 (0.37 to 0.68)	0.52 (0.37 to 0.68)	0.52 (0.37 to 0.68)	0.52 (0.37 to 0.68)	0.52 (0.37 to 0.68)
Parkinson's disease	30 Cigarettes Per Day	Both	Male					0.52 (0.37 to 0.68)	0.52 (0.37 to 0.68)	0.52 (0.37 to 0.68)	0.52 (0.37 to 0.68)	0.52 (0.37 to 0.68)	0.52 (0.37 to 0.68)	0.52 (0.37 to 0.68)	0.52 (0.37 to 0.68)	0.52 (0.37 to 0.68)	0.52 (0.37 to 0.68)	0.52 (0.37 to 0.68)	0.52 (0.37 to 0.68)	0.52 (0.37 to 0.68)	0.52 (0.37 to 0.68)
Parkinson's disease	40 Cigarettes Per Day	Both	Female					0.40 (0.23 to 0.58)	0.40 (0.23 to 0.58)	0.40 (0.23 to 0.58)	0.40 (0.23 to 0.58)	0.40 (0.23 to 0.58)	0.40 (0.23 to 0.58)	0.40 (0.23 to 0.58)	0.40 (0.23 to 0.58)	0.40 (0.23 to 0.58)	0.40 (0.23 to 0.58)	0.40 (0.23 to 0.58)	0.40 (0.23 to 0.58)	0.40 (0.23 to 0.58)	0.40 (0.23 to 0.58)
Parkinson's disease	40 Cigarettes Per Day	Both	Male					0.40 (0.23 to 0.58)	0.40 (0.23 to 0.58)	0.40 (0.23 to 0.58)	0.40 (0.23 to 0.58)	0.40 (0.23 to 0.58)	0.40 (0.23 to 0.58)	0.40 (0.23 to 0.58)	0.40 (0.23 to 0.58)	0.40 (0.23 to 0.58)	0.40 (0.23 to 0.58)	0.40 (0.23 to 0.58)	0.40 (0.23 to 0.58)	0.40 (0.23 to 0.58)	0.40 (0.23 to 0.58)
Multiple sclerosis	0 Cigarettes Per Day	Both	Female					1.00 (1.00 to 1.00)	1.00 (1.00 to 1.00)	1.00 (1.00 to 1.00)	1.00 (1.00 to 1.00)	1.00 (1.00 to 1.00)	1.00 (1.00 to 1.00)	1.00 (1.00 to 1.00)	1.00 (1.00 to 1.00)	1.00 (1.00 to 1.00)	1.00 (1.00 to 1.00)	1.00 (1.00 to 1.00)	1.00 (1.00 to 1.00)	1.00 (1.00 to 1.00)	1.00 (1.00 to 1.00)
Multiple sclerosis	0 Cigarettes Per Day	Both	Male					1.00 (1.00 to 1.00)	1.00 (1.00 to 1.00)	1.00 (1.00 to 1.00)	1.00 (1.00 to 1.00)	1.00 (1.00 to 1.00)	1.00 (1.00 to 1.00)	1.00 (1.00 to 1.00)	1.00 (1.00 to 1.00)	1.00 (1.00 to 1.00)	1.00 (1.00 to 1.00)	1.00 (1.00 to 1.00)	1.00 (1.00 to 1.00)	1.00 (1.00 to 1.00)	1.00 (1.00 to 1.00)
Multiple sclerosis	10 Cigarettes Per Day	Both	Female					1.67 (1.46 to 1.91)	1.67 (1.46 to 1.91)	1.67 (1.46 to 1.91)	1.67 (1.46 to 1.91)	1.67 (1.46 to 1.91)	1.67 (1.46 to 1.91)	1.67 (1.46 to 1.91)	1.67 (1.46 to 1.91)	1.67 (1.46 to 1.91)	1.67 (1.46 to 1.91)	1.67 (1.46 to 1.91)	1.67 (1.46 to 1.91)	1.67 (1.46 to 1.91)	1.67 (1.46 to 1.91)
Multiple sclerosis	10 Cigarettes Per Day	Both	Male					1.67 (1.46 to 1.91)	1.67 (1.46 to 1.91)	1.67 (1.46 to 1.91)	1.67 (1.46 to 1.91)	1.67 (1.46 to 1.91)	1.67 (1.46 to 1.91)	1.67 (1.46 to 1.91)	1.67 (1.46 to 1.91)	1.67 (1.46 to 1.91)	1.67 (1.46 to 1.91)	1.67 (1.46 to 1.91)	1.67 (1.46 to 1.91)	1.67 (1.46 to 1.91)	1.67 (1.46 to 1.91)
Multiple sclerosis	20 Cigarettes Per Day	Both	Female					2.01 (1.67 to 2.37)	2.01 (1.67 to 2.37)	2.01 (1.67 to 2.37)	2.01 (1.67 to 2.37)	2.01 (1.67 to 2.37)	2.01 (1.67 to 2.37)	2.01 (1.67 to 2.37)	2.01 (1.67 to 2.37)	2.01 (1.67 to 2.37)	2.01 (1.67 to 2.37)	2.01 (1.67 to 2.37)	2.01 (1.67 to 2.37)	2.01 (1.67 to 2.37)	2.01 (1.67 to 2.37)
Multiple sclerosis	20 Cigarettes Per Day	Both	Male					2.01 (1.67 to 2.37)	2.01 (1.67 to 2.37)	2.01 (1.67 to 2.37)	2.01 (1.67 to 2.37)	2.01 (1.67 to 2.37)	2.01 (1.67 to 2.37)	2.01 (1.67 to 2.37)	2.01 (1.67 to 2.37)	2.01 (1.67 to 2.37)	2.01 (1.67 to 2.37)	2.01 (1.67 to 2.37)	2.01 (1.67 to 2.37)	2.01 (1.67 to 2.37)	2.01 (1.67 to 2.37)
Multiple sclerosis	30 Cigarettes Per Day	Both	Female					2.10 (1.55 to 2.76)	2.10 (1.55 to 2.76)	2.10 (1.55 to 2.76)	2.10 (1.55 to 2.76)	2.10 (1.55 to 2.76)	2.10 (1.55 to 2.76)	2.10 (1.55 to 2.76)	2.10 (1.55 to 2.76)	2.10 (1.55 to 2.76)	2.10 (1.55 to 2.76)	2.10 (1.55 to 2.76)	2.10 (1.55 to 2.76)	2.10 (1.55 to 2.76)	2.10 (1.55 to 2.76)
Multiple sclerosis	30 Cigarettes Per Day	Both	Male					2.10 (1.55 to 2.76)	2.10 (1.55 to 2.76)	2.10 (1.55 to 2.76)	2.10 (1.55 to 2.76)	2.10 (1.55 to 2.76)	2.10 (1.55 to 2.76)	2.10 (1.55 to 2.76)	2.10 (1.55 to 2.76)	2.10 (1.55 to 2.76)	2.10 (1.55 to 2.76)	2.10 (1.55 to 2.76)	2.10 (1.55 to 2.76)	2.10 (1.55 to 2.76)	2.10 (1.55 to 2.76)
Multiple sclerosis	40 Cigarettes Per Day	Both	Female					2.17 (1.42 to 3.14)	2.17 (1.42 to 3.14)	2.17 (1.42 to 3.14)	2.17 (1.42 to 3.14)	2.17 (1.42 to 3.14)	2.17 (1.42 to 3.14)	2.17 (1.42 to 3.14)	2.17 (1.42 to 3.14)	2.17 (1.42 to 3.14)	2.17 (1.42 to 3.14)	2.17 (1.42 to 3.14)	2.17 (1.42 to 3.14)	2.17 (1.42 to 3.14)	2.17 (1.42 to 3.14)
Multiple sclerosis	40 Cigarettes Per Day	Both	Male					2.17 (1.42 to 3.14)	2.17 (1.42 to 3.14)	2.17 (1.42 to 3.14)	2.17 (1.42 to 3.14)	2.17 (1.42 to 3.14)	2.17 (1.42 to 3.14)	2.17 (1.42 to 3.14)	2.17 (1.42 to 3.14)	2.17 (1.42 to 3.14)	2.17 (1.42 to 3.14)	2.17 (1.42 to 3.14)	2.17 (1.42 to 3.14)	2.17 (1.42 to 3.14)	2.17 (1.42 to 3.14)
Cataract	0 Cigarettes Per Day	Both	Female					1.00 (1.00 to 1.00)	1.00 (1.00 to 1.00)	1.00 (1.00 to 1.00)	1.00 (1.00 to 1.00)	1.00 (1.00 to 1.00)	1.00 (1.00 to 1.00)	1.00 (1.00 to 1.00)	1.00 (1.00 to 1.00)	1.00 (1.00 to 1.00)	1.00 (1.00 to 1.00)	1.00 (1.00 to 1.00)	1.00 (1.00 to 1.00)	1.00 (1.00 to 1.00)	1.00 (1.00 to 1.00)
Cataract	0 Cigarettes Per Day	Both	Male					1.00 (1.00 to 1.00)	1.00 (1.00 to 1.00)	1.00 (1.00 to 1.00)	1.00 (1.00 to 1.00)	1.00 (1.00 to 1.00)	1.00 (1.00 to 1.00)	1.00 (1.00 to 1.00)	1.00 (1.00 to 1.00)	1.00 (1.00 to 1.00)	1.00 (1.00 to 1.00)	1.00 (1.00 to 1.00)	1.00 (1.00 to 1.00)	1.00 (1.00 to 1.00)	1.00 (1.00 to 1.00)
Cataract	10 Cigarettes Per Day	Both	Female					1.44 (1.31 to 1.59)	1.44 (1.31 to 1.59)	1.44 (1.31 to 1.59)	1.44 (1.31 to 1.59)	1.44 (1.31 to 1.59)	1.44 (1.31 to 1.59)	1.44 (1.31 to 1.59)	1.44 (1.31 to 1.59)	1.44 (1.31 to 1.59)	1.44 (1.31 to 1.59)	1.44 (1.31 to 1.59)	1.44 (1.31 to 1.59)	1.44 (1.31 to 1.59)	1.44 (1.31 to 1.59)
Cataract	10 Cigarettes Per Day	Both	Male					1.44 (1.31 to 1.59)	1.44 (1.31 to 1.59)	1.44 (1.31 to 1.59)	1.44 (1.31 to 1.59)	1.44 (1.31 to 1.59)	1.44 (1.31 to 1.59)	1.44 (1.31 to 1.59)	1.44 (1.31 to 1.59)	1.44 (1.31 to 1.59)	1.44 (1.31 to 1.59)	1.44 (1.31 to 1.59)	1.44 (1.31 to 1.59)	1.44 (1.31 to 1.59)	1.44 (1.31 to 1.59)
Cataract	20 Cigarettes Per Day	Both	Female					1.55 (1.34 to 1.77)	1.55 (1.34 to 1.77)	1.55 (1.34 to 1.77)	1.55 (1.34 to 1.77)	1.55 (1.34 to 1.77)	1.55 (1.34 to 1.77)	1.55 (1.34 to 1.77)	1.55 (1.34 to 1.77)	1.55 (1.34 to 1.77)	1.55 (1.34 to 1.77)	1.55 (1.34 to 1.77)	1.55 (1.34 to 1.77)	1.55 (1.34 to 1.77)	1.55 (1.34 to 1.77)
Cataract	20 Cigarettes Per Day	Both	Male					1.55 (1.34 to 1.77)	1.55 (1.34 to 1.77)	1.55 (1.34 to 1.77)	1.55 (1.34 to 1.77)	1.55 (1.34 to 1.77)	1.55 (1.34 to 1.77)	1.55 (1.34 to 1.77)	1.55 (1.34 to 1.77)	1.55 (1.34 to 1.77)	1.55 (1.34 to 1.77)	1.55 (1.34 to 1.77)	1.55 (1.34 to 1.77)	1.55 (1.34 to 1.77)	1.55 (1.34 to 1.77)
Cataract	30 Cigarettes Per Day	Both	Female					1.82 (1.38 to 2.32)	1.82 (1.38 to 2.32)	1.82 (1.38 to 2.32)	1.82 (1.38 to 2.32)	1.82 (1.38 to 2.32)	1.82 (1.38 to 2.32)	1.82 (1.38 to 2.32)	1.82 (1.38 to 2.32)	1.82 (1.38 to 2.32)	1.82 (1.38 to 2.32)	1.82 (1.38 to 2.32)	1.82 (1.38 to 2.32)	1.82 (1.38 to 2.32)	1.82 (1.38 to 2.32)
Cataract	30 Cigarettes Per Day	Both	Male					1.82 (1.38 to 2.32)	1.82 (1.38 to 2.32)	1.82 (1.38 to 2.32)	1.82 (1.38 to 2.32)	1.82 (1.38 to 2.32)	1.82 (1.38 to 2.32)	1.82 (1.38 to 2.32)	1.82 (1.38 to 2.32)	1.82 (1.38 to 2.32)	1.82 (1.38 to 2.32)	1.82 (1.38 to 2.32)	1.82 (1.38 to 2.32)	1.82 (1.38 to 2.32)	1.82 (1.38 to 2.32)
Cataract	40 Cigarettes Per Day	Both	Female					2.05 (1.21 to 3.10)	2.05 (1.21 to 3.10)	2.05 (1.21 to 3.10)	2.05 (1.21 to 3.10)	2.05 (1.21 to 3.10)	2.05 (1.21 to 3.10)	2.05 (1.21 to 3.10)	2.05 (1.21 to 3.10)	2.05 (1.21 to 3.10)	2.05 (1.21 to 3.10)	2.05 (1.21 to 3.10)	2.05 (1.21 to 3.10)	2.05 (1.21 to 3.10)	2.05 (1.21 to 3.10)
Cataract	40 Cigarettes Per Day	Both	Male					2.05 (1.21 to 3.10)	2.05 (1.21 to 3.10)	2.05 (1.21 to 3.10)	2.05 (1.21 to 3.10)	2.05 (1.21 to 3.10)	2.05 (1.21 to 3.10)	2.05 (1.21 to 3.10)	2.05 (1.21 to 3.10)	2.05 (1.21 to 3.10)	2.05 (1.21 to 3.10)	2.05 (1.21 to 3.10)	2.05 (1.21 to 3.10)	2.05 (1.21 to 3.10)	2.05 (1.21 to 3.10)
Age-related macular degeneration	0 Cigarettes Per Day	Both	Female					1.00 (1.00 to 1.00)	1.00 (1.00 to 1.00)	1.00 (1.00 to 1.00)	1.00 (1.00 to 1.00)	1.00 (1.00 to 1.00)	1.00 (1.00 to 1.00)	1.00 (1.00 to 1.00)	1.00 (1.00 to 1.00)	1.00 (1.00 to 1.00)	1.00 (1.00 to 1.00)	1.00 (1.00 to 1.00)	1.00 (1.00 to 1.00)	1.00 (1.00 to 1.00)	1.00 (1.00 to 1.00)
Age-related macular degeneration	0 Cigarettes Per Day	Both	Male					1.00 (1.00 to 1.00)	1.00 (1.00 to 1.00)	1.00 (1.00 to 1.00)	1.00 (1.00 to 1.00)	1.00 (1.00 to 1.00)	1.00 (1.00 to 1.00)	1.00 (1.00 to 1.00)	1.00 (1.00 to 1.00)	1.00 (1.00 to 1.00)	1.00 (1.00 to 1.00)	1.00 (1.00 to 1.00)	1.00 (1.00 to 1.00)	1.00 (1.00 to 1.00)	1.00 (1.00 to 1.00)
Age-related macular degeneration	10 Cigarettes Per Day	Both	Female					1.45 (1.09 to 1.88)	1.45 (1.09 to 1.88)	1.45 (1.09 to 1.88)	1.45 (1.09 to 1.88)	1.45 (1.09 to 1.88)	1.45 (1.09 to 1.88)	1.45 (1.09 to 1.88)	1.45 (1.09 to 1.88)	1.45 (1.09 to 1.88)	1.45 (1.09 to 1.88)	1.45 (1.09 to 1.88)	1.45 (1.09 to 1.88)	1.45 (1.09 to 1.88)	1.45 (1.09 to 1.88)
Age-related macular degeneration	10 Cigarettes Per Day	Both	Male					1.45 (1.09 to 1.88)	1.45 (1.09 to 1.88)	1.45 (1.09 to 1.88)	1.45 (1.09 to 1.88)	1.45 (1.09 to 1.88)	1.45 (1.09 to 1.88)	1.45 (1.09 to 1.88)	1.45 (1.09 to 1.88)	1.45 (1.09 to 1.88)	1.45 (1.09 to 1.88)	1.45 (1.09 to 1.88)	1.45 (1.09 to 1.88)	1.45 (1.09 to 1.88)	1.45 (1.09 to 1.88)
Age-related macular degeneration	20 Cigarettes Per Day	Both	Female					1.91 (1.39 to 2.48)	1.91 (1.39 to 2.48)	1.91 (1.39 to 2.48)	1.91 (1.39 to 2.48)	1.91 (1.39 to 2.48)	1.91 (1.39 to 2.48)	1.91 (1.39 to 2.48)	1.91 (1.39 to 2.48)	1.91 (1.39 to 2.48)	1.91 (1.39 to 2.48)	1.91 (1.39 to 2.48)	1.91 (1.39 to 2.48)	1.91 (1.39 to 2.48)	1.91 (1.39 to 2.48)
Age-related macular degeneration	20 Cigarettes Per Day	Both	Male					1.91 (1.39 to 2.48)	1.91 (1.39 to 2.48)	1.91 (1.39 to 2.48)	1.91 (1.39 to 2.48)	1.91 (1.39 to 2.48)	1.91 (1.39 to 2.48)	1.91 (1.39 to 2.48)	1.91 (1.39 to 2.48)	1.91 (1.39 to 2.48)	1.91 (1.39 to 2.48)	1.91 (1.39 to 2.48)	1.91 (1.39 to 2.48)	1.91 (1.39 to 2.48)	1.91 (1.39 to 2.48)
Age-related macular degeneration	30 Cigarettes Per Day	Both	Female					2.42 (1.71 to 3.14)	2.42 (1.71 to 3.14)	2.42 (1.71 to 3.14)	2.42 (1.71 to 3.14)	2.42 (1.71 to 3.14)	2.42 (1.71 to 3.14)	2.42 (1.71 to 3.14)	2.42 (1.71 to 3.14)	2.42 (1.71 to 3.14)	2.42 (1.71 to 3.14)	2.42 (1.71 to 3.14)	2.42 (1.71 to 3.14)	2.42 (1.71 to 3.14)	2.42 (1.71 to 3.14)
Age-related macular degeneration	30 Cigarettes Per Day	Both	Male					2.42 (1.71 to 3.14)	2.42 (1.71 to 3.14)	2.42 (1.71 to 3.14)	2.42 (1.71 to 3.14)	2.42 (1.71 to 3.14)	2.42 (1.71 to 3.14)	2.42 (1.71 to 3.14)	2.42 (1.71 to 3.14)	2.42 (1.71 to 3.14)	2.42 (1.71 to 3.14)	2.42 (1.71 to 3.14)	2.42 (1.71 to 3.14)	2.42 (1.71 to 3.14)	2.42 (1.71 to 3.14)
Age-related macular degeneration	40 Cigarettes Per Day	Both	Female					2.70 (1.70 to 3.89)	2.70 (1.70 to 3.89)	2.70 (1.70 to 3.89)	2.70 (1.70 to 3.89)	2.70 (1.70 to 3.89)	2.70 (1.70 to 3.89)	2.70 (1.70 to 3.89)	2.70 (1.70 to 3.89)	2.70 (1.70 to 3.89)	2.70 (1.70 to 3.89)	2.70 (1.70 to 3.89)	2.70 (1.70 to 3.89)	2.70 (1.70 to 3.89)	2.70 (1.70 to 3.89)
Age-related macular degeneration	40 Cigarettes Per Day	Both	Male					2.70 (1.70 to 3.89)	2.70 (1.70 to 3.89)	2.70 (1.70 to 3.89)	2.70 (1.70 to 3.89)	2.70 (1.70 to 3.89)	2.70 (1.70 to 3.89)	2.70 (1.70 to 3.89)	2.70 (1.70 to 3.89)	2.70 (1.70 to 3.89)	2.70 (1.70 to 3.89)	2.70 (1.70 to 3.89)	2.70 (1.70 to 3.89)	2.70 (1.70 to 3.89)	2.70 (1.70 to 3.89)
Age-related macular degeneration	50 Cigarettes Per Day	Both	Female					2.89 (1.58 to 4.65)	2.89 (1.58 to 4.65)	2.89 (1.58 to 4.65)	2.89 (1.58 to 4.65)	2.89 (1.58 to 4.65)	2.89 (1.58 to 4.65)	2.89 (1.58 to 4.65)	2.89 (1.58 to 4.65)	2.89 (1.58 to 4.65)	2.89 (1.58 to 4.65)	2.89 (1.58 to 4.65)	2.89 (1.58 to 4.65)	2.89 (1.58 to 4.65)	2.89 (1.58 to 4.65)
Age-related macular degeneration	50 Cigarettes Per Day	Both	Male					2.89 (1.58 to 4.65)	2.89 (1.58 to 4.65)	2.89 (1.58 to 4.65)	2.89 (1.58 to 4.65)	2.89 (1.58 to 4.65)	2.89 (1.58 to 4.65)	2.89 (1.58 to 4.65)	2.89 (1.58 to 4.65)	2.89 (1.58 to 4.65)	2.89 (1.58 to 4.65)	2.89 (1.58 to 4.65)	2.89 (1.58 to 4.65)	2.89 (1.58 to 4.65)	2.89 (1.58 to 4.65)
Age-related macular degeneration	60 Cigarettes Per Day	Both	Female					3.08 (1.46 to 5.42)	3.08 (1.46 to 5.42)	3.08 (1.46 to 5.42)	3.08 (1.46 to 5.42)	3.08 (1.46 to 5.42)	3.08 (1.46 to 5.42)	3.08 (1.46 to 5.42)	3.08 (1.46 to 5.42)	3.08 (1.46 to 5.42)	3.08 (1.46 to 5.42)	3.08 (1.46 to 5.42)	3.08 (1.46 to 5.42)	3.08 (1.46 to 5.42)	3.08 (1.46 to 5.42)
Age-related macular degeneration	60 Cigarettes Per Day	Both	Male					3.08 (1.46 to 5.42)	3.08 (1.46 to 5.42)	3.08 (1.46 to 5.42)	3.08 (1.46 to 5.42)	3.08 (1.46 to 5.42)	3.08 (1.46 to 5.42)	3.08 (1.46 to 5.42)	3.08 (1.46 to 5.42)	3.08 (1.46 to 5.42)	3.08 (1.46 to 5.42)	3.08 (1.46 to 5.42)	3.08 (1.46 to 5.42)	3.08 (1.46 to 5.42)	3.08 (1.46 to 5.42)
Gallbladder and biliary diseases	0 Cigarettes Per Day	Both	Female					1.00 (1.00 to 1.00)	1.00 (1.00 to 1.00)	1.00 (1.00 to 1.00)	1.00 (1.00 to 1.00)	1.00 (1.00 to 1.00)	1.00 (1.00 to 1.00)	1.00 (1.00 to 1.00)	1.00 (1.00 to 1.00)	1.00 (1.00 to 1.00)	1.00 (1.00 to 1.00)	1.00 (1.00 to 1.00)	1.00 (1.00 to 1.00)	1.00 (1.00 to 1.00)	1.00 (1.00 to 1.00)
Gallbladder and biliary diseases	0 Cigarettes Per Day	Both	Male					1.00 (1.00 to 1.00)	1.00 (1.00 to 1.00)	1.00 (1.00 to 1.00)	1.00 (1.00 to 1.00)	1.00 (1.00 to 1.00)	1.00 (1.00 to 1.00)	1.00 (1.00 to 1.00)	1.00 (1.00 to 1.00)	1.00 (1.00 to 1.00)	1.00 (1.00 to 1.00)	1.00 (1.00 to 1.00)	1.00 (1.00 to 1.00)	1.00 (1.00 to 1.00)	1.00 (1.00 to 1.00)
Gallbladder and biliary diseases	10 Cigarettes Per Day	Both	Female					1.35 (1.21 to 1.50)	1.35 (1.21 to 1.50)	1.35 (1.21 to 1.50)	1.35 (1.21 to 1.50)	1.35 (1.21 to 1.50)	1.35 (1.21 to 1.50)	1.35 (1.21 to 1.50)	1.35 (1.21 to 1.50)	1.35 (1.21 to 1.50)	1.35 (1.21 to 1.50)	1.35 (1.21 to 1.50)	1.35 (1.21 to 1.50)	1.35 (1.21 to 1.50)	1.35 (1.21 to 1.50)
Gallbladder and biliary diseases	10 Cigarettes Per Day	Both	Male					1.35 (1.21 to 1.50)	1.35 (1.21 to 1.50)	1.35 (1.21 to 1.50)	1.35 (1.21 to 1.50)	1.35 (1.21 to 1.50)	1.35 (1.21 to 1.50)	1.35 (1.21 to 1.50)	1.35 (1.21 to 1.50)	1.35 (1.21 to 1.50)	1.35 (1.21 to 1.50)	1.35 (1.21 to 1.50)	1.35 (1.21 to 1.50)	1.35 (1.21 to 1.50)	1.35 (1.21 to 1.50)
Gallbladder and biliary diseases	20 Cigarettes Per Day	Both	Female					1.33 (1.22 to 1.45)	1.33 (1.22 to 1.45)	1.33 (1.22 to 1.45)	1.33 (1.22 to 1.45)	1.33 (1.22 to 1.45)	1.33 (1.22 to 1.45)	1.33 (1.22 to 1.45)	1.33 (1.22 to 1.45)	1.33 (1.22 to 1.45)	1.33 (1.22 to 1.45)	1.33 (1.22 to 1.45)	1.33 (1.22 to 1.45)	1.33 (1.22 to 1.45)	1.33 (1.22 to 1.45)
Gallbladder and biliary diseases	20 Cigarettes Per Day	Both	Male					1.33 (1.22 to 1.45)	1.33 (1.22 to 1.45)	1.33 (1.22 to 1.45)	1.33 (1.22 to 1.45)	1.33 (1.22 to 1.45)	1.33 (1.22 to 1.45)	1.33 (1.22 to 1.45)	1.33 (1.22 to 1.45)	1.33 (1.22 to 1.45)	1.33 (1.22 to 1.45)	1.33 (1.22 to 1.45)	1.33 (1.22 to 1.45)	1.33 (1.22 to 1.45)	1.33 (1.22 to 1.45)
Gallbladder and biliary diseases	30 Cigarettes Per Day	Both	Female					1.49 (1.30 to 1.69)	1.49 (1.30 to 1.69)	1.49 (1.30 to 1.69)	1.49 (1.30 to 1.69)	1.49 (1.30 to 1.69)	1.49 (1.30 to 1.69)	1.49 (1.30 to 1.69)	1.49 (1.30 to 1.69)	1.49 (1.30 to 1.69)	1.49 (1.30 to 1.69)	1.49 (1.30 to 1.69)	1.49 (1.30 to 1.69)	1.49 (1.30 to 1.69)	1.49 (1.30 to 1.69)
Gallbladder and biliary diseases	30 Cigarettes Per Day	Both	Male					1.49 (1.30 to 1.69)	1.49 (1.30 to 1.69)	1.49 (1.30 to 1.69)	1.49 (1.30 to 1.69)	1.49 (1.30 to 1.69)	1.49 (1.30 to 1.69)	1.49 (1.30 to 1.69)	1.49 (1.30 to 1.69)	1.49 (1.30 to 1.69)	1.49 (1.30 to 1.69)	1.49 (1.30 to 1.69)	1.49 (1.30 to 1.69)	1.49 (1.30 to 1.69)	1.49 (1.30 to 1.69)
Gallbladder and biliary diseases	40 Cigarettes Per Day	Both	Female					1.72 (1.44 to 2.02)	1.72 (1.44 to 2.02)	1.72 (1.44 to 2.02)	1.72 (1.44 to 2.02)	1.72 (1.44 to 2.02)	1.72 (1.44 to 2.02)	1.72 (1.44 to 2.02)	1.72 (1.44 to 2.02)	1.72 (1.44 to 2.02)	1.72 (1.44 to 2.02)	1.72 (1.44 to 2.02)	1.72 (1.44 to 2.02)	1.72 (1.44 to 2.02)	1.72 (1.44 to 2.02)
Gallbladder and biliary diseases	40 Cigarettes Per Day	Both	Male					1.72 (1.44 to 2.02)	1.72 (1.44 to 2.02)	1.72 (1.44 to 2.02)	1.72 (1.44 to 2.02)	1.72 (1.44 to 2.02)	1.72 (1.44 to 2.02)	1.72 (1.44 to 2.02)	1.72 (1.44 to 2.02)	1.72 (1.44 to 2.02)	1.72 (1.44 to 2.02)	1.72 (1.44 to 2.02)	1.72 (1.44 to 2.02)	1.72 (1.44 to 2.02)	1.72 (1.44 to 2.02)
Gallbladder and biliary diseases	50 Cigarettes Per Day	Both	Female					1.88 (1.45 to 2.34)	1.88 (1.45 to 2.34)	1.88 (1.45 to 2.34)	1.88 (1.45 to 2.34)	1.88 (1.45 to 2.34)	1.88 (1.45 to 2.34)	1.88 (1.45 to 2.34)	1.88 (1.45 to 2.34)	1.88 (1.45 to 2.34)	1.88 (1.45 to 2.34)	1.88 (1.45 to 2.34)	1.88 (1.45 to 2.34)	1.88 (1.45 to 2.34)	1.88 (1.45 to 2.34)
Gallbladder and biliary diseases	50 Cigarettes Per Day	Both	Male					1.88 (1.45 to 2.34)	1.88 (1.45 to 2.34)	1.88 (1.45 to 2.34)	1.88 (1.45 to 2.34)	1.88 (1.45 to 2.34)	1.88 (1.45 to 2.34)	1.88 (1.45 to 2.34)	1.88 (1.45 to 2.34)	1.88 (1.45 to 2.34)	1.88 (1.45 to 2.34)	1.88 (1.45 to 2.34)	1.88 (1.45 to 2.34)	1.88 (1.45 to 2.34)	1.88 (1.45 to 2.34)
Low back pain	0 Cigarettes Per Day	Both	Female					1.00 (1.00 to 1.00)	1.00 (1.00 to 1.00)	1.00 (1.00 to 1.00)	1.00 (1.00 to 1.00)	1.00 (1.00 to 1.00)	1.00 (1.00 to 1.00)	1.00 (1.00 to 1.00)	1.00 (1.00 to 1.00)	1.00 (1.00 to 1.00)	1.00 (1.00 to 1.00)	1.00 (1.00 to 1.00)	1.00 (1.00 to 1.00)	1.00 (1.00 to 1.00)	1.00 (1.00 to 1.00)
Low back pain	0 Cigarettes Per Day	Both	Male					1.00 (1.00 to 1.00)	1.00 (1.00 to 1.00)	1.00 (1.00 to 1.00)	1.00 (1.00 to 1.00)	1.00 (1.00 to 1.00)	1.00 (1.00 to 1.00)	1.00 (1.00 to 1.00)	1.00 (1.00 to 1.00)	1.00 (1.00 to 1.00)	1.00 (1.00 to 1.00)	1.00 (1.00 to 1.00)	1.00 (1.00 to 1.00)	1.00 (1.00 to 1.00)	1.00 (1.00 to 1.00)
Low back pain	10 Cigarettes Per Day	Both	Female					2.16 (1.79 to 2.54)	2.16 (1.79 to 2.54)	2.16 (1.79 to 2.54)	2.16 (1.79 to 2.54)	2.16 (1.79 to 2.54)	2.16 (1.79 to 2.54)	2.16 (1.79 to 2.54)	2.16 (1.79 to 2.54)	2.16 (1.79 to 2.54)	2.16 (1.79 to 2.54)	2.16 (1.79 to 2.54)	2.16 (1.79 to 2.54)	2.16 (1.79 to 2.54)	2.16 (1.79 to 2.54)
Low back pain	10 Cigarettes Per Day	Both	Male					2.16 (1.79 to 2.54)	2.16 (1.79 to 2.54)	2.16 (1.79 to 2.54)	2.16 (1.79 to 2.54)	2.16 (1.79 to 2.54)	2.16 (1.79 to 2.54)	2.16 (1.79 to 2.54)	2.16 (1.79 to 2.54)	2.16 (1.79 to 2.54)	2.16 (1.79 to 2.54)	2.16 (1.79 to 2.54)	2.16 (1.79 to 2.54)	2.16 (1.79 to 2.54)	2.16 (1.79 to 2.54)
Low back pain	20 Cigarettes Per Day	Both	Female					2.35 (1.72 to 3.14)	2.35 (1.72 to 3.14)	2.35 (1.72 to 3.14)	2.35 (1.72 to 3.14)	2.35 (1.72 to 3.14)	2.35 (1.72 to 3.14)	2.35 (1.72 to 3.14)	2.35 (1.72 to 3.14)	2.35 (1.72 to 3.14)	2.35 (1.72 to 3.14)	2.35 (1.72 to 3.14)	2.35 (1.72 to 3.14)	2.35 (1.72 to 3.14)	2.35 (1.72 to 3.14)
Low back pain	20 Cigarettes Per Day	Both	Male					2.35 (1.72 to 3.14)	2.35 (1.72 to 3.14)	2.35 (1.72 to 3.14)	2.35 (1.72 to 3.14)	2.35 (1.72 to 3.14)	2.35 (1.72 to 3.14)	2.35 (1.72 to 3.14)	2.35 (1.72 to 3.14)	2.35 (1.72 to 3.14)	2.35 (1.72 to 3.14)	2.35 (1.72 to 3.14)	2.35 (1.72 to 3.14)	2.35 (1.72 to 3.14)	2.35 (1.72 to 3.14)
Low back pain	30 Cigarettes Per Day	Both	Female					2.76 (1.56 to 4.52)	2.76 (1.56 to 4.52)	2.76 (1.56 to 4.52)	2.76 (1.56 to 4.52)	2.76 (1.56 to 4.52)	2.76 (1.56 to 4.52)	2.76 (1.56 to 4.52)	2.76 (1.56 to 4.52)	2.76 (1.56 to 4.52)	2.76 (1.56 to 4.52)	2.76 (1.56 to 4.52)	2.76 (1.56 to 4.52)	2.76 (1.56 to 4.52)	2.76 (1.56 to 4.52)
Low back pain	30 Cigarettes Per Day	Both	Male					2.76 (1.56 to 4.52)	2.76 (1.56 to 4.52)	2.76 (1.56 to 4.52)	2.76 (1.56 to 4.52)	2.76 (1.56 to 4.52)	2.76 (1.56 to 4.52)	2.76 (1.56 to 4.52)	2.76 (1.56 to 4.52)	2.76 (1.56 to 4.52)	2.76 (1.56 to 4.52)	2.76 (1.56 to 4.52)	2.76 (1.56 to 4.52)	2.76 (1.56 to 4.52)	2.76 (1.56 to 4.52)
Low back pain	40 Cigarettes Per Day	Both	Female					3.10 (1.43 to 5.81)	3.10 (1.43 to 5.81)	3.10 (1.43 to 5.81)	3.10 (1.43 to 5.81)	3.10 (1.43 to 5.81)	3.10 (1.43 to 5.81)	3.10 (1.43 to 5.81)	3.10 (1.43 to 5.81)	3.10 (1.43 to 5.81)	3.10 (1.43 to 5.81)	3.10 (1.43 to 5.81)	3.10 (1.43 to 5.81)	3.10 (1.43 to 5.81)	3.10 (1.43 to 5.81)
Low back pain	40 Cigarettes Per Day	Both	Male					3.10 (1.43 to 5.81)	3.10 (1.43 to 5.81)	3.10 (1.43 to 5.81)	3.10 (1.43 to 5.81)	3.10 (1.43 to 5.81)	3.10 (1.43 to 5.81)	3.10 (1.43 to 5.81)	3.10 (1.43 to 5.81)	3.10 (1.43 to 5.81)	3.10 (1.43 to 5.81)	3.10 (1.43 to 5.81)	3.10 (1.43 to 5.81)	3.10 (1.43 to 5.81)	3.10 (1.43 to 5.81)
Peptic ulcer disease	0 Cigarettes Per Day	Both	Female					1.00 (1.00 to 1.00)	1.00 (1.00 to 1.00)	1.00 (1.00 to 1.00)	1.00 (1.00 to 1.00)	1.00 (1.00 to 1.00)	1.00 (1.00 to 1.00)	1.00 (1.00 to 1.00)	1.00 (1.00 to 1.00)	1.00 (1.00 to 1.00)	1.00 (1.00 to 1.00)	1.00 (1.00 to 1.00)	1.00 (1.00 to 1.00)	1.00 (1.00 to 1.00)	1.00 (1.00 to 1.00)
Peptic ulcer disease	0 Cigarettes Per Day	Both	Male					1.00 (1.00 to 1.00)	1.00 (1.00 to 1.00)	1.00 (1.00 to 1.00)	1.00 (1.00 to 1.00)	1.00 (1.00 to 1.00)	1.00 (1.00 to 1.00)	1.00 (1.00 to 1.00)	1.00 (1.00 to 1.00)	1.00 (1.00 to 1.00)	1.00 (1.00 to 1.00)	1.00 (1.00 to 1.00)	1.00 (1.00 to 1.00)	1.00 (1.00 to 1.00)	1.00 (1.00 to 1.00)
Peptic ulcer disease	10 Cigarettes Per Day	Both	Female					2.00 (1.68 to 2.33)	2.00 (1.68 to 2.33)	2.00 (1.68 to 2.33)	2.00 (1.68 to 2.33)	2.00 (1.68 to 2.33)	2.00 (1.68 to 2.33)	2.00 (1.68 to 2.33)	2.00 (1.68 to 2.33)	2.00 (1.68 to 2.33)	2.00 (1.68 to 2.33)	2.00 (1.68 to 2.33)	2.00 (1.68 to 2.33)	2.00 (1.68 to 2.33)	2.00 (1.68 to 2.33)
Peptic ulcer disease	10 Cigarettes Per Day	Both	Male					2.00 (1.68 to 2.33)	2.00 (1.68 to 2.33)	2.00 (1.68 to 2.33)	2.00 (1.68 to 2.33)	2.00 (1.68 to 2.33)	2.00 (1.68 to 2.33)	2.00 (1.68 to 2.33)	2.00 (1.68 to 2.33)	2.00 (1.68 to 2.33)	2.00 (1.68 to 2.33)	2.00 (1.68 to 2.33)	2.00 (1.68 to 2.33)	2.00 (1.68 to 2.33)	2.00 (1.68 to 2.33)
Peptic ulcer disease	20 Cigarettes Per Day	Both	Female					2.52 (2.15 to 2.93)	2.52 (2.15 to 2.93)	2.52 (2.15 to 2.93)	2.52 (2.15 to 2.93)	2.52 (2.15 to 2.93)	2.52 (2.15 to 2.93)	2.52 (2.15 to 2.93)	2.52 (2.15 to 2.93)	2.52 (2.15 to 2.93)	2.52 (2.15 to 2.93)	2.52 (2.15 to 2.93)	2.52 (2.15 to 2.93)	2.52 (2.15 to 2.93)	2.52 (2.15 to 2.93)
Peptic ulcer disease	20 Cigarettes Per Day	Both	Male					2.52 (2.15 to 2.93)	2.52 (2.15 to 2.93)	2.52 (2.15 to 2.93)	2.52 (2.15 to 2.93)	2.52 (2.15 to 2.93)	2.52 (2.15 to 2.93)	2.52 (2.15 to 2.93)	2.52 (2.15 to 2.93)	2.52 (2.15 to 2.93)	2.52 (2.15 to 2.93)	2.52 (2.15 to 2.93)	2.52 (2.15 to 2.93)	2.52 (2.15 to 2.93)	2.52 (2.15 to 2.93)
Peptic ulcer disease	30 Cigarettes Per Day	Both	Female					2.76 (2.16 to 3.42)	2.76 (2.16 to 3.42)	2.76 (2.16 to 3.42)	2.76 (2.16 to 3.42)	2.76 (2.16 to 3.42)	2.76 (2.16 to 3.42)	2.76 (2.16 to 3.42)	2.76 (2.16 to 3.42)	2.76 (2.16 to 3.42)	2.76 (2.16 to 3.42)	2.76 (2.16 to 3.42)	2.76 (2.16 to 3.42)	2.76 (2.16 to 3.42)	2.76 (2.16 to 3.42)
Peptic ulcer disease	30 Cigarettes Per Day	Both	Male					2.76 (2.16 to 3.42)	2.76 (2.16 to 3.42)	2.76 (2.16 to 3.42)	2.76 (2.16 to 3.42)	2.76 (2.16 to 3.42)	2.76 (2.16 to 3.42)	2.76 (2.16 to 3.42)	2.76 (2.16 to 3.42)	2.76 (2.16 to 3.42)	2.76 (2.16 to 3.42)	2.76 (2.16 to 3.42)	2.76 (2.16 to 3.42)	2.76 (2.16 to 3.42)	2.76 (2.16 to 3.42)
Peptic ulcer disease	40 Cigarettes Per Day	Both	Female					3.33 (2.02 to 5.01)	3.33 (2.02 to 5.01)	3.33 (2.02 to 5.01)	3.33 (2.02 to 5.01)	3.33 (2.02 to 5.01)	3.33 (2.02 to 5.01)	3.33 (2.02 to 5.01)	3.33 (2.02 to 5.01)	3.33 (2.02 to 5.01)	3.33 (2.02 to 5.01)	3.33 (2.02 to 5.01)	3.33 (2.02 to 5.01)	3.33 (2.02 to 5.01)	3.33 (2.02 to 5.01)
Peptic ulcer disease	40 Cigarettes Per Day	Both	Male					3.33 (2.02 to 5.01)	3.33 (2.02 to 5.01)	3.33 (2.02 to 5.01)	3.33 (2.02 to 5.01)	3.33 (2.02 to 5.01)	3.33 (2.02 to 5.01)	3.33 (2.02 to 5.01)	3.33 (2.02 to 5.01)	3.33 (2.02 to 5.01)	3.33 (2.02 to 5.01)	3.33 (2.02 to 5.01)	3.33 (2.02 to 5.01)	3.33 (2.02 to 5.01)	3.33 (2.02 to 5.01)
Peptic ulcer disease	50 Cigarettes Per Day	Both	Female					3.83 (1.77 to 6.75)	3.83 (1.77 to 6.75)	3.83 (1.77 to 6.75)	3.83 (1.77 to 6.75)	3.83 (1.77 to 6.75)	3.83 (1.77 to 6.75)	3.83 (1.77 to 6.75)	3.83 (1.77 to 6.75)	3.83 (1.77 to 6.75)	3.83 (1.77 to 6.75)	3.83 (1.77 to 6.75)	3.83 (1.77 to 6.75)	3.83 (1.77 to 6.75)	3.83 (1.77 to 6.75)
Peptic ulcer disease	50 Cigarettes Per Day	Both	Male					3.83 (1.77 to 6.75)	3.83 (1.77 to 6.75)	3.83 (1.77 to 6.75)	3.83 (1.77 to 6.75)	3.83 (1.77 to 6.75)	3.83 (1.77 to 6.75)	3.83 (1.77 to 6.75)	3.83 (1.77 to 6.75)	3.83 (1.77 to 6.75)	3.83 (1.77 to 6.75)	3.83 (1.77 to 6.75)	3.83 (1.77 to 6.75)	3.83 (1.77 to 6.75)	3.83 (1.77 to 6.75)
Rheumatoid arthritis	0 Cigarettes Per Day	Both	Female					1.00 (1.00 to 1.00)	1.00 (1.00 to 1.00)	1.00 (1.00 to 1.00)	1.00 (1.00 to 1.00)	1.00 (1.00 to 1.00)	1.00 (1.00 to 1.00)	1.00 (1.00 to 1.00)	1.00 (1.00 to 1.00)	1.00 (1.00 to 1.00)	1.00 (1.00 to 1.00)	1.00 (1.00 to 1.00)	1.00 (1.00 to 1.00)	1.00 (1.00 to 1.00)	1.00 (1.00 to 1.00)
Rheumatoid arthritis	0 Cigarettes Per Day	Both	Male					1.00 (1.00 to 1.00)	1.00 (1.00 to 1.00)	1.00 (1.00 to 1.00)	1.00 (1.00 to 1.00)	1.00 (1.00 to 1.00)	1.00 (1.00 to 1.00)	1.00 (1.00 to 1.00)	1.00 (1.00 to 1.00)	1.00 (1.00 to 1.00)	1.00 (1.00 to 1.00)	1.00 (1.00 to 1.00)	1.00 (1.00 to 1.00)	1.00 (1.00 to 1.00)	1.00 (1.00 to 1.00)
Rheumatoid arthritis	10 Cigarettes Per Day	Both	Female					1.52 (1.06 to 2.05)	1.52 (1.06 to 2.05)	1.52 (1.06 to 2.05)	1.52 (1.06 to 2.05)	1.52 (1.06 to 2.05)	1.52 (1.06 to 2.05)	1.52 (1.06 to 2.05)	1.52 (1.06 to 2.05)	1.52 (1.06 to 2.05)	1.52 (1.06 to 2.05)	1.52 (1.06 to 2.05)	1.52 (1.06 to 2.05)	1.52 (1.06 to 2.05)	1.52 (1.06 to 2.05)
Rheumatoid arthritis	10 Cigarettes Per Day	Both	Male					1.52 (1.06 to 2.05)	1.52 (1.06 to 2.05)	1.52 (1.06 to 2.05)	1.52 (1.06 to 2.05)	1.52 (1.06 to 2.05)	1.52 (1.06 to 2.05)	1.52 (1.06 to 2.05)	1.52 (1.06 to 2.05)	1.52 (1.06 to 2.05)	1.52 (1.06 to 2.05)	1.52 (1.06 to 2.05)	1.52 (1.06 to 2.05)	1.52 (1.06 to 2.05)	1.52 (1.06 to 2.05)
Rheumatoid arthritis	20 Cigarettes Per Day	Both	Female					1.91 (1.24 to 2.77)	1.91 (1.24 to 2.77)	1.91 (1.24 to 2.77)	1.91 (1.24 to 2.77)	1.91 (1.24 to 2.77)	1.91 (1.24 to 2.77)	1.91 (1.24 to 2.77)	1.91 (1.24 to 2.77)	1.91 (1.24 to 2.77)	1.91 (1.24 to 2.77)	1.91 (1.24 to 2.77)	1.91 (1.24 to 2.77)	1.91 (1.24 to 2.77)	1.91 (1.24 to 2.77)
Rheumatoid arthritis	20 Cigarettes Per Day	Both	Male					1.91 (1.24 to 2.77)	1.91 (1.24 to 2.77)	1.91 (1.24 to 2.77)	1.91 (1.24 to 2.77)	1.91 (1.24 to 2.77)	1.91 (1.24 to 2.77)	1.91 (1.24 to 2.77)	1.91 (1.24 to 2.77)	1.91 (1.24 to 2.77)	1.91 (1.24 to 2.77)	1.91 (1.24 to 2.77)	1.91 (1.24 to 2.77)	1.91 (1.24 to 2.77)	1.91 (1.24 to 2.77)
Rheumatoid arthritis	30 Cigarettes Per Day	Both	Female					2.25 (1.27 to 3.54)	2.25 (1.27 to 3.54)	2.25 (1.27 to 3.54)	2.25 (1.27 to 3.54)	2.25 (1.27 to 3.54)	2.25 (1.27 to 3.54)	2.25 (1.27 to 3.54)	2.25 (1.27 to 3.54)	2.25 (1.27 to 3.54)	2.25 (1.27 to 3.54)	2.25 (1.27 to 3.54)	2.25 (1.27 to 3.54)	2.25 (1.27 to 3.54)	2.25 (1.27 to 3.54)
Rheumatoid arthritis	30 Cigarettes Per Day	Both	Male					2.25 (1.27 to 3.54)	2.25 (1.27 to 3.54)	2.25 (1.27 to 3.54)	2.25 (1.27 to 3.54)	2.25 (1.27 to 3.54)	2.25 (1.27 to 3.54)	2.25 (1.27 to 3.54)	2.25 (1.27 to 3.54)	2.25 (1.27 to 3.54)	2.25 (1.27 to 3.54)	2.25 (1.27 to 3.54)	2.25 (1.27 to 3.54)	2.25 (1.27 to 3.54)	2.25 (1.27 to 3.54)
Prostate cancer	0 Cigarettes Per Day	Both	Female					1.00 (1.00 to 1.00)	1.00 (1.00 to 1.00)	1.00 (1.00 to 1.00)	1.00 (1.00 to 1.00)	1.00 (1.00 to 1.00)	1.00 (1.00 to 1.00)	1.00 (1.00 to 1.00)	1.00 (1.00 to 1.00)	1.00 (1.00 to 1.00)	1.00 (1.00 to 1.00)	1.00 (1.00 to 1.00)	1.00 (1.00 to 1.00)	1.00 (1.00 to 1.00)	1.00 (1.00 to 1.00)
Prostate cancer	0 Cigarettes Per Day	Both	Male					1.00 (1.00 to 1.00)	1.00 (1.00 to 1.00)	1.00 (1.00 to 1.00)	1.00 (1.00 to 1.00)	1.00 (1.00 to 1.00)	1.00 (1.00 to 1.00)	1.00 (1.00 to 1.00)	1.00 (1.00 to 1.00)	1.00 (1.00 to 1.00)	1.00 (1.00 to 1.00)	1.00 (1.00 to 1.00)	1.00 (1.00 to 1.00)	1.00 (1.00 to 1.00)	1.00 (1.00 to 1.00)
Prostate cancer	10 Cigarettes Per Day	Both	Female					1.00 (1.00 to 1.00)	1.00 (1.00 to 1.00)	1.00 (1.00 to 1.00)	1.00 (1.00 to 1.00)	1.00 (1.00 to 1.00)	1.00 (1.00 to 1.00)	1.00 (1.00 to 1.00)	1.00 (1.00 to 1.00)	1.00 (1.00 to 1.00)	1.00 (1.00 to 1.00)	1.00 (1.00 to 1.00)	1.00 (1.00 to 1.00)	1.00 (1.00 to 1.00)	1.00 (1.00 to 1.00)
Prostate cancer	10 Cigarettes Per Day	Both	Male					1.19 (1.03 to 1.35)	1.19 (1.03 to 1.35)	1.19 (1.03 to 1.35)	1.19 (1.03 to 1.35)	1.19 (1.03 to 1.35)	1.19 (1.03 to 1.35)	1.19 (1.03 to 1.35)	1.19 (1.03 to 1.35)	1.19 (1.03 to 1.35)	1.19 (1.03 to 1.35)	1.19 (1.03 to 1.35)	1.19 (1.03 to 1.35)	1.19 (1.03 to 1.35)	1.19 (1.03 to 1.35)
Prostate cancer	20 Cigarettes Per Day	Both	Female					1.00 (1.00 to 1.00)	1.00 (1.00 to 1.00)	1.00 (1.00 to 1.00)	1.00 (1.00 to 1.00)	1.00 (1.00 to 1.00)	1.00 (1.00 to 1.00)	1.00 (1.00 to 1.00)	1.00 (1.00 to 1.00)	1.00 (1.00 to 1.00)	1.00 (1.00 to 1.00)	1.00 (1.00 to 1.00)	1.00 (1.00 to 1.00)	1.00 (1.00 to 1.00)	1.00 (1.00 to 1.00)
Prostate cancer	20 Cigarettes Per Day	Both	Male					1.17 (1.02 to 1.33)	1.17 (1.02 to 1.33)	1.17 (1.02 to 1.33)	1.17 (1.02 to 1.33)	1.17 (1.02 to 1.33)	1.17 (1.02 to 1.33)	1.17 (1.02 to 1.33)	1.17 (1.02 to 1.33)	1.17 (1.02 to 1.33)	1.17 (1.02 to 1.33)	1.17 (1.02 to 1.33)	1.17 (1.02 to 1.33)	1.17 (1.02 to 1.33)	1.17 (1.02 to 1.33)
Prostate cancer	30 Cigarettes Per Day	Both	Female					1.00 (1.00 to 1.00)	1.00 (1.00 to 1.00)	1.00 (1.00 to 1.00)	1.00 (1.00 to 1.00)	1.00 (1.00 to 1.00)	1.00 (1.00 to 1.00)	1.00 (1.00 to 1.00)	1.00 (1.00 to 1.00)	1.00 (1.00 to 1.00)	1.00 (1.00 to 1.00)	1.00 (1.00 to 1.00)	1.00 (1.00 to 1.00)	1.00 (1.00 to 1.00)	1.00 (1.00 to 1.00)
Prostate cancer	30 Cigarettes Per Day	Both	Male					1.23 (1.03 to 1.47)	1.23 (1.03 to 1.47)	1.23 (1.03 to 1.47)	1.23 (1.03 to 1.47)	1.23 (1.03 to 1.47)	1.23 (1.03 to 1.47)	1.23 (1.03 to 1.47)	1.23 (1.03 to 1.47)	1.23 (1.03 to 1.47)	1.23 (1.03 to 1.47)	1.23 (1.03 to 1.47)	1.23 (1.03 to 1.47)	1.23 (1.03 to 1.47)	1.23 (1.03 to 1.47)
Prostate cancer	40 Cigarettes Per Day	Both	Female					1.00 (1.00 to 1.00)	1.00 (1.00 to 1.00)	1.00 (1.00 to 1.00)	1.00 (1.00 to 1.00)	1.00 (1.00 to 1.00)	1.00 (1.00 to 1.00)	1.00 (1.00 to 1.00)	1.00 (1.00 to 1.00)	1.00 (1.00 to 1.00)	1.00 (1.00 to 1.00)	1.00 (1.00 to 1.00)	1.00 (1.00 to 1.00)	1.00 (1.00 to 1.00)	1.00 (1.00 to 1.00)
Prostate cancer	40 Cigarettes Per Day	Both	Male					1.35 (0.96 to 1.79)	1.35 (0.96 to 1.79)	1.35 (0.96 to 1.79)	1.35 (0.96 to 1.79)	1.35 (0.96 to 1.79)	1.35 (0.96 to 1.79)	1.35 (0.96 to 1.79)	1.35 (0.96 to 1.79)	1.35 (0.96 to 1.79)	1.35 (0.96 to 1.79)	1.35 (0.96 to 1.79)	1.35 (0.96 to 1.79)	1.35 (0.96 to 1.79)	1.35 (0.96 to 1.79)
Tracheal, bronchus, and lung cancer	0 Pack Years	Both	Female					1.00 (1.00 to 1.00)	1.00 (1.00 to 1.00)	1.00 (1.00 to 1.00)	1.00 (1.00 to 1.00)	1.00 (1.00 to 1.00)	1.00 (1.00 to 1.00)	1.00 (1.00 to 1.00)	1.00 (1.00 to 1.00)	1.00 (1.00 to 1.00)	1.00 (1.00 to 1.00)	1.00 (1.00 to 1.00)	1.00 (1.00 to 1.00)	1.00 (1.00 to 1.00)	1.00 (1.00 to 1.00)
Tracheal, bronchus, and lung cancer	0 Pack Years	Both	Male					1.00 (1.00 to 1.00)	1.00 (1.00 to 1.00)	1.00 (1.00 to 1.00)	1.00 (1.00 to 1.00)	1.00 (1.00 to 1.00)	1.00 (1.00 to 1.00)	1.00 (1.00 to 1.00)	1.00 (1.00 to 1.00)	1.00 (1.00 to 1.00)	1.00 (1.00 to 1.00)	1.00 (1.00 to 1.00)	1.00 (1.00 to 1.00)	1.00 (1.00 to 1.00)	1.00 (1.00 to 1.00)
Tracheal, bronchus, and lung cancer	10 Pack Years	Both	Female					3.43 (2.76 to 4.13)	3.43 (2.76 to 4.13)	3.43 (2.76 to 4.13)	3.43 (2.76 to 4.13)	3.43 (2.76 to 4.13)	3.43 (2.76 to 4.13)	3.43 (2.76 to 4.13)	3.43 (2.76 to 4.13)	3.43 (2.76 to 4.13)	3.43 (2.76 to 4.13)	3.43 (2.76 to 4.13)	3.43 (2.76 to 4.13)	3.43 (2.76 to 4.13)	3.43 (2.76 to 4.13)
Tracheal, bronchus, and lung cancer	10 Pack Years	Both	Male					3.43 (2.76 to 4.13)	3.43 (2.76 to 4.13)	3.43 (2.76 to 4.13)	3.43 (2.76 to 4.13)	3.43 (2.76 to 4.13)	3.43 (2.76 to 4.13)	3.43 (2.76 to 4.13)	3.43 (2.76 to 4.13)	3.43 (2.76 to 4.13)	3.43 (2.76 to 4.13)	3.43 (2.76 to 4.13)	3.43 (2.76 to 4.13)	3.43 (2.76 to 4.13)	3.43 (2.76 to 4.13)
Tracheal, bronchus, and lung cancer	100 Pack Years	Both	Female					20.90 (10.76 to 32.29)	20.90 (10.76 to 32.29)	20.90 (10.76 to 32.29)	20.90 (10.76 to 32.29)	20.90 (10.76 to 32.29)	20.90 (10.76 to 32.29)	20.90 (10.76 to 32.29)	20.90 (10.76 to 32.29)	20.90 (10.76 to 32.29)	20.90 (10.76 to 32.29)	20.90 (10.76 to 32.29)	20.90 (10.76 to 32.29)	20.90 (10.76 to 32.29)	20.90 (10.76 to 32.29)
Tracheal, bronchus, and lung cancer	100 Pack Years	Both	Male					20.90 (10.76 to 32.29)	20.90 (10.76 to 32.29)	20.90 (10.76 to 32.29)	20.90 (10.76 to 32.29)	20.90 (10.76 to 32.29)	20.90 (10.76 to 32.29)	20.90 (10.76 to 32.29)	20.90 (10.76 to 32.29)	20.90 (10.76 to 32.29)	20.90 (10.76 to 32.29)	20.90 (10.76 to 32.29)	20.90 (10.76 to 32.29)	20.90 (10.76 to 32.29)	20.90 (10.76 to 32.29)
Tracheal, bronchus, and lung cancer	20 Pack Years	Both	Female					6.47 (5.47 to 7.53)	6.47 (5.47 to 7.53)	6.47 (5.47 to 7.53)	6.47 (5.47 to 7.53)	6.47 (5.47 to 7.53)	6.47 (5.47 to 7.53)	6.47 (5.47 to 7.53)	6.47 (5.47 to 7.53)	6.47 (5.47 to 7.53)	6.47 (5.47 to 7.53)	6.47 (5.47 to 7.53)	6.47 (5.47 to 7.53)	6.47 (5.47 to 7.53)	6.47 (5.47 to 7.53)
Tracheal, bronchus, and lung cancer	20 Pack Years	Both	Male					6.47 (5.47 to 7.53)	6.47 (5.47 to 7.53)	6.47 (5.47 to 7.53)	6.47 (5.47 to 7.53)	6.47 (5.47 to 7.53)	6.47 (5.47 to 7.53)	6.47 (5.47 to 7.53)	6.47 (5.47 to 7.53)	6.47 (5.47 to 7.53)	6.47 (5.47 to 7.53)	6.47 (5.47 to 7.53)	6.47 (5.47 to 7.53)	6.47 (5.47 to 7.53)	6.47 (5.47 to 7.53)
Tracheal, bronchus, and lung cancer	30 Pack Years	Both	Female					9.35 (7.96 to 10.85)	9.35 (7.96 to 10.85)	9.35 (7.96 to 10.85)	9.35 (7.96 to 10.85)	9.35 (7.96 to 10.85)	9.35 (7.96 to 10.85)	9.35 (7.96 to 10.85)	9.35 (7.96 to 10.85)	9.35 (7.96 to 10.85)	9.35 (7.96 to 10.85)	9.35 (7.96 to 10.85)	9.35 (7.96 to 10.85)	9.35 (7.96 to 10.85)	9.35 (7.96 to 10.85)
Tracheal, bronchus, and lung cancer	30 Pack Years	Both	Male					9.35 (7.96 to 10.85)	9.35 (7.96 to 10.85)	9.35 (7.96 to 10.85)	9.35 (7.96 to 10.85)	9.35 (7.96 to 10.85)	9.35 (7.96 to 10.85)	9.35 (7.96 to 10.85)	9.35 (7.96 to 10.85)	9.35 (7.96 to 10.85)	9.35 (7.96 to 10.85)	9.35 (7.96 to 10.85)	9.35 (7.96 to 10.85)	9.35 (7.96 to 10.85)	9.35 (7.96 to 10.85)
Tracheal, bronchus, and lung cancer	40 Pack Years	Both	Female					12.57 (10.29 to 15.10)	12.57 (10.29 to 15.10)	12.57 (10.29 to 15.10)	12.57 (10.29 to 15.10)	12.57 (10.29 to 15.10)	12.57 (10.29 to 15.10)	12.57 (10.29 to 15.10)	12.57 (10.29 to 15.10)	12.57 (10.29 to 15.10)	12.57 (10.29 to 15.10)	12.57 (10.29 to 15.10)	12.57 (10.29 to 15.10)	12.57 (10.29 to 15.10)	12.57 (10.29 to 15.10)
Tracheal, bronchus, and lung cancer	40 Pack Years	Both	Male					12.57 (10.29 to 15.10)	12.57 (10.29 to 15.10)	12.57 (10.29 to 15.10)	12.57 (10.29 to 15.10)	12.57 (10.29 to 15.10)	12.57 (10.29 to 15.10)	12.57 (10.29 to 15.10)	12.57 (10.29 to 15.10)	12.57 (10.29 to 15.10)	12.57 (10.29 to 15.10)	12.57 (10.29 to 15.10)	12.57 (10.29 to 15.10)	12.57 (10.29 to 15.10)	12.57 (10.29 to 15.10)
Tracheal, bronchus, and lung cancer	50 Pack Years	Both	Female					14.17 (11.09 to 17.45)	14.17 (11.09 to 17.45)	14.17 (11.09 to 17.45)	14.17 (11.09 to 17.45)	14.17 (11.09 to 17.45)	14.17 (11.09 to 17.45)	14.17 (11.09 to 17.45)	14.17 (11.09 to 17.45)	14.17 (11.09 to 17.45)	14.17 (11.09 to 17.45)	14.17 (11.09 to 17.45)	14.17 (11.09 to 17.45)	14.17 (11.09 to 17.45)	14.17 (11.09 to 17.45)
Tracheal, bronchus, and lung cancer	50 Pack Years	Both	Male					14.17 (11.09 to 17.45)	14.17 (11.09 to 17.45)	14.17 (11.09 to 17.45)	14.17 (11.09 to 17.45)	14.17 (11.09 to 17.45)	14.17 (11.09 to 17.45)	14.17 (11.09 to 17.45)	14.17 (11.09 to 17.45)	14.17 (11.09 to 17.45)	14.17 (11.09 to 17.45)	14.17 (11.09 to 17.45)	14.17 (11.09 to 17.45)	14.17 (11.09 to 17.45)	14.17 (11.09 to 17.45)
Tracheal, bronchus, and lung cancer	60 Pack Years	Both	Female					15.60 (11.67 to 19.74)	15.60 (11.67 to 19.74)	15.60 (11.67 to 19.74)	15.60 (11.67 to 19.74)	15.60 (11.67 to 19.74)	15.60 (11.67 to 19.74)	15.60 (11.67 to 19.74)	15.60 (11.67 to 19.74)	15.60 (11.67 to 19.74)	15.60 (11.67 to 19.74)	15.60 (11.67 to 19.74)	15.60 (11.67 to 19.74)	15.60 (11.67 to 19.74)	15.60 (11.67 to 19.74)
Tracheal, bronchus, and lung cancer	60 Pack Years	Both	Male					15.60 (11.67 to 19.74)	15.60 (11.67 to 19.74)	15.60 (11.67 to 19.74)	15.60 (11.67 to 19.74)	15.60 (11.67 to 19.74)	15.60 (11.67 to 19.74)	15.60 (11.67 to 19.74)	15.60 (11.67 to 19.74)	15.60 (11.67 to 19.74)	15.60 (11.67 to 19.74)	15.60 (11.67 to 19.74)	15.60 (11.67 to 19.74)	15.60 (11.67 to 19.74)	15.60 (11.67 to 19.74)
Tracheal, bronchus, and lung cancer	70 Pack Years	Both	Female					18.27 (13.23 to 23.80)	18.27 (13.23 to 23.80)	18.27 (13.23 to 23.80)	18.27 (13.23 to 23.80)	18.27 (13.23 to 23.80)	18.27 (13.23 to 23.80)	18.27 (13.23 to 23.80)	18.27 (13.23 to 23.80)	18.27 (13.23 to 23.80)	18.27 (13.23 to 23.80)	18.27 (13.23 to 23.80)	18.27 (13.23 to 23.80)	18.27 (13.23 to 23.80)	18.27 (13.23 to 23.80)
Tracheal, bronchus, and lung cancer	70 Pack Years	Both	Male					18.27 (13.23 to 23.80)	18.27 (13.23 to 23.80)	18.27 (13.23 to 23.80)	18.27 (13.23 to 23.80)	18.27 (13.23 to 23.80)	18.27 (13.23 to 23.80)	18.27 (13.23 to 23.80)	18.27 (13.23 to 23.80)	18.27 (13.23 to 23.80)	18.27 (13.23 to 23.80)	18.27 (13.23 to 23.80)	18.27 (13.23 to 23.80)	18.27 (13.23 to 23.80)	18.27 (13.23 to 23.80)
Tracheal, bronchus, and lung cancer	80 Pack Years	Both	Female					20.38 (14.28 to 27.34)	20.38 (14.28 to 27.34)	20.38 (14.28 to 27.34)	20.38 (14.28 to 27.34)	20.38 (14.28 to 27.34)	20.38 (14.28 to 27.34)	20.38 (14.28 to 27.34)	20.38 (14.28 to 27.34)	20.38 (14.28 to 27.34)	20.38 (14.28 to 27.34)	20.38 (14.28 to 27.34)	20.38 (14.28 to 27.34)	20.38 (14.28 to 27.34)	20.38 (14.28 to 27.34)
Tracheal, bronchus, and lung cancer	80 Pack Years	Both	Male					20.38 (14.28 to 27.34)	20.38 (14.28 to 27.34)	20.38 (14.28 to 27.34)	20.38 (14.28 to 27.34)	20.38 (14.28 to 27.34)	20.38 (14.28 to 27.34)	20.38 (14.28 to 27.34)	20.38 (14.28 to 27.34)	20.38 (14.28 to 27.34)	20.38 (14.28 to 27.34)	20.38 (14.28 to 27.34)	20.38 (14.28 to 27.34)	20.38 (14.28 to 27.34)	20.38 (14.28 to 27.34)
Tracheal, bronchus, and lung cancer	90 Pack Years	Both	Female					21.34 (13.60 to 30.21)	21.34 (13.60 to 30.21)	21.34 (13.60 to 30.21)	21.34 (13.60 to 30.21)	21.34 (13.60 to 30.21)	21.34 (13.60 to 30.21)	21.34 (13.60 to 30.21)	21.34 (13.60 to 30.21)	21.34 (13.60 to 30.21)	21.34 (13.60 to 30.21)	21.34 (13.60 to 30.21)	21.34 (13.60 to 30.21)	21.34 (13.60 to 30.21)	21.34 (13.60 to 30.21)
Tracheal, bronchus, and lung cancer	90 Pack Years	Both	Male					21.34 (13.60 to 30.21)	21.34 (13.60 to 30.21)	21.34 (13.60 to 30.21)	21.34 (13.60 to 30.21)	21.34 (13.60 to 30.21)	21.34 (13.60 to 30.21)	21.34 (13.60 to 30.21)	21.34 (13.60 to 30.21)	21.34 (13.60 to 30.21)	21.34 (13.60 to 30.21)	21.34 (13.60 to 30.21)	21.34 (13.60 to 30.21)	21.34 (13.60 to 30.21)	21.34 (13.60 to 30.21)
Chronic obstructive pulmonary disease	0 Pack Years	Both	Female					1.00 (1.00 to 1.00)	1.00 (1.00 to 1.00)	1.00 (1.00 to 1.00)	1.00 (1.00 to 1.00)	1.00 (1.00 to 1.00)	1.00 (1.00 to 1.00)	1.00 (1.00 to 1.00)	1.00 (1.00 to 1.00)	1.00 (1.00 to 1.00)	1.00 (1.00 to 1.00)	1.00 (1.00 to 1.00)	1.00 (1.00 to 1.00)	1.00 (1.00 to 1.00)	1.00 (1.00 to 1.00)
Chronic obstructive pulmonary disease	0 Pack Years	Both	Male					1.00 (1.00 to 1.00)	1.00 (1.00 to 1.00)	1.00 (1.00 to 1.00)	1.00 (1.00 to 1.00)	1.00 (1.00 to 1.00)	1.00 (1.00 to 1.00)	1.00 (1.00 to 1.00)	1.00 (1.00 to 1.00)	1.00 (1.00 to 1.00)	1.00 (1.00 to 1.00)	1.00 (1.00 to 1.00)	1.00 (1.00 to 1.00)	1.00 (1.00 to 1.00)	1.00 (1.00 to 1.00)
Chronic obstructive pulmonary disease	10 Pack Years	Both	Female					3.56 (2.75 to 4.41)	3.56 (2.75 to 4.41)	3.56 (2.75 to 4.41)	3.56 (2.75 to 4.41)	3.56 (2.75 to 4.41)	3.56 (2.75 to 4.41)	3.56 (2.75 to 4.41)	3.56 (2.75 to 4.41)	3.56 (2.75 to 4.41)	3.56 (2.75 to 4.41)	3.56 (2.75 to 4.41)	3.56 (2.75 to 4.41)	3.56 (2.75 to 4.41)	3.56 (2.75 to 4.41)
Chronic obstructive pulmonary disease	10 Pack Years	Both	Male					3.56 (2.75 to 4.41)	3.56 (2.75 to 4.41)	3.56 (2.75 to 4.41)	3.56 (2.75 to 4.41)	3.56 (2.75 to 4.41)	3.56 (2.75 to 4.41)	3.56 (2.75 to 4.41)	3.56 (2.75 to 4.41)	3.56 (2.75 to 4.41)	3.56 (2.75 to 4.41)	3.56 (2.75 to 4.41)	3.56 (2.75 to 4.41)	3.56 (2.75 to 4.41)	3.56 (2.75 to 4.41)
Chronic obstructive pulmonary disease	20 Pack Years	Both	Female					5.79 (4.54 to 7.09)	5.79 (4.54 to 7.09)	5.79 (4.54 to 7.09)	5.79 (4.54 to 7.09)	5.79 (4.54 to 7.09)	5.79 (4.54 to 7.09)	5.79 (4.54 to 7.09)	5.79 (4.54 to 7.09)	5.79 (4.54 to 7.09)	5.79 (4.54 to 7.09)	5.79 (4.54 to 7.09)	5.79 (4.54 to 7.09)	5.79 (4.54 to 7.09)	5.79 (4.54 to 7.09)
Chronic obstructive pulmonary disease	20 Pack Years	Both	Male					5.79 (4.54 to 7.09)	5.79 (4.54 to 7.09)	5.79 (4.54 to 7.09)	5.79 (4.54 to 7.09)	5.79 (4.54 to 7.09)	5.79 (4.54 to 7.09)	5.79 (4.54 to 7.09)	5.79 (4.54 to 7.09)	5.79 (4.54 to 7.09)	5.79 (4.54 to 7.09)	5.79 (4.54 to 7.09)	5.79 (4.54 to 7.09)	5.79 (4.54 to 7.09)	5.79 (4.54 to 7.09)
Chronic obstructive pulmonary disease	30 Pack Years	Both	Female					6.62 (5.31 to 8.03)	6.62 (5.31 to 8.03)	6.62 (5.31 to 8.03)	6.62 (5.31 to 8.03)	6.62 (5.31 to 8.03)	6.62 (5.31 to 8.03)	6.62 (5.31 to 8.03)	6.62 (5.31 to 8.03)	6.62 (5.31 to 8.03)	6.62 (5.31 to 8.03)	6.62 (5.31 to 8.03)	6.62 (5.31 to 8.03)	6.62 (5.31 to 8.03)	6.62 (5.31 to 8.03)
Chronic obstructive pulmonary disease	30 Pack Years	Both	Male					6.62 (5.31 to 8.03)	6.62 (5.31 to 8.03)	6.62 (5.31 to 8.03)	6.62 (5.31 to 8.03)	6.62 (5.31 to 8.03)	6.62 (5.31 to 8.03)	6.62 (5.31 to 8.03)	6.62 (5.31 to 8.03)	6.62 (5.31 to 8.03)	6.62 (5.31 to 8.03)	6.62 (5.31 to 8.03)	6.62 (5.31 to 8.03)	6.62 (5.31 to 8.03)	6.62 (5.31 to 8.03)
Chronic obstructive pulmonary disease	40 Pack Years	Both	Female					7.45 (6.08 to 8.97)	7.45 (6.08 to 8.97)	7.45 (6.08 to 8.97)	7.45 (6.08 to 8.97)	7.45 (6.08 to 8.97)	7.45 (6.08 to 8.97)	7.45 (6.08 to 8.97)	7.45 (6.08 to 8.97)	7.45 (6.08 to 8.97)	7.45 (6.08 to 8.97)	7.45 (6.08 to 8.97)	7.45 (6.08 to 8.97)	7.45 (6.08 to 8.97)	7.45 (6.08 to 8.97)
Chronic obstructive pulmonary disease	40 Pack Years	Both	Male					7.45 (6.08 to 8.97)	7.45 (6.08 to 8.97)	7.45 (6.08 to 8.97)	7.45 (6.08 to 8.97)	7.45 (6.08 to 8.97)	7.45 (6.08 to 8.97)	7.45 (6.08 to 8.97)	7.45 (6.08 to 8.97)	7.45 (6.08 to 8.97)	7.45 (6.08 to 8.97)	7.45 (6.08 to 8.97)	7.45 (6.08 to 8.97)	7.45 (6.08 to 8.97)	7.45 (6.08 to 8.97)
Chronic obstructive pulmonary disease	50 Pack Years	Both	Female					7.91 (5.88 to 10.28)	7.91 (5.88 to 10.28)	7.91 (5.88 to 10.28)	7.91 (5.88 to 10.28)	7.91 (5.88 to 10.28)	7.91 (5.88 to 10.28)	7.91 (5.88 to 10.28)	7.91 (5.88 to 10.28)	7.91 (5.88 to 10.28)	7.91 (5.88 to 10.28)	7.91 (5.88 to 10.28)	7.91 (5.88 to 10.28)	7.91 (5.88 to 10.28)	7.91 (5.88 to 10.28)
Chronic obstructive pulmonary disease	50 Pack Years	Both	Male					7.91 (5.88 to 10.28)	7.91 (5.88 to 10.28)	7.91 (5.88 to 10.28)	7.91 (5.88 to 10.28)	7.91 (5.88 to 10.28)	7.91 (5.88 to 10.28)	7.91 (5.88 to 10.28)	7.91 (5.88 to 10.28)	7.91 (5.88 to 10.28)	7.91 (5.88 to 10.28)	7.91 (5.88 to 10.28)	7.91 (5.88 to 10.28)	7.91 (5.88 to 10.28)	7.91 (5.88 to 10.28)
Chronic obstructive pulmonary disease	60 Pack Years	Both	Female					8.01 (4.71 to 11.96)	8.01 (4.71 to 11.96)	8.01 (4.71 to 11.96)	8.01 (4.71 to 11.96)	8.01 (4.71 to 11.96)	8.01 (4.71 to 11.96)	8.01 (4.71 to 11.96)	8.01 (4.71 to 11.96)	8.01 (4.71 to 11.96)	8.01 (4.71 to 11.96)	8.01 (4.71 to 11.96)	8.01 (4.71 to 11.96)	8.01 (4.71 to 11.96)	8.01 (4.71 to 11.96)
Chronic obstructive pulmonary disease	60 Pack Years	Both	Male					8.01 (4.71 to 11.96)	8.01 (4.71 to 11.96)	8.01 (4.71 to 11.96)	8.01 (4.71 to 11.96)	8.01 (4.71 to 11.96)	8.01 (4.71 to 11.96)	8.01 (4.71 to 11.96)	8.01 (4.71 to 11.96)	8.01 (4.71 to 11.96)	8.01 (4.71 to 11.96)	8.01 (4.71 to 11.96)	8.01 (4.71 to 11.96)	8.01 (4.71 to 11.96)	8.01 (4.71 to 11.96)
Chronic obstructive pulmonary disease	70 Pack Years	Both	Female					9.40 (6.00 to 13.47)	9.40 (6.00 to 13.47)	9.40 (6.00 to 13.47)	9.40 (6.00 to 13.47)	9.40 (6.00 to 13.47)	9.40 (6.00 to 13.47)	9.40 (6.00 to 13.47)	9.40 (6.00 to 13.47)	9.40 (6.00 to 13.47)	9.40 (6.00 to 13.47)	9.40 (6.00 to 13.47)	9.40 (6.00 to 13.47)	9.40 (6.00 to 13.47)	9.40 (6.00 to 13.47)
Chronic obstructive pulmonary disease	70 Pack Years	Both	Male					9.40 (6.00 to 13.47)	9.40 (6.00 to 13.47)	9.40 (6.00 to 13.47)	9.40 (6.00 to 13.47)	9.40 (6.00 to 13.47)	9.40 (6.00 to 13.47)	9.40 (6.00 to 13.47)	9.40 (6.00 to 13.47)	9.40 (6.00 to 13.47)	9.40 (6.00 to 13.47)	9.40 (6.00 to 13.47)	9.40 (6.00 to 13.47)	9.40 (6.00 to 13.47)	9.40 (6.00 to 13.47)
Chronic obstructive pulmonary disease	80 Pack Years	Both	Female					11.13 (7.30 to 15.82)	11.13 (7.30 to 15.82)	11.13 (7.30 to 15.82)	11.13 (7.30 to 15.82)	11.13 (7.30 to 15.82)	11.13 (7.30 to 15.82)	11.13 (7.30 to 15.82)	11.13 (7.30 to 15.82)	11.13 (7.30 to 15.82)	11.13 (7.30 to 15.82)	11.13 (7.30 to 15.82)	11.13 (7.30 to 15.82)	11.13 (7.30 to 15.82)	11.13 (7.30 to 15.82)
Chronic obstructive pulmonary disease	80 Pack Years	Both	Male					11.13 (7.30 to 15.82)	11.13 (7.30 to 15.82)	11.13 (7.30 to 15.82)	11.13 (7.30 to 15.82)	11.13 (7.30 to 15.82)	11.13 (7.30 to 15.82)	11.13 (7.30 to 15.82)	11.13 (7.30 to 15.82)	11.13 (7.30 to 15.82)	11.13 (7.30 to 15.82)	11.13 (7.30 to 15.82)	11.13 (7.30 to 15.82)	11.13 (7.30 to 15.82)	11.13 (7.30 to 15.82)
Chronic obstructive pulmonary disease	90 Pack Years	Both	Female					13.20 (8.61 to 18.99)	13.20 (8.61 to 18.99)	13.20 (8.61 to 18.99)	13.20 (8.61 to 18.99)	13.20 (8.61 to 18.99)	13.20 (8.61 to 18.99)	13.20 (8.61 to 18.99)	13.20 (8.61 to 18.99)	13.20 (8.61 to 18.99)	13.20 (8.61 to 18.99)	13.20 (8.61 to 18.99)	13.20 (8.61 to 18.99)	13.20 (8.61 to 18.99)	13.20 (8.61 to 18.99)
Chronic obstructive pulmonary disease	90 Pack Years	Both	Male					13.20 (8.61 to 18.99)	13.20 (8.61 to 18.99)	13.20 (8.61 to 18.99)	13.20 (8.61 to 18.99)	13.20 (8.61 to 18.99)	13.20 (8.61 to 18.99)	13.20 (8.61 to 18.99)	13.20 (8.61 to 18.99)	13.20 (8.61 to 18.99)	13.20 (8.61 to 18.99)	13.20 (8.61 to 18.99)	13.20 (8.61 to 18.99)	13.20 (8.61 to 18.99)	13.20 (8.61 to 18.99)
Esophageal cancer	0 Pack Years	Both	Female					1.00 (1.00 to 1.00)	1.00 (1.00 to 1.00)	1.00 (1.00 to 1.00)	1.00 (1.00 to 1.00)	1.00 (1.00 to 1.00)	1.00 (1.00 to 1.00)	1.00 (1.00 to 1.00)	1.00 (1.00 to 1.00)	1.00 (1.00 to 1.00)	1.00 (1.00 to 1.00)	1.00 (1.00 to 1.00)	1.00 (1.00 to 1.00)	1.00 (1.00 to 1.00)	1.00 (1.00 to 1.00)
Esophageal cancer	0 Pack Years	Both	Male					1.00 (1.00 to 1.00)	1.00 (1.00 to 1.00)	1.00 (1.00 to 1.00)	1.00 (1.00 to 1.00)	1.00 (1.00 to 1.00)	1.00 (1.00 to 1.00)	1.00 (1.00 to 1.00)	1.00 (1.00 to 1.00)	1.00 (1.00 to 1.00)	1.00 (1.00 to 1.00)	1.00 (1.00 to 1.00)	1.00 (1.00 to 1.00)	1.00 (1.00 to 1.00)	1.00 (1.00 to 1.00)
Esophageal cancer	10 Pack Years	Both	Female					2.36 (1.93 to 2.78)	2.36 (1.93 to 2.78)	2.36 (1.93 to 2.78)	2.36 (1.93 to 2.78)	2.36 (1.93 to 2.78)	2.36 (1.93 to 2.78)	2.36 (1.93 to 2.78)	2.36 (1.93 to 2.78)	2.36 (1.93 to 2.78)	2.36 (1.93 to 2.78)	2.36 (1.93 to 2.78)	2.36 (1.93 to 2.78)	2.36 (1.93 to 2.78)	2.36 (1.93 to 2.78)
Esophageal cancer	10 Pack Years	Both	Male					2.36 (1.93 to 2.78)	2.36 (1.93 to 2.78)	2.36 (1.93 to 2.78)	2.36 (1.93 to 2.78)	2.36 (1.93 to 2.78)	2.36 (1.93 to 2.78)	2.36 (1.93 to 2.78)	2.36 (1.93 to 2.78)	2.36 (1.93 to 2.78)	2.36 (1.93 to 2.78)	2.36 (1.93 to 2.78)	2.36 (1.93 to 2.78)	2.36 (1.93 to 2.78)	2.36 (1.93 to 2.78)
Esophageal cancer	20 Pack Years	Both	Female					2.95 (2.27 to 3.66)	2.95 (2.27 to 3.66)	2.95 (2.27 to 3.66)	2.95 (2.27 to 3.66)	2.95 (2.27 to 3.66)	2.95 (2.27 to 3.66)	2.95 (2.27 to 3.66)	2.95 (2.27 to 3.66)	2.95 (2.27 to 3.66)	2.95 (2.27 to 3.66)	2.95 (2.27 to 3.66)	2.95 (2.27 to 3.66)	2.95 (2.27 to 3.66)	2.95 (2.27 to 3.66)
Esophageal cancer	20 Pack Years	Both	Male					2.95 (2.27 to 3.66)	2.95 (2.27 to 3.66)	2.95 (2.27 to 3.66)	2.95 (2.27 to 3.66)	2.95 (2.27 to 3.66)	2.95 (2.27 to 3.66)	2.95 (2.27 to 3.66)	2.95 (2.27 to 3.66)	2.95 (2.27 to 3.66)	2.95 (2.27 to 3.66)	2.95 (2.27 to 3.66)	2.95 (2.27 to 3.66)	2.95 (2.27 to 3.66)	2.95 (2.27 to 3.66)
Esophageal cancer	30 Pack Years	Both	Female					2.78 (2.02 to 3.64)	2.78 (2.02 to 3.64)	2.78 (2.02 to 3.64)	2.78 (2.02 to 3.64)	2.78 (2.02 to 3.64)	2.78 (2.02 to 3.64)	2.78 (2.02 to 3.64)	2.78 (2.02 to 3.64)	2.78 (2.02 to 3.64)	2.78 (2.02 to 3.64)	2.78 (2.02 to 3.64)	2.78 (2.02 to 3.64)	2.78 (2.02 to 3.64)	2.78 (2.02 to 3.64)
Esophageal cancer	30 Pack Years	Both	Male					2.78 (2.02 to 3.64)	2.78 (2.02 to 3.64)	2.78 (2.02 to 3.64)	2.78 (2.02 to 3.64)	2.78 (2.02 to 3.64)	2.78 (2.02 to 3.64)	2.78 (2.02 to 3.64)	2.78 (2.02 to 3.64)	2.78 (2.02 to 3.64)	2.78 (2.02 to 3.64)	2.78 (2.02 to 3.64)	2.78 (2.02 to 3.64)	2.78 (2.02 to 3.64)	2.78 (2.02 to 3.64)
Esophageal cancer	40 Pack Years	Both	Female					3.91 (2.89 to 4.96)	3.91 (2.89 to 4.96)	3.91 (2.89 to 4.96)	3.91 (2.89 to 4.96)	3.91 (2.89 to 4.96)	3.91 (2.89 to 4.96)	3.91 (2.89 to 4.96)	3.91 (2.89 to 4.96)	3.91 (2.89 to 4.96)	3.91 (2.89 to 4.96)	3.91 (2.89 to 4.96)	3.91 (2.89 to 4.96)	3.91 (2.89 to 4.96)	3.91 (2.89 to 4.96)
Esophageal cancer	40 Pack Years	Both	Male					3.91 (2.89 to 4.96)	3.91 (2.89 to 4.96)	3.91 (2.89 to 4.96)	3.91 (2.89 to 4.96)	3.91 (2.89 to 4.96)	3.91 (2.89 to 4.96)	3.91 (2.89 to 4.96)	3.91 (2.89 to 4.96)	3.91 (2.89 to 4.96)	3.91 (2.89 to 4.96)	3.91 (2.89 to 4.96)	3.91 (2.89 to 4.96)	3.91 (2.89 to 4.96)	3.91 (2.89 to 4.96)
Esophageal cancer	50 Pack Years	Both	Female					4.76 (3.27 to 6.31)	4.76 (3.27 to 6.31)	4.76 (3.27 to 6.31)	4.76 (3.27 to 6.31)	4.76 (3.27 to 6.31)	4.76 (3.27 to 6.31)	4.76 (3.27 to 6.31)	4.76 (3.27 to 6.31)	4.76 (3.27 to 6.31)	4.76 (3.27 to 6.31)	4.76 (3.27 to 6.31)	4.76 (3.27 to 6.31)	4.76 (3.27 to 6.31)	4.76 (3.27 to 6.31)
Esophageal cancer	50 Pack Years	Both	Male					4.76 (3.27 to 6.31)	4.76 (3.27 to 6.31)	4.76 (3.27 to 6.31)	4.76 (3.27 to 6.31)	4.76 (3.27 to 6.31)	4.76 (3.27 to 6.31)	4.76 (3.27 to 6.31)	4.76 (3.27 to 6.31)	4.76 (3.27 to 6.31)	4.76 (3.27 to 6.31)	4.76 (3.27 to 6.31)	4.76 (3.27 to 6.31)	4.76 (3.27 to 6.31)	4.76 (3.27 to 6.31)
Esophageal cancer	60 Pack Years	Both	Female					5.33 (3.16 to 7.71)	5.33 (3.16 to 7.71)	5.33 (3.16 to 7.71)	5.33 (3.16 to 7.71)	5.33 (3.16 to 7.71)	5.33 (3.16 to 7.71)	5.33 (3.16 to 7.71)	5.33 (3.16 to 7.71)	5.33 (3.16 to 7.71)	5.33 (3.16 to 7.71)	5.33 (3.16 to 7.71)	5.33 (3.16 to 7.71)	5.33 (3.16 to 7.71)	5.33 (3.16 to 7.71)
Esophageal cancer	60 Pack Years	Both	Male					5.33 (3.16 to 7.71)	5.33 (3.16 to 7.71)	5.33 (3.16 to 7.71)	5.33 (3.16 to 7.71)	5.33 (3.16 to 7.71)	5.33 (3.16 to 7.71)	5.33 (3.16 to 7.71)	5.33 (3.16 to 7.71)	5.33 (3.16 to 7.71)	5.33 (3.16 to 7.71)	5.33 (3.16 to 7.71)	5.33 (3.16 to 7.71)	5.33 (3.16 to 7.71)	5.33 (3.16 to 7.71)
Esophageal cancer	70 Pack Years	Both	Female					6.66 (3.52 to 10.38)	6.66 (3.52 to 10.38)	6.66 (3.52 to 10.38)	6.66 (3.52 to 10.38)	6.66 (3.52 to 10.38)	6.66 (3.52 to 10.38)	6.66 (3.52 to 10.38)	6.66 (3.52 to 10.38)	6.66 (3.52 to 10.38)	6.66 (3.52 to 10.38)	6.66 (3.52 to 10.38)	6.66 (3.52 to 10.38)	6.66 (3.52 to 10.38)	6.66 (3.52 to 10.38)
Esophageal cancer	70 Pack Years	Both	Male					6.66 (3.52 to 10.38)	6.66 (3.52 to 10.38)	6.66 (3.52 to 10.38)	6.66 (3.52 to 10.38)	6.66 (3.52 to 10.38)	6.66 (3.52 to 10.38)	6.66 (3.52 to 10.38)	6.66 (3.52 to 10.38)	6.66 (3.52 to 10.38)	6.66 (3.52 to 10.38)	6.66 (3.52 to 10.38)	6.66 (3.52 to 10.38)	6.66 (3.52 to 10.38)	6.66 (3.52 to 10.38)
Esophageal cancer	80 Pack Years	Both	Female					8.08 (4.28 to 12.60)	8.08 (4.28 to 12.60)	8.08 (4.28 to 12.60)	8.08 (4.28 to 12.60)	8.08 (4.28 to 12.60)	8.08 (4.28 to 12.60)	8.08 (4.28 to 12.60)	8.08 (4.28 to 12.60)	8.08 (4.28 to 12.60)	8.08 (4.28 to 12.60)	8.08 (4.28 to 12.60)	8.08 (4.28 to 12.60)	8.08 (4.28 to 12.60)	8.08 (4.28 to 12.60)
Esophageal cancer	80 Pack Years	Both	Male					8.08 (4.28 to 12.60)	8.08 (4.28 to 12.60)	8.08 (4.28 to 12.60)	8.08 (4.28 to 12.60)	8.08 (4.28 to 12.60)	8.08 (4.28 to 12.60)	8.08 (4.28 to 12.60)	8.08 (4.28 to 12.60)	8.08 (4.28 to 12.60)	8.08 (4.28 to 12.60)	8.08 (4.28 to 12.60)	8.08 (4.28 to 12.60)	8.08 (4.28 to 12.60)	8.08 (4.28 to 12.60)
Esophageal cancer	90 Pack Years	Both	Female					9.59 (5.43 to 14.35)	9.59 (5.43 to 14.35)	9.59 (5.43 to 14.35)	9.59 (5.43 to 14.35)	9.59 (5.43 to 14.35)	9.59 (5.43 to 14.35)	9.59 (5.43 to 14.35)	9.59 (5.43 to 14.35)	9.59 (5.43 to 14.35)	9.59 (5.43 to 14.35)	9.59 (5.43 to 14.35)	9.59 (5.43 to 14.35)	9.59 (5.43 to 14.35)	9.59 (5.43 to 14.35)
Esophageal cancer	90 Pack Years	Both	Male					9.59 (5.43 to 14.35)	9.59 (5.43 to 14.35)	9.59 (5.43 to 14.35)	9.59 (5.43 to 14.35)	9.59 (5.43 to 14.35)	9.59 (5.43 to 14.35)	9.59 (5.43 to 14.35)	9.59 (5.43 to 14.35)	9.59 (5.43 to 14.35)	9.59 (5.43 to 14.35)	9.59 (5.43 to 14.35)	9.59 (5.43 to 14.35)	9.59 (5.43 to 14.35)	9.59 (5.43 to 14.35)
Stomach cancer	0 Pack Years	Both	Female					1.00 (1.00 to 1.00)	1.00 (1.00 to 1.00)	1.00 (1.00 to 1.00)	1.00 (1.00 to 1.00)	1.00 (1.00 to 1.00)	1.00 (1.00 to 1.00)	1.00 (1.00 to 1.00)	1.00 (1.00 to 1.00)	1.00 (1.00 to 1.00)	1.00 (1.00 to 1.00)	1.00 (1.00 to 1.00)	1.00 (1.00 to 1.00)	1.00 (1.00 to 1.00)	1.00 (1.00 to 1.00)
Stomach cancer	0 Pack Years	Both	Male					1.00 (1.00 to 1.00)	1.00 (1.00 to 1.00)	1.00 (1.00 to 1.00)	1.00 (1.00 to 1.00)	1.00 (1.00 to 1.00)	1.00 (1.00 to 1.00)	1.00 (1.00 to 1.00)	1.00 (1.00 to 1.00)	1.00 (1.00 to 1.00)	1.00 (1.00 to 1.00)	1.00 (1.00 to 1.00)	1.00 (1.00 to 1.00)	1.00 (1.00 to 1.00)	1.00 (1.00 to 1.00)
Stomach cancer	10 Pack Years	Both	Female					1.34 (1.18 to 1.53)	1.34 (1.18 to 1.53)	1.34 (1.18 to 1.53)	1.34 (1.18 to 1.53)	1.34 (1.18 to 1.53)	1.34 (1.18 to 1.53)	1.34 (1.18 to 1.53)	1.34 (1.18 to 1.53)	1.34 (1.18 to 1.53)	1.34 (1.18 to 1.53)	1.34 (1.18 to 1.53)	1.34 (1.18 to 1.53)	1.34 (1.18 to 1.53)	1.34 (1.18 to 1.53)
Stomach cancer	10 Pack Years	Both	Male					1.34 (1.18 to 1.53)	1.34 (1.18 to 1.53)	1.34 (1.18 to 1.53)	1.34 (1.18 to 1.53)	1.34 (1.18 to 1.53)	1.34 (1.18 to 1.53)	1.34 (1.18 to 1.53)	1.34 (1.18 to 1.53)	1.34 (1.18 to 1.53)	1.34 (1.18 to 1.53)	1.34 (1.18 to 1.53)	1.34 (1.18 to 1.53)	1.34 (1.18 to 1.53)	1.34 (1.18 to 1.53)
Stomach cancer	20 Pack Years	Both	Female					1.53 (1.29 to 1.82)	1.53 (1.29 to 1.82)	1.53 (1.29 to 1.82)	1.53 (1.29 to 1.82)	1.53 (1.29 to 1.82)	1.53 (1.29 to 1.82)	1.53 (1.29 to 1.82)	1.53 (1.29 to 1.82)	1.53 (1.29 to 1.82)	1.53 (1.29 to 1.82)	1.53 (1.29 to 1.82)	1.53 (1.29 to 1.82)	1.53 (1.29 to 1.82)	1.53 (1.29 to 1.82)
Stomach cancer	20 Pack Years	Both	Male					1.53 (1.29 to 1.82)	1.53 (1.29 to 1.82)	1.53 (1.29 to 1.82)	1.53 (1.29 to 1.82)	1.53 (1.29 to 1.82)	1.53 (1.29 to 1.82)	1.53 (1.29 to 1.82)	1.53 (1.29 to 1.82)	1.53 (1.29 to 1.82)	1.53 (1.29 to 1.82)	1.53 (1.29 to 1.82)	1.53 (1.29 to 1.82)	1.53 (1.29 to 1.82)	1.53 (1.29 to 1.82)
Stomach cancer	30 Pack Years	Both	Female					1.73 (1.41 to 2.09)	1.73 (1.41 to 2.09)	1.73 (1.41 to 2.09)	1.73 (1.41 to 2.09)	1.73 (1.41 to 2.09)	1.73 (1.41 to 2.09)	1.73 (1.41 to 2.09)	1.73 (1.41 to 2.09)	1.73 (1.41 to 2.09)	1.73 (1.41 to 2.09)	1.73 (1.41 to 2.09)	1.73 (1.41 to 2.09)	1.73 (1.41 to 2.09)	1.73 (1.41 to 2.09)
Stomach cancer	30 Pack Years	Both	Male					1.73 (1.41 to 2.09)	1.73 (1.41 to 2.09)	1.73 (1.41 to 2.09)	1.73 (1.41 to 2.09)	1.73 (1.41 to 2.09)	1.73 (1.41 to 2.09)	1.73 (1.41 to 2.09)	1.73 (1.41 to 2.09)	1.73 (1.41 to 2.09)	1.73 (1.41 to 2.09)	1.73 (1.41 to 2.09)	1.73 (1.41 to 2.09)	1.73 (1.41 to 2.09)	1.73 (1.41 to 2.09)
Stomach cancer	40 Pack Years	Both	Female					1.94 (1.56 to 2.36)	1.94 (1.56 to 2.36)	1.94 (1.56 to 2.36)	1.94 (1.56 to 2.36)	1.94 (1.56 to 2.36)	1.94 (1.56 to 2.36)	1.94 (1.56 to 2.36)	1.94 (1.56 to 2.36)	1.94 (1.56 to 2.36)	1.94 (1.56 to 2.36)	1.94 (1.56 to 2.36)	1.94 (1.56 to 2.36)	1.94 (1.56 to 2.36)	1.94 (1.56 to 2.36)
Stomach cancer	40 Pack Years	Both	Male					1.94 (1.56 to 2.36)	1.94 (1.56 to 2.36)	1.94 (1.56 to 2.36)	1.94 (1.56 to 2.36)	1.94 (1.56 to 2.36)	1.94 (1.56 to 2.36)	1.94 (1.56 to 2.36)	1.94 (1.56 to 2.36)	1.94 (1.56 to 2.36)	1.94 (1.56 to 2.36)	1.94 (1.56 to 2.36)	1.94 (1.56 to 2.36)	1.94 (1.56 to 2.36)	1.94 (1.56 to 2.36)
Stomach cancer	50 Pack Years	Both	Female					2.05 (1.63 to 2.46)	2.05 (1.63 to 2.46)	2.05 (1.63 to 2.46)	2.05 (1.63 to 2.46)	2.05 (1.63 to 2.46)	2.05 (1.63 to 2.46)	2.05 (1.63 to 2.46)	2.05 (1.63 to 2.46)	2.05 (1.63 to 2.46)	2.05 (1.63 to 2.46)	2.05 (1.63 to 2.46)	2.05 (1.63 to 2.46)	2.05 (1.63 to 2.46)	2.05 (1.63 to 2.46)
Stomach cancer	50 Pack Years	Both	Male					2.05 (1.63 to 2.46)	2.05 (1.63 to 2.46)	2.05 (1.63 to 2.46)	2.05 (1.63 to 2.46)	2.05 (1.63 to 2.46)	2.05 (1.63 to 2.46)	2.05 (1.63 to 2.46)	2.05 (1.63 to 2.46)	2.05 (1.63 to 2.46)	2.05 (1.63 to 2.46)	2.05 (1.63 to 2.46)	2.05 (1.63 to 2.46)	2.05 (1.63 to 2.46)	2.05 (1.63 to 2.46)
Stomach cancer	60 Pack Years	Both	Female					2.08 (1.65 to 2.56)	2.08 (1.65 to 2.56)	2.08 (1.65 to 2.56)	2.08 (1.65 to 2.56)	2.08 (1.65 to 2.56)	2.08 (1.65 to 2.56)	2.08 (1.65 to 2.56)	2.08 (1.65 to 2.56)	2.08 (1.65 to 2.56)	2.08 (1.65 to 2.56)	2.08 (1.65 to 2.56)	2.08 (1.65 to 2.56)	2.08 (1.65 to 2.56)	2.08 (1.65 to 2.56)
Stomach cancer	60 Pack Years	Both	Male					2.08 (1.65 to 2.56)	2.08 (1.65 to 2.56)	2.08 (1.65 to 2.56)	2.08 (1.65 to 2.56)	2.08 (1.65 to 2.56)	2.08 (1.65 to 2.56)	2.08 (1.65 to 2.56)	2.08 (1.65 to 2.56)	2.08 (1.65 to 2.56)	2.08 (1.65 to 2.56)	2.08 (1.65 to 2.56)	2.08 (1.65 to 2.56)	2.08 (1.65 to 2.56)	2.08 (1.65 to 2.56)
Stomach cancer	70 Pack Years	Both	Female					2.11 (1.66 to 2.65)	2.11 (1.66 to 2.65)	2.11 (1.66 to 2.65)	2.11 (1.66 to 2.65)	2.11 (1.66 to 2.65)	2.11 (1.66 to 2.65)	2.11 (1.66 to 2.65)	2.11 (1.66 to 2.65)	2.11 (1.66 to 2.65)	2.11 (1.66 to 2.65)	2.11 (1.66 to 2.65)	2.11 (1.66 to 2.65)	2.11 (1.66 to 2.65)	2.11 (1.66 to 2.65)
Stomach cancer	70 Pack Years	Both	Male					2.11 (1.66 to 2.65)	2.11 (1.66 to 2.65)	2.11 (1.66 to 2.65)	2.11 (1.66 to 2.65)	2.11 (1.66 to 2.65)	2.11 (1.66 to 2.65)	2.11 (1.66 to 2.65)	2.11 (1.66 to 2.65)	2.11 (1.66 to 2.65)	2.11 (1.66 to 2.65)	2.11 (1.66 to 2.65)	2.11 (1.66 to 2.65)	2.11 (1.66 to 2.65)	2.11 (1.66 to 2.65)
Liver cancer	0 Pack Years	Both	Female					1.00 (1.00 to 1.00)	1.00 (1.00 to 1.00)	1.00 (1.00 to 1.00)	1.00 (1.00 to 1.00)	1.00 (1.00 to 1.00)	1.00 (1.00 to 1.00)	1.00 (1.00 to 1.00)	1.00 (1.00 to 1.00)	1.00 (1.00 to 1.00)	1.00 (1.00 to 1.00)	1.00 (1.00 to 1.00)	1.00 (1.00 to 1.00)	1.00 (1.00 to 1.00)	1.00 (1.00 to 1.00)
Liver cancer	0 Pack Years	Both	Male					1.00 (1.00 to 1.00)	1.00 (1.00 to 1.00)	1.00 (1.00 to 1.00)	1.00 (1.00 to 1.00)	1.00 (1.00 to 1.00)	1.00 (1.00 to 1.00)	1.00 (1.00 to 1.00)	1.00 (1.00 to 1.00)	1.00 (1.00 to 1.00)	1.00 (1.00 to 1.00)	1.00 (1.00 to 1.00)	1.00 (1.00 to 1.00)	1.00 (1.00 to 1.00)	1.00 (1.00 to 1.00)
Liver cancer	10 Pack Years	Both	Female					1.35 (1.08 to 1.65)	1.35 (1.08 to 1.65)	1.35 (1.08 to 1.65)	1.35 (1.08 to 1.65)	1.35 (1.08 to 1.65)	1.35 (1.08 to 1.65)	1.35 (1.08 to 1.65)	1.35 (1.08 to 1.65)	1.35 (1.08 to 1.65)	1.35 (1.08 to 1.65)	1.35 (1.08 to 1.65)	1.35 (1.08 to 1.65)	1.35 (1.08 to 1.65)	1.35 (1.08 to 1.65)
Liver cancer	10 Pack Years	Both	Male					1.35 (1.08 to 1.65)	1.35 (1.08 to 1.65)	1.35 (1.08 to 1.65)	1.35 (1.08 to 1.65)	1.35 (1.08 to 1.65)	1.35 (1.08 to 1.65)	1.35 (1.08 to 1.65)	1.35 (1.08 to 1.65)	1.35 (1.08 to 1.65)	1.35 (1.08 to 1.65)	1.35 (1.08 to 1.65)	1.35 (1.08 to 1.65)	1.35 (1.08 to 1.65)	1.35 (1.08 to 1.65)
Liver cancer	20 Pack Years	Both	Female					1.56 (1.13 to 2.02)	1.56 (1.13 to 2.02)	1.56 (1.13 to 2.02)	1.56 (1.13 to 2.02)	1.56 (1.13 to 2.02)	1.56 (1.13 to 2.02)	1.56 (1.13 to 2.02)	1.56 (1.13 to 2.02)	1.56 (1.13 to 2.02)	1.56 (1.13 to 2.02)	1.56 (1.13 to 2.02)	1.56 (1.13 to 2.02)	1.56 (1.13 to 2.02)	1.56 (1.13 to 2.02)
Liver cancer	20 Pack Years	Both	Male					1.56 (1.13 to 2.02)	1.56 (1.13 to 2.02)	1.56 (1.13 to 2.02)	1.56 (1.13 to 2.02)	1.56 (1.13 to 2.02)	1.56 (1.13 to 2.02)	1.56 (1.13 to 2.02)	1.56 (1.13 to 2.02)	1.56 (1.13 to 2.02)	1.56 (1.13 to 2.02)	1.56 (1.13 to 2.02)	1.56 (1.13 to 2.02)	1.56 (1.13 to 2.02)	1.56 (1.13 to 2.02)
Liver cancer	30 Pack Years	Both	Female					1.65 (1.16 to 2.16)	1.65 (1.16 to 2.16)	1.65 (1.16 to 2.16)	1.65 (1.16 to 2.16)	1.65 (1.16 to 2.16)	1.65 (1.16 to 2.16)	1.65 (1.16 to 2.16)	1.65 (1.16 to 2.16)	1.65 (1.16 to 2.16)	1.65 (1.16 to 2.16)	1.65 (1.16 to 2.16)	1.65 (1.16 to 2.16)	1.65 (1.16 to 2.16)	1.65 (1.16 to 2.16)
Liver cancer	30 Pack Years	Both	Male					1.65 (1.16 to 2.16)	1.65 (1.16 to 2.16)	1.65 (1.16 to 2.16)	1.65 (1.16 to 2.16)	1.65 (1.16 to 2.16)	1.65 (1.16 to 2.16)	1.65 (1.16 to 2.16)	1.65 (1.16 to 2.16)	1.65 (1.16 to 2.16)	1.65 (1.16 to 2.16)	1.65 (1.16 to 2.16)	1.65 (1.16 to 2.16)	1.65 (1.16 to 2.16)	1.65 (1.16 to 2.16)
Liver cancer	40 Pack Years	Both	Female					1.78 (1.26 to 2.40)	1.78 (1.26 to 2.40)	1.78 (1.26 to 2.40)	1.78 (1.26 to 2.40)	1.78 (1.26 to 2.40)	1.78 (1.26 to 2.40)	1.78 (1.26 to 2.40)	1.78 (1.26 to 2.40)	1.78 (1.26 to 2.40)	1.78 (1.26 to 2.40)	1.78 (1.26 to 2.40)	1.78 (1.26 to 2.40)	1.78 (1.26 to 2.40)	1.78 (1.26 to 2.40)
Liver cancer	40 Pack Years	Both	Male					1.78 (1.26 to 2.40)	1.78 (1.26 to 2.40)	1.78 (1.26 to 2.40)	1.78 (1.26 to 2.40)	1.78 (1.26 to 2.40)	1.78 (1.26 to 2.40)	1.78 (1.26 to 2.40)	1.78 (1.26 to 2.40)	1.78 (1.26 to 2.40)	1.78 (1.26 to 2.40)	1.78 (1.26 to 2.40)	1.78 (1.26 to 2.40)	1.78 (1.26 to 2.40)	1.78 (1.26 to 2.40)
Liver cancer	50 Pack Years	Both	Female					1.81 (1.26 to 2.51)	1.81 (1.26 to 2.51)	1.81 (1.26 to 2.51)	1.81 (1.26 to 2.51)	1.81 (1.26 to 2.51)	1.81 (1.26 to 2.51)	1.81 (1.26 to 2.51)	1.81 (1.26 to 2.51)	1.81 (1.26 to 2.51)	1.81 (1.26 to 2.51)	1.81 (1.26 to 2.51)	1.81 (1.26 to 2.51)	1.81 (1.26 to 2.51)	1.81 (1.26 to 2.51)
Liver cancer	50 Pack Years	Both	Male					1.81 (1.26 to 2.51)	1.81 (1.26 to 2.51)	1.81 (1.26 to 2.51)	1.81 (1.26 to 2.51)	1.81 (1.26 to 2.51)	1.81 (1.26 to 2.51)	1.81 (1.26 to 2.51)	1.81 (1.26 to 2.51)	1.81 (1.26 to 2.51)	1.81 (1.26 to 2.51)	1.81 (1.26 to 2.51)	1.81 (1.26 to 2.51)	1.81 (1.26 to 2.51)	1.81 (1.26 to 2.51)
Liver cancer	60 Pack Years	Both	Female					1.80 (1.22 to 2.57)	1.80 (1.22 to 2.57)	1.80 (1.22 to 2.57)	1.80 (1.22 to 2.57)	1.80 (1.22 to 2.57)	1.80 (1.22 to 2.57)	1.80 (1.22 to 2.57)	1.80 (1.22 to 2.57)	1.80 (1.22 to 2.57)	1.80 (1.22 to 2.57)	1.80 (1.22 to 2.57)	1.80 (1.22 to 2.57)	1.80 (1.22 to 2.57)	1.80 (1.22 to 2.57)
Liver cancer	60 Pack Years	Both	Male					1.80 (1.22 to 2.57)	1.80 (1.22 to 2.57)	1.80 (1.22 to 2.57)	1.80 (1.22 to 2.57)	1.80 (1.22 to 2.57)	1.80 (1.22 to 2.57)	1.80 (1.22 to 2.57)	1.80 (1.22 to 2.57)	1.80 (1.22 to 2.57)	1.80 (1.22 to 2.57)	1.80 (1.22 to 2.57)	1.80 (1.22 to 2.57)	1.80 (1.22 to 2.57)	1.80 (1.22 to 2.57)
Liver cancer	70 Pack Years	Both	Female					1.91 (1.25 to 2.74)	1.91 (1.25 to 2.74)	1.91 (1.25 to 2.74)	1.91 (1.25 to 2.74)	1.91 (1.25 to 2.74)	1.91 (1.25 to 2.74)	1.91 (1.25 to 2.74)	1.91 (1.25 to 2.74)	1.91 (1.25 to 2.74)	1.91 (1.25 to 2.74)	1.91 (1.25 to 2.74)	1.91 (1.25 to 2.74)	1.91 (1.25 to 2.74)	1.91 (1.25 to 2.74)
Liver cancer	70 Pack Years	Both	Male					1.91 (1.25 to 2.74)	1.91 (1.25 to 2.74)	1.91 (1.25 to 2.74)	1.91 (1.25 to 2.74)	1.91 (1.25 to 2.74)	1.91 (1.25 to 2.74)	1.91 (1.25 to 2.74)	1.91 (1.25 to 2.74)	1.91 (1.25 to 2.74)	1.91 (1.25 to 2.74)	1.91 (1.25 to 2.74)	1.91 (1.25 to 2.74)	1.91 (1.25 to 2.74)	1.91 (1.25 to 2.74)
Liver cancer	80 Pack Years	Both	Female					2.09 (1.19 to 3.30)	2.09 (1.19 to 3.30)	2.09 (1.19 to 3.30)	2.09 (1.19 to 3.30)	2.09 (1.19 to 3.30)	2.09 (1.19 to 3.30)	2.09 (1.19 to 3.30)	2.09 (1.19 to 3.30)	2.09 (1.19 to 3.30)	2.09 (1.19 to 3.30)	2.09 (1.19 to 3.30)	2.09 (1.19 to 3.30)	2.09 (1.19 to 3.30)	2.09 (1.19 to 3.30)
Liver cancer	80 Pack Years	Both	Male					2.09 (1.19 to 3.30)	2.09 (1.19 to 3.30)	2.09 (1.19 to 3.30)	2.09 (1.19 to 3.30)	2.09 (1.19 to 3.30)	2.09 (1.19 to 3.30)	2.09 (1.19 to 3.30)	2.09 (1.19 to 3.30)	2.09 (1.19 to 3.30)	2.09 (1.19 to 3.30)	2.09 (1.19 to 3.30)	2.09 (1.19 to 3.30)	2.09 (1.19 to 3.30)	2.09 (1.19 to 3.30)
Larynx cancer	0 Pack Years	Both	Female					1.00 (1.00 to 1.00)	1.00 (1.00 to 1.00)	1.00 (1.00 to 1.00)	1.00 (1.00 to 1.00)	1.00 (1.00 to 1.00)	1.00 (1.00 to 1.00)	1.00 (1.00 to 1.00)	1.00 (1.00 to 1.00)	1.00 (1.00 to 1.00)	1.00 (1.00 to 1.00)	1.00 (1.00 to 1.00)	1.00 (1.00 to 1.00)	1.00 (1.00 to 1.00)	1.00 (1.00 to 1.00)
Larynx cancer	0 Pack Years	Both	Male					1.00 (1.00 to 1.00)	1.00 (1.00 to 1.00)	1.00 (1.00 to 1.00)	1.00 (1.00 to 1.00)	1.00 (1.00 to 1.00)	1.00 (1.00 to 1.00)	1.00 (1.00 to 1.00)	1.00 (1.00 to 1.00)	1.00 (1.00 to 1.00)	1.00 (1.00 to 1.00)	1.00 (1.00 to 1.00)	1.00 (1.00 to 1.00)	1.00 (1.00 to 1.00)	1.00 (1.00 to 1.00)
Larynx cancer	10 Pack Years	Both	Female					3.40 (2.37 to 4.59)	3.40 (2.37 to 4.59)	3.40 (2.37 to 4.59)	3.40 (2.37 to 4.59)	3.40 (2.37 to 4.59)	3.40 (2.37 to 4.59)	3.40 (2.37 to 4.59)	3.40 (2.37 to 4.59)	3.40 (2.37 to 4.59)	3.40 (2.37 to 4.59)	3.40 (2.37 to 4.59)	3.40 (2.37 to 4.59)	3.40 (2.37 to 4.59)	3.40 (2.37 to 4.59)
Larynx cancer	10 Pack Years	Both	Male					3.40 (2.37 to 4.59)	3.40 (2.37 to 4.59)	3.40 (2.37 to 4.59)	3.40 (2.37 to 4.59)	3.40 (2.37 to 4.59)	3.40 (2.37 to 4.59)	3.40 (2.37 to 4.59)	3.40 (2.37 to 4.59)	3.40 (2.37 to 4.59)	3.40 (2.37 to 4.59)	3.40 (2.37 to 4.59)	3.40 (2.37 to 4.59)	3.40 (2.37 to 4.59)	3.40 (2.37 to 4.59)
Larynx cancer	20 Pack Years	Both	Female					5.88 (3.92 to 8.28)	5.88 (3.92 to 8.28)	5.88 (3.92 to 8.28)	5.88 (3.92 to 8.28)	5.88 (3.92 to 8.28)	5.88 (3.92 to 8.28)	5.88 (3.92 to 8.28)	5.88 (3.92 to 8.28)	5.88 (3.92 to 8.28)	5.88 (3.92 to 8.28)	5.88 (3.92 to 8.28)	5.88 (3.92 to 8.28)	5.88 (3.92 to 8.28)	5.88 (3.92 to 8.28)
Larynx cancer	20 Pack Years	Both	Male					5.88 (3.92 to 8.28)	5.88 (3.92 to 8.28)	5.88 (3.92 to 8.28)	5.88 (3.92 to 8.28)	5.88 (3.92 to 8.28)	5.88 (3.92 to 8.28)	5.88 (3.92 to 8.28)	5.88 (3.92 to 8.28)	5.88 (3.92 to 8.28)	5.88 (3.92 to 8.28)	5.88 (3.92 to 8.28)	5.88 (3.92 to 8.28)	5.88 (3.92 to 8.28)	5.88 (3.92 to 8.28)
Larynx cancer	30 Pack Years	Both	Female					8.45 (5.64 to 12.06)	8.45 (5.64 to 12.06)	8.45 (5.64 to 12.06)	8.45 (5.64 to 12.06)	8.45 (5.64 to 12.06)	8.45 (5.64 to 12.06)	8.45 (5.64 to 12.06)	8.45 (5.64 to 12.06)	8.45 (5.64 to 12.06)	8.45 (5.64 to 12.06)	8.45 (5.64 to 12.06)	8.45 (5.64 to 12.06)	8.45 (5.64 to 12.06)	8.45 (5.64 to 12.06)
Larynx cancer	30 Pack Years	Both	Male					8.45 (5.64 to 12.06)	8.45 (5.64 to 12.06)	8.45 (5.64 to 12.06)	8.45 (5.64 to 12.06)	8.45 (5.64 to 12.06)	8.45 (5.64 to 12.06)	8.45 (5.64 to 12.06)	8.45 (5.64 to 12.06)	8.45 (5.64 to 12.06)	8.45 (5.64 to 12.06)	8.45 (5.64 to 12.06)	8.45 (5.64 to 12.06)	8.45 (5.64 to 12.06)	8.45 (5.64 to 12.06)
Larynx cancer	40 Pack Years	Both	Female					13.59 (8.59 to 19.83)	13.59 (8.59 to 19.83)	13.59 (8.59 to 19.83)	13.59 (8.59 to 19.83)	13.59 (8.59 to 19.83)	13.59 (8.59 to 19.83)	13.59 (8.59 to 19.83)	13.59 (8.59 to 19.83)	13.59 (8.59 to 19.83)	13.59 (8.59 to 19.83)	13.59 (8.59 to 19.83)	13.59 (8.59 to 19.83)	13.59 (8.59 to 19.83)	13.59 (8.59 to 19.83)
Larynx cancer	40 Pack Years	Both	Male					13.59 (8.59 to 19.83)	13.59 (8.59 to 19.83)	13.59 (8.59 to 19.83)	13.59 (8.59 to 19.83)	13.59 (8.59 to 19.83)	13.59 (8.59 to 19.83)	13.59 (8.59 to 19.83)	13.59 (8.59 to 19.83)	13.59 (8.59 to 19.83)	13.59 (8.59 to 19.83)	13.59 (8.59 to 19.83)	13.59 (8.59 to 19.83)	13.59 (8.59 to 19.83)	13.59 (8.59 to 19.83)
Larynx cancer	50 Pack Years	Both	Female					18.09 (10.63 to 27.22)	18.09 (10.63 to 27.22)	18.09 (10.63 to 27.22)	18.09 (10.63 to 27.22)	18.09 (10.63 to 27.22)	18.09 (10.63 to 27.22)	18.09 (10.63 to 27.22)	18.09 (10.63 to 27.22)	18.09 (10.63 to 27.22)	18.09 (10.63 to 27.22)	18.09 (10.63 to 27.22)	18.09 (10.63 to 27.22)	18.09 (10.63 to 27.22)	18.09 (10.63 to 27.22)
Larynx cancer	50 Pack Years	Both	Male					18.09 (10.63 to 27.22)	18.09 (10.63 to 27.22)	18.09 (10.63 to 27.22)	18.09 (10.63 to 27.22)	18.09 (10.63 to 27.22)	18.09 (10.63 to 27.22)	18.09 (10.63 to 27.22)	18.09 (10.63 to 27.22)	18.09 (10.63 to 27.22)	18.09 (10.63 to 27.22)	18.09 (10.63 to 27.22)	18.09 (10.63 to 27.22)	18.09 (10.63 to 27.22)	18.09 (10.63 to 27.22)
Larynx cancer	60 Pack Years	Both	Female					21.95 (11.76 to 34.25)	21.95 (11.76 to 34.25)	21.95 (11.76 to 34.25)	21.95 (11.76 to 34.25)	21.95 (11.76 to 34.25)	21.95 (11.76 to 34.25)	21.95 (11.76 to 34.25)	21.95 (11.76 to 34.25)	21.95 (11.76 to 34.25)	21.95 (11.76 to 34.25)	21.95 (11.76 to 34.25)	21.95 (11.76 to 34.25)	21.95 (11.76 to 34.25)	21.95 (11.76 to 34.25)
Larynx cancer	60 Pack Years	Both	Male					21.95 (11.76 to 34.25)	21.95 (11.76 to 34.25)	21.95 (11.76 to 34.25)	21.95 (11.76 to 34.25)	21.95 (11.76 to 34.25)	21.95 (11.76 to 34.25)	21.95 (11.76 to 34.25)	21.95 (11.76 to 34.25)	21.95 (11.76 to 34.25)	21.95 (11.76 to 34.25)	21.95 (11.76 to 34.25)	21.95 (11.76 to 34.25)	21.95 (11.76 to 34.25)	21.95 (11.76 to 34.25)
Larynx cancer	70 Pack Years	Both	Female					24.75 (11.00 to 43.67)	24.75 (11.00 to 43.67)	24.75 (11.00 to 43.67)	24.75 (11.00 to 43.67)	24.75 (11.00 to 43.67)	24.75 (11.00 to 43.67)	24.75 (11.00 to 43.67)	24.75 (11.00 to 43.67)	24.75 (11.00 to 43.67)	24.75 (11.00 to 43.67)	24.75 (11.00 to 43.67)	24.75 (11.00 to 43.67)	24.75 (11.00 to 43.67)	24.75 (11.00 to 43.67)
Larynx cancer	70 Pack Years	Both	Male					24.75 (11.00 to 43.67)	24.75 (11.00 to 43.67)	24.75 (11.00 to 43.67)	24.75 (11.00 to 43.67)	24.75 (11.00 to 43.67)	24.75 (11.00 to 43.67)	24.75 (11.00 to 43.67)	24.75 (11.00 to 43.67)	24.75 (11.00 to 43.67)	24.75 (11.00 to 43.67)	24.75 (11.00 to 43.67)	24.75 (11.00 to 43.67)	24.75 (11.00 to 43.67)	24.75 (11.00 to 43.67)
Breast cancer	0 Pack Years	Both	Female					1.00 (1.00 to 1.00)	1.00 (1.00 to 1.00)	1.00 (1.00 to 1.00)	1.00 (1.00 to 1.00)	1.00 (1.00 to 1.00)	1.00 (1.00 to 1.00)	1.00 (1.00 to 1.00)	1.00 (1.00 to 1.00)	1.00 (1.00 to 1.00)	1.00 (1.00 to 1.00)	1.00 (1.00 to 1.00)	1.00 (1.00 to 1.00)	1.00 (1.00 to 1.00)	1.00 (1.00 to 1.00)
Breast cancer	0 Pack Years	Both	Male					1.00 (1.00 to 1.00)	1.00 (1.00 to 1.00)	1.00 (1.00 to 1.00)	1.00 (1.00 to 1.00)	1.00 (1.00 to 1.00)	1.00 (1.00 to 1.00)	1.00 (1.00 to 1.00)	1.00 (1.00 to 1.00)	1.00 (1.00 to 1.00)	1.00 (1.00 to 1.00)	1.00 (1.00 to 1.00)	1.00 (1.00 to 1.00)	1.00 (1.00 to 1.00)	1.00 (1.00 to 1.00)
Breast cancer	10 Pack Years	Both	Female					1.16 (1.09 to 1.24)	1.16 (1.09 to 1.24)	1.16 (1.09 to 1.24)	1.16 (1.09 to 1.24)	1.16 (1.09 to 1.24)	1.16 (1.09 to 1.24)	1.16 (1.09 to 1.24)	1.16 (1.09 to 1.24)	1.16 (1.09 to 1.24)	1.16 (1.09 to 1.24)	1.16 (1.09 to 1.24)	1.16 (1.09 to 1.24)	1.16 (1.09 to 1.24)	1.16 (1.09 to 1.24)
Breast cancer	10 Pack Years	Both	Male					1.00 (1.00 to 1.00)	1.00 (1.00 to 1.00)	1.00 (1.00 to 1.00)	1.00 (1.00 to 1.00)	1.00 (1.00 to 1.00)	1.00 (1.00 to 1.00)	1.00 (1.00 to 1.00)	1.00 (1.00 to 1.00)	1.00 (1.00 to 1.00)	1.00 (1.00 to 1.00)	1.00 (1.00 to 1.00)	1.00 (1.00 to 1.00)	1.00 (1.00 to 1.00)	1.00 (1.00 to 1.00)
Breast cancer	20 Pack Years	Both	Female					1.27 (1.18 to 1.36)	1.27 (1.18 to 1.36)	1.27 (1.18 to 1.36)	1.27 (1.18 to 1.36)	1.27 (1.18 to 1.36)	1.27 (1.18 to 1.36)	1.27 (1.18 to 1.36)	1.27 (1.18 to 1.36)	1.27 (1.18 to 1.36)	1.27 (1.18 to 1.36)	1.27 (1.18 to 1.36)	1.27 (1.18 to 1.36)	1.27 (1.18 to 1.36)	1.27 (1.18 to 1.36)
Breast cancer	20 Pack Years	Both	Male					1.00 (1.00 to 1.00)	1.00 (1.00 to 1.00)	1.00 (1.00 to 1.00)	1.00 (1.00 to 1.00)	1.00 (1.00 to 1.00)	1.00 (1.00 to 1.00)	1.00 (1.00 to 1.00)	1.00 (1.00 to 1.00)	1.00 (1.00 to 1.00)	1.00 (1.00 to 1.00)	1.00 (1.00 to 1.00)	1.00 (1.00 to 1.00)	1.00 (1.00 to 1.00)	1.00 (1.00 to 1.00)
Breast cancer	30 Pack Years	Both	Female					1.29 (1.19 to 1.39)	1.29 (1.19 to 1.39)	1.29 (1.19 to 1.39)	1.29 (1.19 to 1.39)	1.29 (1.19 to 1.39)	1.29 (1.19 to 1.39)	1.29 (1.19 to 1.39)	1.29 (1.19 to 1.39)	1.29 (1.19 to 1.39)	1.29 (1.19 to 1.39)	1.29 (1.19 to 1.39)	1.29 (1.19 to 1.39)	1.29 (1.19 to 1.39)	1.29 (1.19 to 1.39)
Breast cancer	30 Pack Years	Both	Male					1.00 (1.00 to 1.00)	1.00 (1.00 to 1.00)	1.00 (1.00 to 1.00)	1.00 (1.00 to 1.00)	1.00 (1.00 to 1.00)	1.00 (1.00 to 1.00)	1.00 (1.00 to 1.00)	1.00 (1.00 to 1.00)	1.00 (1.00 to 1.00)	1.00 (1.00 to 1.00)	1.00 (1.00 to 1.00)	1.00 (1.00 to 1.00)	1.00 (1.00 to 1.00)	1.00 (1.00 to 1.00)
Breast cancer	40 Pack Years	Both	Female					1.24 (1.12 to 1.37)	1.24 (1.12 to 1.37)	1.24 (1.12 to 1.37)	1.24 (1.12 to 1.37)	1.24 (1.12 to 1.37)	1.24 (1.12 to 1.37)	1.24 (1.12 to 1.37)	1.24 (1.12 to 1.37)	1.24 (1.12 to 1.37)	1.24 (1.12 to 1.37)	1.24 (1.12 to 1.37)	1.24 (1.12 to 1.37)	1.24 (1.12 to 1.37)	1.24 (1.12 to 1.37)
Breast cancer	40 Pack Years	Both	Male					1.00 (1.00 to 1.00)	1.00 (1.00 to 1.00)	1.00 (1.00 to 1.00)	1.00 (1.00 to 1.00)	1.00 (1.00 to 1.00)	1.00 (1.00 to 1.00)	1.00 (1.00 to 1.00)	1.00 (1.00 to 1.00)	1.00 (1.00 to 1.00)	1.00 (1.00 to 1.00)	1.00 (1.00 to 1.00)	1.00 (1.00 to 1.00)	1.00 (1.00 to 1.00)	1.00 (1.00 to 1.00)
Breast cancer	50 Pack Years	Both	Female					1.26 (1.11 to 1.40)	1.26 (1.11 to 1.40)	1.26 (1.11 to 1.40)	1.26 (1.11 to 1.40)	1.26 (1.11 to 1.40)	1.26 (1.11 to 1.40)	1.26 (1.11 to 1.40)	1.26 (1.11 to 1.40)	1.26 (1.11 to 1.40)	1.26 (1.11 to 1.40)	1.26 (1.11 to 1.40)	1.26 (1.11 to 1.40)	1.26 (1.11 to 1.40)	1.26 (1.11 to 1.40)
Breast cancer	50 Pack Years	Both	Male					1.00 (1.00 to 1.00)	1.00 (1.00 to 1.00)	1.00 (1.00 to 1.00)	1.00 (1.00 to 1.00)	1.00 (1.00 to 1.00)	1.00 (1.00 to 1.00)	1.00 (1.00 to 1.00)	1.00 (1.00 to 1.00)	1.00 (1.00 to 1.00)	1.00 (1.00 to 1.00)	1.00 (1.00 to 1.00)	1.00 (1.00 to 1.00)	1.00 (1.00 to 1.00)	1.00 (1.00 to 1.00)
Breast cancer	60 Pack Years	Both	Female					1.27 (1.11 to 1.44)	1.27 (1.11 to 1.44)	1.27 (1.11 to 1.44)	1.27 (1.11 to 1.44)	1.27 (1.11 to 1.44)	1.27 (1.11 to 1.44)	1.27 (1.11 to 1.44)	1.27 (1.11 to 1.44)	1.27 (1.11 to 1.44)	1.27 (1.11 to 1.44)	1.27 (1.11 to 1.44)	1.27 (1.11 to 1.44)	1.27 (1.11 to 1.44)	1.27 (1.11 to 1.44)
Breast cancer	60 Pack Years	Both	Male					1.00 (1.00 to 1.00)	1.00 (1.00 to 1.00)	1.00 (1.00 to 1.00)	1.00 (1.00 to 1.00)	1.00 (1.00 to 1.00)	1.00 (1.00 to 1.00)	1.00 (1.00 to 1.00)	1.00 (1.00 to 1.00)	1.00 (1.00 to 1.00)	1.00 (1.00 to 1.00)	1.00 (1.00 to 1.00)	1.00 (1.00 to 1.00)	1.00 (1.00 to 1.00)	1.00 (1.00 to 1.00)
Cervical cancer	0 Pack Years	Both	Female					1.00 (1.00 to 1.00)	1.00 (1.00 to 1.00)	1.00 (1.00 to 1.00)	1.00 (1.00 to 1.00)	1.00 (1.00 to 1.00)	1.00 (1.00 to 1.00)	1.00 (1.00 to 1.00)	1.00 (1.00 to 1.00)	1.00 (1.00 to 1.00)	1.00 (1.00 to 1.00)	1.00 (1.00 to 1.00)	1.00 (1.00 to 1.00)	1.00 (1.00 to 1.00)	1.00 (1.00 to 1.00)
Cervical cancer	0 Pack Years	Both	Male					1.00 (1.00 to 1.00)	1.00 (1.00 to 1.00)	1.00 (1.00 to 1.00)	1.00 (1.00 to 1.00)	1.00 (1.00 to 1.00)	1.00 (1.00 to 1.00)	1.00 (1.00 to 1.00)	1.00 (1.00 to 1.00)	1.00 (1.00 to 1.00)	1.00 (1.00 to 1.00)	1.00 (1.00 to 1.00)	1.00 (1.00 to 1.00)	1.00 (1.00 to 1.00)	1.00 (1.00 to 1.00)
Cervical cancer	10 Pack Years	Both	Female					2.05 (1.30 to 3.08)	2.05 (1.30 to 3.08)	2.05 (1.30 to 3.08)	2.05 (1.30 to 3.08)	2.05 (1.30 to 3.08)	2.05 (1.30 to 3.08)	2.05 (1.30 to 3.08)	2.05 (1.30 to 3.08)	2.05 (1.30 to 3.08)	2.05 (1.30 to 3.08)	2.05 (1.30 to 3.08)	2.05 (1.30 to 3.08)	2.05 (1.30 to 3.08)	2.05 (1.30 to 3.08)
Cervical cancer	10 Pack Years	Both	Male					1.00 (1.00 to 1.00)	1.00 (1.00 to 1.00)	1.00 (1.00 to 1.00)	1.00 (1.00 to 1.00)	1.00 (1.00 to 1.00)	1.00 (1.00 to 1.00)	1.00 (1.00 to 1.00)	1.00 (1.00 to 1.00)	1.00 (1.00 to 1.00)	1.00 (1.00 to 1.00)	1.00 (1.00 to 1.00)	1.00 (1.00 to 1.00)	1.00 (1.00 to 1.00)	1.00 (1.00 to 1.00)
Cervical cancer	20 Pack Years	Both	Female					3.04 (1.77 to 4.83)	3.04 (1.77 to 4.83)	3.04 (1.77 to 4.83)	3.04 (1.77 to 4.83)	3.04 (1.77 to 4.83)	3.04 (1.77 to 4.83)	3.04 (1.77 to 4.83)	3.04 (1.77 to 4.83)	3.04 (1.77 to 4.83)	3.04 (1.77 to 4.83)	3.04 (1.77 to 4.83)	3.04 (1.77 to 4.83)	3.04 (1.77 to 4.83)	3.04 (1.77 to 4.83)
Cervical cancer	20 Pack Years	Both	Male					1.00 (1.00 to 1.00)	1.00 (1.00 to 1.00)	1.00 (1.00 to 1.00)	1.00 (1.00 to 1.00)	1.00 (1.00 to 1.00)	1.00 (1.00 to 1.00)	1.00 (1.00 to 1.00)	1.00 (1.00 to 1.00)	1.00 (1.00 to 1.00)	1.00 (1.00 to 1.00)	1.00 (1.00 to 1.00)	1.00 (1.00 to 1.00)	1.00 (1.00 to 1.00)	1.00 (1.00 to 1.00)
Colon and rectum cancer	0 Pack Years	Both	Female					1.00 (1.00 to 1.00)	1.00 (1.00 to 1.00)	1.00 (1.00 to 1.00)	1.00 (1.00 to 1.00)	1.00 (1.00 to 1.00)	1.00 (1.00 to 1.00)	1.00 (1.00 to 1.00)	1.00 (1.00 to 1.00)	1.00 (1.00 to 1.00)	1.00 (1.00 to 1.00)	1.00 (1.00 to 1.00)	1.00 (1.00 to 1.00)	1.00 (1.00 to 1.00)	1.00 (1.00 to 1.00)
Colon and rectum cancer	0 Pack Years	Both	Male					1.00 (1.00 to 1.00)	1.00 (1.00 to 1.00)	1.00 (1.00 to 1.00)	1.00 (1.00 to 1.00)	1.00 (1.00 to 1.00)	1.00 (1.00 to 1.00)	1.00 (1.00 to 1.00)	1.00 (1.00 to 1.00)	1.00 (1.00 to 1.00)	1.00 (1.00 to 1.00)	1.00 (1.00 to 1.00)	1.00 (1.00 to 1.00)	1.00 (1.00 to 1.00)	1.00 (1.00 to 1.00)
Colon and rectum cancer	10 Pack Years	Both	Female					1.27 (1.10 to 1.42)	1.27 (1.10 to 1.42)	1.27 (1.10 to 1.42)	1.27 (1.10 to 1.42)	1.27 (1.10 to 1.42)	1.27 (1.10 to 1.42)	1.27 (1.10 to 1.42)	1.27 (1.10 to 1.42)	1.27 (1.10 to 1.42)	1.27 (1.10 to 1.42)	1.27 (1.10 to 1.42)	1.27 (1.10 to 1.42)	1.27 (1.10 to 1.42)	1.27 (1.10 to 1.42)
Colon and rectum cancer	10 Pack Years	Both	Male					1.27 (1.10 to 1.42)	1.27 (1.10 to 1.42)	1.27 (1.10 to 1.42)	1.27 (1.10 to 1.42)	1.27 (1.10 to 1.42)	1.27 (1.10 to 1.42)	1.27 (1.10 to 1.42)	1.27 (1.10 to 1.42)	1.27 (1.10 to 1.42)	1.27 (1.10 to 1.42)	1.27 (1.10 to 1.42)	1.27 (1.10 to 1.42)	1.27 (1.10 to 1.42)	1.27 (1.10 to 1.42)
Colon and rectum cancer	20 Pack Years	Both	Female					1.51 (1.20 to 1.80)	1.51 (1.20 to 1.80)	1.51 (1.20 to 1.80)	1.51 (1.20 to 1.80)	1.51 (1.20 to 1.80)	1.51 (1.20 to 1.80)	1.51 (1.20 to 1.80)	1.51 (1.20 to 1.80)	1.51 (1.20 to 1.80)	1.51 (1.20 to 1.80)	1.51 (1.20 to 1.80)	1.51 (1.20 to 1.80)	1.51 (1.20 to 1.80)	1.51 (1.20 to 1.80)
Colon and rectum cancer	20 Pack Years	Both	Male					1.51 (1.20 to 1.80)	1.51 (1.20 to 1.80)	1.51 (1.20 to 1.80)	1.51 (1.20 to 1.80)	1.51 (1.20 to 1.80)	1.51 (1.20 to 1.80)	1.51 (1.20 to 1.80)	1.51 (1.20 to 1.80)	1.51 (1.20 to 1.80)	1.51 (1.20 to 1.80)	1.51 (1.20 to 1.80)	1.51 (1.20 to 1.80)	1.51 (1.20 to 1.80)	1.51 (1.20 to 1.80)
Colon and rectum cancer	30 Pack Years	Both	Female					1.57 (1.25 to 1.90)	1.57 (1.25 to 1.90)	1.57 (1.25 to 1.90)	1.57 (1.25 to 1.90)	1.57 (1.25 to 1.90)	1.57 (1.25 to 1.90)	1.57 (1.25 to 1.90)	1.57 (1.25 to 1.90)	1.57 (1.25 to 1.90)	1.57 (1.25 to 1.90)	1.57 (1.25 to 1.90)	1.57 (1.25 to 1.90)	1.57 (1.25 to 1.90)	1.57 (1.25 to 1.90)
Colon and rectum cancer	30 Pack Years	Both	Male					1.57 (1.25 to 1.90)	1.57 (1.25 to 1.90)	1.57 (1.25 to 1.90)	1.57 (1.25 to 1.90)	1.57 (1.25 to 1.90)	1.57 (1.25 to 1.90)	1.57 (1.25 to 1.90)	1.57 (1.25 to 1.90)	1.57 (1.25 to 1.90)	1.57 (1.25 to 1.90)	1.57 (1.25 to 1.90)	1.57 (1.25 to 1.90)	1.57 (1.25 to 1.90)	1.57 (1.25 to 1.90)
Colon and rectum cancer	40 Pack Years	Both	Female					1.60 (1.27 to 1.98)	1.60 (1.27 to 1.98)	1.60 (1.27 to 1.98)	1.60 (1.27 to 1.98)	1.60 (1.27 to 1.98)	1.60 (1.27 to 1.98)	1.60 (1.27 to 1.98)	1.60 (1.27 to 1.98)	1.60 (1.27 to 1.98)	1.60 (1.27 to 1.98)	1.60 (1.27 to 1.98)	1.60 (1.27 to 1.98)	1.60 (1.27 to 1.98)	1.60 (1.27 to 1.98)
Colon and rectum cancer	40 Pack Years	Both	Male					1.60 (1.27 to 1.98)	1.60 (1.27 to 1.98)	1.60 (1.27 to 1.98)	1.60 (1.27 to 1.98)	1.60 (1.27 to 1.98)	1.60 (1.27 to 1.98)	1.60 (1.27 to 1.98)	1.60 (1.27 to 1.98)	1.60 (1.27 to 1.98)	1.60 (1.27 to 1.98)	1.60 (1.27 to 1.98)	1.60 (1.27 to 1.98)	1.60 (1.27 to 1.98)	1.60 (1.27 to 1.98)
Colon and rectum cancer	50 Pack Years	Both	Female					1.59 (1.24 to 1.99)	1.59 (1.24 to 1.99)	1.59 (1.24 to 1.99)	1.59 (1.24 to 1.99)	1.59 (1.24 to 1.99)	1.59 (1.24 to 1.99)	1.59 (1.24 to 1.99)	1.59 (1.24 to 1.99)	1.59 (1.24 to 1.99)	1.59 (1.24 to 1.99)	1.59 (1.24 to 1.99)	1.59 (1.24 to 1.99)	1.59 (1.24 to 1.99)	1.59 (1.24 to 1.99)
Colon and rectum cancer	50 Pack Years	Both	Male					1.59 (1.24 to 1.99)	1.59 (1.24 to 1.99)	1.59 (1.24 to 1.99)	1.59 (1.24 to 1.99)	1.59 (1.24 to 1.99)	1.59 (1.24 to 1.99)	1.59 (1.24 to 1.99)	1.59 (1.24 to 1.99)	1.59 (1.24 to 1.99)	1.59 (1.24 to 1.99)	1.59 (1.24 to 1.99)	1.59 (1.24 to 1.99)	1.59 (1.24 to 1.99)	1.59 (1.24 to 1.99)
Colon and rectum cancer	60 Pack Years	Both	Female					1.56 (1.15 to 2.04)	1.56 (1.15 to 2.04)	1.56 (1.15 to 2.04)	1.56 (1.15 to 2.04)	1.56 (1.15 to 2.04)	1.56 (1.15 to 2.04)	1.56 (1.15 to 2.04)	1.56 (1.15 to 2.04)	1.56 (1.15 to 2.04)	1.56 (1.15 to 2.04)	1.56 (1.15 to 2.04)	1.56 (1.15 to 2.04)	1.56 (1.15 to 2.04)	1.56 (1.15 to 2.04)
Colon and rectum cancer	60 Pack Years	Both	Male					1.56 (1.15 to 2.04)	1.56 (1.15 to 2.04)	1.56 (1.15 to 2.04)	1.56 (1.15 to 2.04)	1.56 (1.15 to 2.04)	1.56 (1.15 to 2.04)	1.56 (1.15 to 2.04)	1.56 (1.15 to 2.04)	1.56 (1.15 to 2.04)	1.56 (1.15 to 2.04)	1.56 (1.15 to 2.04)	1.56 (1.15 to 2.04)	1.56 (1.15 to 2.04)	1.56 (1.15 to 2.04)
Colon and rectum cancer	70 Pack Years	Both	Female					1.48 (0.96 to 2.14)	1.48 (0.96 to 2.14)	1.48 (0.96 to 2.14)	1.48 (0.96 to 2.14)	1.48 (0.96 to 2.14)	1.48 (0.96 to 2.14)	1.48 (0.96 to 2.14)	1.48 (0.96 to 2.14)	1.48 (0.96 to 2.14)	1.48 (0.96 to 2.14)	1.48 (0.96 to 2.14)	1.48 (0.96 to 2.14)	1.48 (0.96 to 2.14)	1.48 (0.96 to 2.14)
Colon and rectum cancer	70 Pack Years	Both	Male					1.48 (0.96 to 2.14)	1.48 (0.96 to 2.14)	1.48 (0.96 to 2.14)	1.48 (0.96 to 2.14)	1.48 (0.96 to 2.14)	1.48 (0.96 to 2.14)	1.48 (0.96 to 2.14)	1.48 (0.96 to 2.14)	1.48 (0.96 to 2.14)	1.48 (0.96 to 2.14)	1.48 (0.96 to 2.14)	1.48 (0.96 to 2.14)	1.48 (0.96 to 2.14)	1.48 (0.96 to 2.14)
Lip and oral cavity cancer	0 Pack Years	Both	Female					1.00 (1.00 to 1.00)	1.00 (1.00 to 1.00)	1.00 (1.00 to 1.00)	1.00 (1.00 to 1.00)	1.00 (1.00 to 1.00)	1.00 (1.00 to 1.00)	1.00 (1.00 to 1.00)	1.00 (1.00 to 1.00)	1.00 (1.00 to 1.00)	1.00 (1.00 to 1.00)	1.00 (1.00 to 1.00)	1.00 (1.00 to 1.00)	1.00 (1.00 to 1.00)	1.00 (1.00 to 1.00)
Lip and oral cavity cancer	0 Pack Years	Both	Male					1.00 (1.00 to 1.00)	1.00 (1.00 to 1.00)	1.00 (1.00 to 1.00)	1.00 (1.00 to 1.00)	1.00 (1.00 to 1.00)	1.00 (1.00 to 1.00)	1.00 (1.00 to 1.00)	1.00 (1.00 to 1.00)	1.00 (1.00 to 1.00)	1.00 (1.00 to 1.00)	1.00 (1.00 to 1.00)	1.00 (1.00 to 1.00)	1.00 (1.00 to 1.00)	1.00 (1.00 to 1.00)
Lip and oral cavity cancer	10 Pack Years	Both	Female					2.24 (1.74 to 2.76)	2.24 (1.74 to 2.76)	2.24 (1.74 to 2.76)	2.24 (1.74 to 2.76)	2.24 (1.74 to 2.76)	2.24 (1.74 to 2.76)	2.24 (1.74 to 2.76)	2.24 (1.74 to 2.76)	2.24 (1.74 to 2.76)	2.24 (1.74 to 2.76)	2.24 (1.74 to 2.76)	2.24 (1.74 to 2.76)	2.24 (1.74 to 2.76)	2.24 (1.74 to 2.76)
Lip and oral cavity cancer	10 Pack Years	Both	Male					2.24 (1.74 to 2.76)	2.24 (1.74 to 2.76)	2.24 (1.74 to 2.76)	2.24 (1.74 to 2.76)	2.24 (1.74 to 2.76)	2.24 (1.74 to 2.76)	2.24 (1.74 to 2.76)	2.24 (1.74 to 2.76)	2.24 (1.74 to 2.76)	2.24 (1.74 to 2.76)	2.24 (1.74 to 2.76)	2.24 (1.74 to 2.76)	2.24 (1.74 to 2.76)	2.24 (1.74 to 2.76)
Lip and oral cavity cancer	20 Pack Years	Both	Female					3.26 (2.34 to 4.23)	3.26 (2.34 to 4.23)	3.26 (2.34 to 4.23)	3.26 (2.34 to 4.23)	3.26 (2.34 to 4.23)	3.26 (2.34 to 4.23)	3.26 (2.34 to 4.23)	3.26 (2.34 to 4.23)	3.26 (2.34 to 4.23)	3.26 (2.34 to 4.23)	3.26 (2.34 to 4.23)	3.26 (2.34 to 4.23)	3.26 (2.34 to 4.23)	3.26 (2.34 to 4.23)
Lip and oral cavity cancer	20 Pack Years	Both	Male					3.26 (2.34 to 4.23)	3.26 (2.34 to 4.23)	3.26 (2.34 to 4.23)	3.26 (2.34 to 4.23)	3.26 (2.34 to 4.23)	3.26 (2.34 to 4.23)	3.26 (2.34 to 4.23)	3.26 (2.34 to 4.23)	3.26 (2.34 to 4.23)	3.26 (2.34 to 4.23)	3.26 (2.34 to 4.23)	3.26 (2.34 to 4.23)	3.26 (2.34 to 4.23)	3.26 (2.34 to 4.23)
Lip and oral cavity cancer	30 Pack Years	Both	Female					3.58 (2.51 to 4.75)	3.58 (2.51 to 4.75)	3.58 (2.51 to 4.75)	3.58 (2.51 to 4.75)	3.58 (2.51 to 4.75)	3.58 (2.51 to 4.75)	3.58 (2.51 to 4.75)	3.58 (2.51 to 4.75)	3.58 (2.51 to 4.75)	3.58 (2.51 to 4.75)	3.58 (2.51 to 4.75)	3.58 (2.51 to 4.75)	3.58 (2.51 to 4.75)	3.58 (2.51 to 4.75)
Lip and oral cavity cancer	30 Pack Years	Both	Male					3.58 (2.51 to 4.75)	3.58 (2.51 to 4.75)	3.58 (2.51 to 4.75)	3.58 (2.51 to 4.75)	3.58 (2.51 to 4.75)	3.58 (2.51 to 4.75)	3.58 (2.51 to 4.75)	3.58 (2.51 to 4.75)	3.58 (2.51 to 4.75)	3.58 (2.51 to 4.75)	3.58 (2.51 to 4.75)	3.58 (2.51 to 4.75)	3.58 (2.51 to 4.75)	3.58 (2.51 to 4.75)
Lip and oral cavity cancer	40 Pack Years	Both	Female					3.82 (2.60 to 5.18)	3.82 (2.60 to 5.18)	3.82 (2.60 to 5.18)	3.82 (2.60 to 5.18)	3.82 (2.60 to 5.18)	3.82 (2.60 to 5.18)	3.82 (2.60 to 5.18)	3.82 (2.60 to 5.18)	3.82 (2.60 to 5.18)	3.82 (2.60 to 5.18)	3.82 (2.60 to 5.18)	3.82 (2.60 to 5.18)	3.82 (2.60 to 5.18)	3.82 (2.60 to 5.18)
Lip and oral cavity cancer	40 Pack Years	Both	Male					3.82 (2.60 to 5.18)	3.82 (2.60 to 5.18)	3.82 (2.60 to 5.18)	3.82 (2.60 to 5.18)	3.82 (2.60 to 5.18)	3.82 (2.60 to 5.18)	3.82 (2.60 to 5.18)	3.82 (2.60 to 5.18)	3.82 (2.60 to 5.18)	3.82 (2.60 to 5.18)	3.82 (2.60 to 5.18)	3.82 (2.60 to 5.18)	3.82 (2.60 to 5.18)	3.82 (2.60 to 5.18)
Lip and oral cavity cancer	50 Pack Years	Both	Female					3.97 (2.63 to 5.52)	3.97 (2.63 to 5.52)	3.97 (2.63 to 5.52)	3.97 (2.63 to 5.52)	3.97 (2.63 to 5.52)	3.97 (2.63 to 5.52)	3.97 (2.63 to 5.52)	3.97 (2.63 to 5.52)	3.97 (2.63 to 5.52)	3.97 (2.63 to 5.52)	3.97 (2.63 to 5.52)	3.97 (2.63 to 5.52)	3.97 (2.63 to 5.52)	3.97 (2.63 to 5.52)
Lip and oral cavity cancer	50 Pack Years	Both	Male					3.97 (2.63 to 5.52)	3.97 (2.63 to 5.52)	3.97 (2.63 to 5.52)	3.97 (2.63 to 5.52)	3.97 (2.63 to 5.52)	3.97 (2.63 to 5.52)	3.97 (2.63 to 5.52)	3.97 (2.63 to 5.52)	3.97 (2.63 to 5.52)	3.97 (2.63 to 5.52)	3.97 (2.63 to 5.52)	3.97 (2.63 to 5.52)	3.97 (2.63 to 5.52)	3.97 (2.63 to 5.52)
Lip and oral cavity cancer	60 Pack Years	Both	Female					4.60 (2.72 to 6.91)	4.60 (2.72 to 6.91)	4.60 (2.72 to 6.91)	4.60 (2.72 to 6.91)	4.60 (2.72 to 6.91)	4.60 (2.72 to 6.91)	4.60 (2.72 to 6.91)	4.60 (2.72 to 6.91)	4.60 (2.72 to 6.91)	4.60 (2.72 to 6.91)	4.60 (2.72 to 6.91)	4.60 (2.72 to 6.91)	4.60 (2.72 to 6.91)	4.60 (2.72 to 6.91)
Lip and oral cavity cancer	60 Pack Years	Both	Male					4.60 (2.72 to 6.91)	4.60 (2.72 to 6.91)	4.60 (2.72 to 6.91)	4.60 (2.72 to 6.91)	4.60 (2.72 to 6.91)	4.60 (2.72 to 6.91)	4.60 (2.72 to 6.91)	4.60 (2.72 to 6.91)	4.60 (2.72 to 6.91)	4.60 (2.72 to 6.91)	4.60 (2.72 to 6.91)	4.60 (2.72 to 6.91)	4.60 (2.72 to 6.91)	4.60 (2.72 to 6.91)
Lip and oral cavity cancer	70 Pack Years	Both	Female					5.45 (2.86 to 8.76)	5.45 (2.86 to 8.76)	5.45 (2.86 to 8.76)	5.45 (2.86 to 8.76)	5.45 (2.86 to 8.76)	5.45 (2.86 to 8.76)	5.45 (2.86 to 8.76)	5.45 (2.86 to 8.76)	5.45 (2.86 to 8.76)	5.45 (2.86 to 8.76)	5.45 (2.86 to 8.76)	5.45 (2.86 to 8.76)	5.45 (2.86 to 8.76)	5.45 (2.86 to 8.76)
Lip and oral cavity cancer	70 Pack Years	Both	Male					5.45 (2.86 to 8.76)	5.45 (2.86 to 8.76)	5.45 (2.86 to 8.76)	5.45 (2.86 to 8.76)	5.45 (2.86 to 8.76)	5.45 (2.86 to 8.76)	5.45 (2.86 to 8.76)	5.45 (2.86 to 8.76)	5.45 (2.86 to 8.76)	5.45 (2.86 to 8.76)	5.45 (2.86 to 8.76)	5.45 (2.86 to 8.76)	5.45 (2.86 to 8.76)	5.45 (2.86 to 8.76)
Lip and oral cavity cancer	80 Pack Years	Both	Female					6.43 (2.96 to 11.09)	6.43 (2.96 to 11.09)	6.43 (2.96 to 11.09)	6.43 (2.96 to 11.09)	6.43 (2.96 to 11.09)	6.43 (2.96 to 11.09)	6.43 (2.96 to 11.09)	6.43 (2.96 to 11.09)	6.43 (2.96 to 11.09)	6.43 (2.96 to 11.09)	6.43 (2.96 to 11.09)	6.43 (2.96 to 11.09)	6.43 (2.96 to 11.09)	6.43 (2.96 to 11.09)
Lip and oral cavity cancer	80 Pack Years	Both	Male					6.43 (2.96 to 11.09)	6.43 (2.96 to 11.09)	6.43 (2.96 to 11.09)	6.43 (2.96 to 11.09)	6.43 (2.96 to 11.09)	6.43 (2.96 to 11.09)	6.43 (2.96 to 11.09)	6.43 (2.96 to 11.09)	6.43 (2.96 to 11.09)	6.43 (2.96 to 11.09)	6.43 (2.96 to 11.09)	6.43 (2.96 to 11.09)	6.43 (2.96 to 11.09)	6.43 (2.96 to 11.09)
Nasopharynx cancer	0 Pack Years	Both	Female					1.00 (1.00 to 1.00)	1.00 (1.00 to 1.00)	1.00 (1.00 to 1.00)	1.00 (1.00 to 1.00)	1.00 (1.00 to 1.00)	1.00 (1.00 to 1.00)	1.00 (1.00 to 1.00)	1.00 (1.00 to 1.00)	1.00 (1.00 to 1.00)	1.00 (1.00 to 1.00)	1.00 (1.00 to 1.00)	1.00 (1.00 to 1.00)	1.00 (1.00 to 1.00)	1.00 (1.00 to 1.00)
Nasopharynx cancer	0 Pack Years	Both	Male					1.00 (1.00 to 1.00)	1.00 (1.00 to 1.00)	1.00 (1.00 to 1.00)	1.00 (1.00 to 1.00)	1.00 (1.00 to 1.00)	1.00 (1.00 to 1.00)	1.00 (1.00 to 1.00)	1.00 (1.00 to 1.00)	1.00 (1.00 to 1.00)	1.00 (1.00 to 1.00)	1.00 (1.00 to 1.00)	1.00 (1.00 to 1.00)	1.00 (1.00 to 1.00)	1.00 (1.00 to 1.00)
Nasopharynx cancer	10 Pack Years	Both	Female					1.82 (1.37 to 2.31)	1.82 (1.37 to 2.31)	1.82 (1.37 to 2.31)	1.82 (1.37 to 2.31)	1.82 (1.37 to 2.31)	1.82 (1.37 to 2.31)	1.82 (1.37 to 2.31)	1.82 (1.37 to 2.31)	1.82 (1.37 to 2.31)	1.82 (1.37 to 2.31)	1.82 (1.37 to 2.31)	1.82 (1.37 to 2.31)	1.82 (1.37 to 2.31)	1.82 (1.37 to 2.31)
Nasopharynx cancer	10 Pack Years	Both	Male					1.82 (1.37 to 2.31)	1.82 (1.37 to 2.31)	1.82 (1.37 to 2.31)	1.82 (1.37 to 2.31)	1.82 (1.37 to 2.31)	1.82 (1.37 to 2.31)	1.82 (1.37 to 2.31)	1.82 (1.37 to 2.31)	1.82 (1.37 to 2.31)	1.82 (1.37 to 2.31)	1.82 (1.37 to 2.31)	1.82 (1.37 to 2.31)	1.82 (1.37 to 2.31)	1.82 (1.37 to 2.31)
Nasopharynx cancer	20 Pack Years	Both	Female					1.98 (1.42 to 2.64)	1.98 (1.42 to 2.64)	1.98 (1.42 to 2.64)	1.98 (1.42 to 2.64)	1.98 (1.42 to 2.64)	1.98 (1.42 to 2.64)	1.98 (1.42 to 2.64)	1.98 (1.42 to 2.64)	1.98 (1.42 to 2.64)	1.98 (1.42 to 2.64)	1.98 (1.42 to 2.64)	1.98 (1.42 to 2.64)	1.98 (1.42 to 2.64)	1.98 (1.42 to 2.64)
Nasopharynx cancer	20 Pack Years	Both	Male					1.98 (1.42 to 2.64)	1.98 (1.42 to 2.64)	1.98 (1.42 to 2.64)	1.98 (1.42 to 2.64)	1.98 (1.42 to 2.64)	1.98 (1.42 to 2.64)	1.98 (1.42 to 2.64)	1.98 (1.42 to 2.64)	1.98 (1.42 to 2.64)	1.98 (1.42 to 2.64)	1.98 (1.42 to 2.64)	1.98 (1.42 to 2.64)	1.98 (1.42 to 2.64)	1.98 (1.42 to 2.64)
Nasopharynx cancer	30 Pack Years	Both	Female					2.24 (1.56 to 3.06)	2.24 (1.56 to 3.06)	2.24 (1.56 to 3.06)	2.24 (1.56 to 3.06)	2.24 (1.56 to 3.06)	2.24 (1.56 to 3.06)	2.24 (1.56 to 3.06)	2.24 (1.56 to 3.06)	2.24 (1.56 to 3.06)	2.24 (1.56 to 3.06)	2.24 (1.56 to 3.06)	2.24 (1.56 to 3.06)	2.24 (1.56 to 3.06)	2.24 (1.56 to 3.06)
Nasopharynx cancer	30 Pack Years	Both	Male					2.24 (1.56 to 3.06)	2.24 (1.56 to 3.06)	2.24 (1.56 to 3.06)	2.24 (1.56 to 3.06)	2.24 (1.56 to 3.06)	2.24 (1.56 to 3.06)	2.24 (1.56 to 3.06)	2.24 (1.56 to 3.06)	2.24 (1.56 to 3.06)	2.24 (1.56 to 3.06)	2.24 (1.56 to 3.06)	2.24 (1.56 to 3.06)	2.24 (1.56 to 3.06)	2.24 (1.56 to 3.06)
Nasopharynx cancer	40 Pack Years	Both	Female					2.56 (1.72 to 3.54)	2.56 (1.72 to 3.54)	2.56 (1.72 to 3.54)	2.56 (1.72 to 3.54)	2.56 (1.72 to 3.54)	2.56 (1.72 to 3.54)	2.56 (1.72 to 3.54)	2.56 (1.72 to 3.54)	2.56 (1.72 to 3.54)	2.56 (1.72 to 3.54)	2.56 (1.72 to 3.54)	2.56 (1.72 to 3.54)	2.56 (1.72 to 3.54)	2.56 (1.72 to 3.54)
Nasopharynx cancer	40 Pack Years	Both	Male					2.56 (1.72 to 3.54)	2.56 (1.72 to 3.54)	2.56 (1.72 to 3.54)	2.56 (1.72 to 3.54)	2.56 (1.72 to 3.54)	2.56 (1.72 to 3.54)	2.56 (1.72 to 3.54)	2.56 (1.72 to 3.54)	2.56 (1.72 to 3.54)	2.56 (1.72 to 3.54)	2.56 (1.72 to 3.54)	2.56 (1.72 to 3.54)	2.56 (1.72 to 3.54)	2.56 (1.72 to 3.54)
Nasopharynx cancer	50 Pack Years	Both	Female					3.14 (2.07 to 4.37)	3.14 (2.07 to 4.37)	3.14 (2.07 to 4.37)	3.14 (2.07 to 4.37)	3.14 (2.07 to 4.37)	3.14 (2.07 to 4.37)	3.14 (2.07 to 4.37)	3.14 (2.07 to 4.37)	3.14 (2.07 to 4.37)	3.14 (2.07 to 4.37)	3.14 (2.07 to 4.37)	3.14 (2.07 to 4.37)	3.14 (2.07 to 4.37)	3.14 (2.07 to 4.37)
Nasopharynx cancer	50 Pack Years	Both	Male					3.14 (2.07 to 4.37)	3.14 (2.07 to 4.37)	3.14 (2.07 to 4.37)	3.14 (2.07 to 4.37)	3.14 (2.07 to 4.37)	3.14 (2.07 to 4.37)	3.14 (2.07 to 4.37)	3.14 (2.07 to 4.37)	3.14 (2.07 to 4.37)	3.14 (2.07 to 4.37)	3.14 (2.07 to 4.37)	3.14 (2.07 to 4.37)	3.14 (2.07 to 4.37)	3.14 (2.07 to 4.37)
Nasopharynx cancer	60 Pack Years	Both	Female					4.03 (2.66 to 5.80)	4.03 (2.66 to 5.80)	4.03 (2.66 to 5.80)	4.03 (2.66 to 5.80)	4.03 (2.66 to 5.80)	4.03 (2.66 to 5.80)	4.03 (2.66 to 5.80)	4.03 (2.66 to 5.80)	4.03 (2.66 to 5.80)	4.03 (2.66 to 5.80)	4.03 (2.66 to 5.80)	4.03 (2.66 to 5.80)	4.03 (2.66 to 5.80)	4.03 (2.66 to 5.80)
Nasopharynx cancer	60 Pack Years	Both	Male					4.03 (2.66 to 5.80)	4.03 (2.66 to 5.80)	4.03 (2.66 to 5.80)	4.03 (2.66 to 5.80)	4.03 (2.66 to 5.80)	4.03 (2.66 to 5.80)	4.03 (2.66 to 5.80)	4.03 (2.66 to 5.80)	4.03 (2.66 to 5.80)	4.03 (2.66 to 5.80)	4.03 (2.66 to 5.80)	4.03 (2.66 to 5.80)	4.03 (2.66 to 5.80)	4.03 (2.66 to 5.80)
Nasopharynx cancer	70 Pack Years	Both	Female					4.62 (2.64 to 7.46)	4.62 (2.64 to 7.46)	4.62 (2.64 to 7.46)	4.62 (2.64 to 7.46)	4.62 (2.64 to 7.46)	4.62 (2.64 to 7.46)	4.62 (2.64 to 7.46)	4.62 (2.64 to 7.46)	4.62 (2.64 to 7.46)	4.62 (2.64 to 7.46)	4.62 (2.64 to 7.46)	4.62 (2.64 to 7.46)	4.62 (2.64 to 7.46)	4.62 (2.64 to 7.46)
Nasopharynx cancer	70 Pack Years	Both	Male					4.62 (2.64 to 7.46)	4.62 (2.64 to 7.46)	4.62 (2.64 to 7.46)	4.62 (2.64 to 7.46)	4.62 (2.64 to 7.46)	4.62 (2.64 to 7.46)	4.62 (2.64 to 7.46)	4.62 (2.64 to 7.46)	4.62 (2.64 to 7.46)	4.62 (2.64 to 7.46)	4.62 (2.64 to 7.46)	4.62 (2.64 to 7.46)	4.62 (2.64 to 7.46)	4.62 (2.64 to 7.46)
Other pharynx cancer	0 Pack Years	Both	Female					1.00 (1.00 to 1.00)	1.00 (1.00 to 1.00)	1.00 (1.00 to 1.00)	1.00 (1.00 to 1.00)	1.00 (1.00 to 1.00)	1.00 (1.00 to 1.00)	1.00 (1.00 to 1.00)	1.00 (1.00 to 1.00)	1.00 (1.00 to 1.00)	1.00 (1.00 to 1.00)	1.00 (1.00 to 1.00)	1.00 (1.00 to 1.00)	1.00 (1.00 to 1.00)	1.00 (1.00 to 1.00)
Other pharynx cancer	0 Pack Years	Both	Male					1.00 (1.00 to 1.00)	1.00 (1.00 to 1.00)	1.00 (1.00 to 1.00)	1.00 (1.00 to 1.00)	1.00 (1.00 to 1.00)	1.00 (1.00 to 1.00)	1.00 (1.00 to 1.00)	1.00 (1.00 to 1.00)	1.00 (1.00 to 1.00)	1.00 (1.00 to 1.00)	1.00 (1.00 to 1.00)	1.00 (1.00 to 1.00)	1.00 (1.00 to 1.00)	1.00 (1.00 to 1.00)
Other pharynx cancer	10 Pack Years	Both	Female					3.14 (2.41 to 3.93)	3.14 (2.41 to 3.93)	3.14 (2.41 to 3.93)	3.14 (2.41 to 3.93)	3.14 (2.41 to 3.93)	3.14 (2.41 to 3.93)	3.14 (2.41 to 3.93)	3.14 (2.41 to 3.93)	3.14 (2.41 to 3.93)	3.14 (2.41 to 3.93)	3.14 (2.41 to 3.93)	3.14 (2.41 to 3.93)	3.14 (2.41 to 3.93)	3.14 (2.41 to 3.93)
Other pharynx cancer	10 Pack Years	Both	Male					3.14 (2.41 to 3.93)	3.14 (2.41 to 3.93)	3.14 (2.41 to 3.93)	3.14 (2.41 to 3.93)	3.14 (2.41 to 3.93)	3.14 (2.41 to 3.93)	3.14 (2.41 to 3.93)	3.14 (2.41 to 3.93)	3.14 (2.41 to 3.93)	3.14 (2.41 to 3.93)	3.14 (2.41 to 3.93)	3.14 (2.41 to 3.93)	3.14 (2.41 to 3.93)	3.14 (2.41 to 3.93)
Other pharynx cancer	20 Pack Years	Both	Female					4.85 (3.54 to 6.27)	4.85 (3.54 to 6.27)	4.85 (3.54 to 6.27)	4.85 (3.54 to 6.27)	4.85 (3.54 to 6.27)	4.85 (3.54 to 6.27)	4.85 (3.54 to 6.27)	4.85 (3.54 to 6.27)	4.85 (3.54 to 6.27)	4.85 (3.54 to 6.27)	4.85 (3.54 to 6.27)	4.85 (3.54 to 6.27)	4.85 (3.54 to 6.27)	4.85 (3.54 to 6.27)
Other pharynx cancer	20 Pack Years	Both	Male					4.85 (3.54 to 6.27)	4.85 (3.54 to 6.27)	4.85 (3.54 to 6.27)	4.85 (3.54 to 6.27)	4.85 (3.54 to 6.27)	4.85 (3.54 to 6.27)	4.85 (3.54 to 6.27)	4.85 (3.54 to 6.27)	4.85 (3.54 to 6.27)	4.85 (3.54 to 6.27)	4.85 (3.54 to 6.27)	4.85 (3.54 to 6.27)	4.85 (3.54 to 6.27)	4.85 (3.54 to 6.27)
Other pharynx cancer	30 Pack Years	Both	Female					5.11 (3.71 to 6.66)	5.11 (3.71 to 6.66)	5.11 (3.71 to 6.66)	5.11 (3.71 to 6.66)	5.11 (3.71 to 6.66)	5.11 (3.71 to 6.66)	5.11 (3.71 to 6.66)	5.11 (3.71 to 6.66)	5.11 (3.71 to 6.66)	5.11 (3.71 to 6.66)	5.11 (3.71 to 6.66)	5.11 (3.71 to 6.66)	5.11 (3.71 to 6.66)	5.11 (3.71 to 6.66)
Other pharynx cancer	30 Pack Years	Both	Male					5.11 (3.71 to 6.66)	5.11 (3.71 to 6.66)	5.11 (3.71 to 6.66)	5.11 (3.71 to 6.66)	5.11 (3.71 to 6.66)	5.11 (3.71 to 6.66)	5.11 (3.71 to 6.66)	5.11 (3.71 to 6.66)	5.11 (3.71 to 6.66)	5.11 (3.71 to 6.66)	5.11 (3.71 to 6.66)	5.11 (3.71 to 6.66)	5.11 (3.71 to 6.66)	5.11 (3.71 to 6.66)
Other pharynx cancer	40 Pack Years	Both	Female					5.60 (4.05 to 7.29)	5.60 (4.05 to 7.29)	5.60 (4.05 to 7.29)	5.60 (4.05 to 7.29)	5.60 (4.05 to 7.29)	5.60 (4.05 to 7.29)	5.60 (4.05 to 7.29)	5.60 (4.05 to 7.29)	5.60 (4.05 to 7.29)	5.60 (4.05 to 7.29)	5.60 (4.05 to 7.29)	5.60 (4.05 to 7.29)	5.60 (4.05 to 7.29)	5.60 (4.05 to 7.29)
Other pharynx cancer	40 Pack Years	Both	Male					5.60 (4.05 to 7.29)	5.60 (4.05 to 7.29)	5.60 (4.05 to 7.29)	5.60 (4.05 to 7.29)	5.60 (4.05 to 7.29)	5.60 (4.05 to 7.29)	5.60 (4.05 to 7.29)	5.60 (4.05 to 7.29)	5.60 (4.05 to 7.29)	5.60 (4.05 to 7.29)	5.60 (4.05 to 7.29)	5.60 (4.05 to 7.29)	5.60 (4.05 to 7.29)	5.60 (4.05 to 7.29)
Other pharynx cancer	50 Pack Years	Both	Female					6.35 (4.61 to 8.20)	6.35 (4.61 to 8.20)	6.35 (4.61 to 8.20)	6.35 (4.61 to 8.20)	6.35 (4.61 to 8.20)	6.35 (4.61 to 8.20)	6.35 (4.61 to 8.20)	6.35 (4.61 to 8.20)	6.35 (4.61 to 8.20)	6.35 (4.61 to 8.20)	6.35 (4.61 to 8.20)	6.35 (4.61 to 8.20)	6.35 (4.61 to 8.20)	6.35 (4.61 to 8.20)
Other pharynx cancer	50 Pack Years	Both	Male					6.35 (4.61 to 8.20)	6.35 (4.61 to 8.20)	6.35 (4.61 to 8.20)	6.35 (4.61 to 8.20)	6.35 (4.61 to 8.20)	6.35 (4.61 to 8.20)	6.35 (4.61 to 8.20)	6.35 (4.61 to 8.20)	6.35 (4.61 to 8.20)	6.35 (4.61 to 8.20)	6.35 (4.61 to 8.20)	6.35 (4.61 to 8.20)	6.35 (4.61 to 8.20)	6.35 (4.61 to 8.20)
Other pharynx cancer	60 Pack Years	Both	Female					6.83 (4.72 to 9.32)	6.83 (4.72 to 9.32)	6.83 (4.72 to 9.32)	6.83 (4.72 to 9.32)	6.83 (4.72 to 9.32)	6.83 (4.72 to 9.32)	6.83 (4.72 to 9.32)	6.83 (4.72 to 9.32)	6.83 (4.72 to 9.32)	6.83 (4.72 to 9.32)	6.83 (4.72 to 9.32)	6.83 (4.72 to 9.32)	6.83 (4.72 to 9.32)	6.83 (4.72 to 9.32)
Other pharynx cancer	60 Pack Years	Both	Male					6.83 (4.72 to 9.32)	6.83 (4.72 to 9.32)	6.83 (4.72 to 9.32)	6.83 (4.72 to 9.32)	6.83 (4.72 to 9.32)	6.83 (4.72 to 9.32)	6.83 (4.72 to 9.32)	6.83 (4.72 to 9.32)	6.83 (4.72 to 9.32)	6.83 (4.72 to 9.32)	6.83 (4.72 to 9.32)	6.83 (4.72 to 9.32)	6.83 (4.72 to 9.32)	6.83 (4.72 to 9.32)
Other pharynx cancer	70 Pack Years	Both	Female					7.18 (4.64 to 10.53)	7.18 (4.64 to 10.53)	7.18 (4.64 to 10.53)	7.18 (4.64 to 10.53)	7.18 (4.64 to 10.53)	7.18 (4.64 to 10.53)	7.18 (4.64 to 10.53)	7.18 (4.64 to 10.53)	7.18 (4.64 to 10.53)	7.18 (4.64 to 10.53)	7.18 (4.64 to 10.53)	7.18 (4.64 to 10.53)	7.18 (4.64 to 10.53)	7.18 (4.64 to 10.53)
Other pharynx cancer	70 Pack Years	Both	Male					7.18 (4.64 to 10.53)	7.18 (4.64 to 10.53)	7.18 (4.64 to 10.53)	7.18 (4.64 to 10.53)	7.18 (4.64 to 10.53)	7.18 (4.64 to 10.53)	7.18 (4.64 to 10.53)	7.18 (4.64 to 10.53)	7.18 (4.64 to 10.53)	7.18 (4.64 to 10.53)	7.18 (4.64 to 10.53)	7.18 (4.64 to 10.53)	7.18 (4.64 to 10.53)	7.18 (4.64 to 10.53)
Other pharynx cancer	80 Pack Years	Both	Female					9.26 (5.58 to 13.66)	9.26 (5.58 to 13.66)	9.26 (5.58 to 13.66)	9.26 (5.58 to 13.66)	9.26 (5.58 to 13.66)	9.26 (5.58 to 13.66)	9.26 (5.58 to 13.66)	9.26 (5.58 to 13.66)	9.26 (5.58 to 13.66)	9.26 (5.58 to 13.66)	9.26 (5.58 to 13.66)	9.26 (5.58 to 13.66)	9.26 (5.58 to 13.66)	9.26 (5.58 to 13.66)
Other pharynx cancer	80 Pack Years	Both	Male					9.26 (5.58 to 13.66)	9.26 (5.58 to 13.66)	9.26 (5.58 to 13.66)	9.26 (5.58 to 13.66)	9.26 (5.58 to 13.66)	9.26 (5.58 to 13.66)	9.26 (5.58 to 13.66)	9.26 (5.58 to 13.66)	9.26 (5.58 to 13.66)	9.26 (5.58 to 13.66)	9.26 (5.58 to 13.66)	9.26 (5.58 to 13.66)	9.26 (5.58 to 13.66)	9.26 (5.58 to 13.66)
Pancreatic cancer	0 Pack Years	Both	Female					1.00 (1.00 to 1.00)	1.00 (1.00 to 1.00)	1.00 (1.00 to 1.00)	1.00 (1.00 to 1.00)	1.00 (1.00 to 1.00)	1.00 (1.00 to 1.00)	1.00 (1.00 to 1.00)	1.00 (1.00 to 1.00)	1.00 (1.00 to 1.00)	1.00 (1.00 to 1.00)	1.00 (1.00 to 1.00)	1.00 (1.00 to 1.00)	1.00 (1.00 to 1.00)	1.00 (1.00 to 1.00)
Pancreatic cancer	0 Pack Years	Both	Male					1.00 (1.00 to 1.00)	1.00 (1.00 to 1.00)	1.00 (1.00 to 1.00)	1.00 (1.00 to 1.00)	1.00 (1.00 to 1.00)	1.00 (1.00 to 1.00)	1.00 (1.00 to 1.00)	1.00 (1.00 to 1.00)	1.00 (1.00 to 1.00)	1.00 (1.00 to 1.00)	1.00 (1.00 to 1.00)	1.00 (1.00 to 1.00)	1.00 (1.00 to 1.00)	1.00 (1.00 to 1.00)
Pancreatic cancer	10 Pack Years	Both	Female					1.86 (1.61 to 2.11)	1.86 (1.61 to 2.11)	1.86 (1.61 to 2.11)	1.86 (1.61 to 2.11)	1.86 (1.61 to 2.11)	1.86 (1.61 to 2.11)	1.86 (1.61 to 2.11)	1.86 (1.61 to 2.11)	1.86 (1.61 to 2.11)	1.86 (1.61 to 2.11)	1.86 (1.61 to 2.11)	1.86 (1.61 to 2.11)	1.86 (1.61 to 2.11)	1.86 (1.61 to 2.11)
Pancreatic cancer	10 Pack Years	Both	Male					1.41 (1.24 to 1.59)	1.41 (1.24 to 1.59)	1.41 (1.24 to 1.59)	1.41 (1.24 to 1.59)	1.41 (1.24 to 1.59)	1.41 (1.24 to 1.59)	1.41 (1.24 to 1.59)	1.41 (1.24 to 1.59)	1.41 (1.24 to 1.59)	1.41 (1.24 to 1.59)	1.41 (1.24 to 1.59)	1.41 (1.24 to 1.59)	1.41 (1.24 to 1.59)	1.41 (1.24 to 1.59)
Pancreatic cancer	20 Pack Years	Both	Female					2.46 (2.03 to 2.91)	2.46 (2.03 to 2.91)	2.46 (2.03 to 2.91)	2.46 (2.03 to 2.91)	2.46 (2.03 to 2.91)	2.46 (2.03 to 2.91)	2.46 (2.03 to 2.91)	2.46 (2.03 to 2.91)	2.46 (2.03 to 2.91)	2.46 (2.03 to 2.91)	2.46 (2.03 to 2.91)	2.46 (2.03 to 2.91)	2.46 (2.03 to 2.91)	2.46 (2.03 to 2.91)
Pancreatic cancer	20 Pack Years	Both	Male					1.69 (1.41 to 1.98)	1.69 (1.41 to 1.98)	1.69 (1.41 to 1.98)	1.69 (1.41 to 1.98)	1.69 (1.41 to 1.98)	1.69 (1.41 to 1.98)	1.69 (1.41 to 1.98)	1.69 (1.41 to 1.98)	1.69 (1.41 to 1.98)	1.69 (1.41 to 1.98)	1.69 (1.41 to 1.98)	1.69 (1.41 to 1.98)	1.69 (1.41 to 1.98)	1.69 (1.41 to 1.98)
Pancreatic cancer	30 Pack Years	Both	Female					2.71 (2.18 to 3.27)	2.71 (2.18 to 3.27)	2.71 (2.18 to 3.27)	2.71 (2.18 to 3.27)	2.71 (2.18 to 3.27)	2.71 (2.18 to 3.27)	2.71 (2.18 to 3.27)	2.71 (2.18 to 3.27)	2.71 (2.18 to 3.27)	2.71 (2.18 to 3.27)	2.71 (2.18 to 3.27)	2.71 (2.18 to 3.27)	2.71 (2.18 to 3.27)	2.71 (2.18 to 3.27)
Pancreatic cancer	30 Pack Years	Both	Male					1.79 (1.50 to 2.11)	1.79 (1.50 to 2.11)	1.79 (1.50 to 2.11)	1.79 (1.50 to 2.11)	1.79 (1.50 to 2.11)	1.79 (1.50 to 2.11)	1.79 (1.50 to 2.11)	1.79 (1.50 to 2.11)	1.79 (1.50 to 2.11)	1.79 (1.50 to 2.11)	1.79 (1.50 to 2.11)	1.79 (1.50 to 2.11)	1.79 (1.50 to 2.11)	1.79 (1.50 to 2.11)
Pancreatic cancer	40 Pack Years	Both	Female					3.03 (2.36 to 3.77)	3.03 (2.36 to 3.77)	3.03 (2.36 to 3.77)	3.03 (2.36 to 3.77)	3.03 (2.36 to 3.77)	3.03 (2.36 to 3.77)	3.03 (2.36 to 3.77)	3.03 (2.36 to 3.77)	3.03 (2.36 to 3.77)	3.03 (2.36 to 3.77)	3.03 (2.36 to 3.77)	3.03 (2.36 to 3.77)	3.03 (2.36 to 3.77)	3.03 (2.36 to 3.77)
Pancreatic cancer	40 Pack Years	Both	Male					2.00 (1.67 to 2.34)	2.00 (1.67 to 2.34)	2.00 (1.67 to 2.34)	2.00 (1.67 to 2.34)	2.00 (1.67 to 2.34)	2.00 (1.67 to 2.34)	2.00 (1.67 to 2.34)	2.00 (1.67 to 2.34)	2.00 (1.67 to 2.34)	2.00 (1.67 to 2.34)	2.00 (1.67 to 2.34)	2.00 (1.67 to 2.34)	2.00 (1.67 to 2.34)	2.00 (1.67 to 2.34)
Pancreatic cancer	50 Pack Years	Both	Female					3.38 (2.46 to 4.42)	3.38 (2.46 to 4.42)	3.38 (2.46 to 4.42)	3.38 (2.46 to 4.42)	3.38 (2.46 to 4.42)	3.38 (2.46 to 4.42)	3.38 (2.46 to 4.42)	3.38 (2.46 to 4.42)	3.38 (2.46 to 4.42)	3.38 (2.46 to 4.42)	3.38 (2.46 to 4.42)	3.38 (2.46 to 4.42)	3.38 (2.46 to 4.42)	3.38 (2.46 to 4.42)
Pancreatic cancer	50 Pack Years	Both	Male					2.22 (1.81 to 2.61)	2.22 (1.81 to 2.61)	2.22 (1.81 to 2.61)	2.22 (1.81 to 2.61)	2.22 (1.81 to 2.61)	2.22 (1.81 to 2.61)	2.22 (1.81 to 2.61)	2.22 (1.81 to 2.61)	2.22 (1.81 to 2.61)	2.22 (1.81 to 2.61)	2.22 (1.81 to 2.61)	2.22 (1.81 to 2.61)	2.22 (1.81 to 2.61)	2.22 (1.81 to 2.61)
Pancreatic cancer	60 Pack Years	Both	Female					3.74 (2.36 to 5.38)	3.74 (2.36 to 5.38)	3.74 (2.36 to 5.38)	3.74 (2.36 to 5.38)	3.74 (2.36 to 5.38)	3.74 (2.36 to 5.38)	3.74 (2.36 to 5.38)	3.74 (2.36 to 5.38)	3.74 (2.36 to 5.38)	3.74 (2.36 to 5.38)	3.74 (2.36 to 5.38)	3.74 (2.36 to 5.38)	3.74 (2.36 to 5.38)	3.74 (2.36 to 5.38)
Pancreatic cancer	60 Pack Years	Both	Male					2.38 (1.84 to 2.97)	2.38 (1.84 to 2.97)	2.38 (1.84 to 2.97)	2.38 (1.84 to 2.97)	2.38 (1.84 to 2.97)	2.38 (1.84 to 2.97)	2.38 (1.84 to 2.97)	2.38 (1.84 to 2.97)	2.38 (1.84 to 2.97)	2.38 (1.84 to 2.97)	2.38 (1.84 to 2.97)	2.38 (1.84 to 2.97)	2.38 (1.84 to 2.97)	2.38 (1.84 to 2.97)
Pancreatic cancer	70 Pack Years	Both	Female					4.08 (2.20 to 6.75)	4.08 (2.20 to 6.75)	4.08 (2.20 to 6.75)	4.08 (2.20 to 6.75)	4.08 (2.20 to 6.75)	4.08 (2.20 to 6.75)	4.08 (2.20 to 6.75)	4.08 (2.20 to 6.75)	4.08 (2.20 to 6.75)	4.08 (2.20 to 6.75)	4.08 (2.20 to 6.75)	4.08 (2.20 to 6.75)	4.08 (2.20 to 6.75)	4.08 (2.20 to 6.75)
Pancreatic cancer	70 Pack Years	Both	Male					2.65 (1.87 to 3.60)	2.65 (1.87 to 3.60)	2.65 (1.87 to 3.60)	2.65 (1.87 to 3.60)	2.65 (1.87 to 3.60)	2.65 (1.87 to 3.60)	2.65 (1.87 to 3.60)	2.65 (1.87 to 3.60)	2.65 (1.87 to 3.60)	2.65 (1.87 to 3.60)	2.65 (1.87 to 3.60)	2.65 (1.87 to 3.60)	2.65 (1.87 to 3.60)	2.65 (1.87 to 3.60)
Bladder cancer	0 Pack Years	Both	Female					1.00 (1.00 to 1.00)	1.00 (1.00 to 1.00)	1.00 (1.00 to 1.00)	1.00 (1.00 to 1.00)	1.00 (1.00 to 1.00)	1.00 (1.00 to 1.00)	1.00 (1.00 to 1.00)	1.00 (1.00 to 1.00)	1.00 (1.00 to 1.00)	1.00 (1.00 to 1.00)	1.00 (1.00 to 1.00)	1.00 (1.00 to 1.00)	1.00 (1.00 to 1.00)	1.00 (1.00 to 1.00)
Bladder cancer	0 Pack Years	Both	Male					1.00 (1.00 to 1.00)	1.00 (1.00 to 1.00)	1.00 (1.00 to 1.00)	1.00 (1.00 to 1.00)	1.00 (1.00 to 1.00)	1.00 (1.00 to 1.00)	1.00 (1.00 to 1.00)	1.00 (1.00 to 1.00)	1.00 (1.00 to 1.00)	1.00 (1.00 to 1.00)	1.00 (1.00 to 1.00)	1.00 (1.00 to 1.00)	1.00 (1.00 to 1.00)	1.00 (1.00 to 1.00)
Bladder cancer	10 Pack Years	Both	Female					2.20 (1.57 to 2.88)	2.20 (1.57 to 2.88)	2.20 (1.57 to 2.88)	2.20 (1.57 to 2.88)	2.20 (1.57 to 2.88)	2.20 (1.57 to 2.88)	2.20 (1.57 to 2.88)	2.20 (1.57 to 2.88)	2.20 (1.57 to 2.88)	2.20 (1.57 to 2.88)	2.20 (1.57 to 2.88)	2.20 (1.57 to 2.88)	2.20 (1.57 to 2.88)	2.20 (1.57 to 2.88)
Bladder cancer	10 Pack Years	Both	Male					2.20 (1.57 to 2.88)	2.20 (1.57 to 2.88)	2.20 (1.57 to 2.88)	2.20 (1.57 to 2.88)	2.20 (1.57 to 2.88)	2.20 (1.57 to 2.88)	2.20 (1.57 to 2.88)	2.20 (1.57 to 2.88)	2.20 (1.57 to 2.88)	2.20 (1.57 to 2.88)	2.20 (1.57 to 2.88)	2.20 (1.57 to 2.88)	2.20 (1.57 to 2.88)	2.20 (1.57 to 2.88)
Bladder cancer	20 Pack Years	Both	Female					2.98 (1.99 to 4.09)	2.98 (1.99 to 4.09)	2.98 (1.99 to 4.09)	2.98 (1.99 to 4.09)	2.98 (1.99 to 4.09)	2.98 (1.99 to 4.09)	2.98 (1.99 to 4.09)	2.98 (1.99 to 4.09)	2.98 (1.99 to 4.09)	2.98 (1.99 to 4.09)	2.98 (1.99 to 4.09)	2.98 (1.99 to 4.09)	2.98 (1.99 to 4.09)	2.98 (1.99 to 4.09)
Bladder cancer	20 Pack Years	Both	Male					2.98 (1.99 to 4.09)	2.98 (1.99 to 4.09)	2.98 (1.99 to 4.09)	2.98 (1.99 to 4.09)	2.98 (1.99 to 4.09)	2.98 (1.99 to 4.09)	2.98 (1.99 to 4.09)	2.98 (1.99 to 4.09)	2.98 (1.99 to 4.09)	2.98 (1.99 to 4.09)	2.98 (1.99 to 4.09)	2.98 (1.99 to 4.09)	2.98 (1.99 to 4.09)	2.98 (1.99 to 4.09)
Bladder cancer	30 Pack Years	Both	Female					3.33 (2.27 to 4.61)	3.33 (2.27 to 4.61)	3.33 (2.27 to 4.61)	3.33 (2.27 to 4.61)	3.33 (2.27 to 4.61)	3.33 (2.27 to 4.61)	3.33 (2.27 to 4.61)	3.33 (2.27 to 4.61)	3.33 (2.27 to 4.61)	3.33 (2.27 to 4.61)	3.33 (2.27 to 4.61)	3.33 (2.27 to 4.61)	3.33 (2.27 to 4.61)	3.33 (2.27 to 4.61)
Bladder cancer	30 Pack Years	Both	Male					3.33 (2.27 to 4.61)	3.33 (2.27 to 4.61)	3.33 (2.27 to 4.61)	3.33 (2.27 to 4.61)	3.33 (2.27 to 4.61)	3.33 (2.27 to 4.61)	3.33 (2.27 to 4.61)	3.33 (2.27 to 4.61)	3.33 (2.27 to 4.61)	3.33 (2.27 to 4.61)	3.33 (2.27 to 4.61)	3.33 (2.27 to 4.61)	3.33 (2.27 to 4.61)	3.33 (2.27 to 4.61)
Bladder cancer	40 Pack Years	Both	Female					3.94 (2.63 to 5.51)	3.94 (2.63 to 5.51)	3.94 (2.63 to 5.51)	3.94 (2.63 to 5.51)	3.94 (2.63 to 5.51)	3.94 (2.63 to 5.51)	3.94 (2.63 to 5.51)	3.94 (2.63 to 5.51)	3.94 (2.63 to 5.51)	3.94 (2.63 to 5.51)	3.94 (2.63 to 5.51)	3.94 (2.63 to 5.51)	3.94 (2.63 to 5.51)	3.94 (2.63 to 5.51)
Bladder cancer	40 Pack Years	Both	Male					3.94 (2.63 to 5.51)	3.94 (2.63 to 5.51)	3.94 (2.63 to 5.51)	3.94 (2.63 to 5.51)	3.94 (2.63 to 5.51)	3.94 (2.63 to 5.51)	3.94 (2.63 to 5.51)	3.94 (2.63 to 5.51)	3.94 (2.63 to 5.51)	3.94 (2.63 to 5.51)	3.94 (2.63 to 5.51)	3.94 (2.63 to 5.51)	3.94 (2.63 to 5.51)	3.94 (2.63 to 5.51)
Bladder cancer	50 Pack Years	Both	Female					4.34 (2.81 to 6.21)	4.34 (2.81 to 6.21)	4.34 (2.81 to 6.21)	4.34 (2.81 to 6.21)	4.34 (2.81 to 6.21)	4.34 (2.81 to 6.21)	4.34 (2.81 to 6.21)	4.34 (2.81 to 6.21)	4.34 (2.81 to 6.21)	4.34 (2.81 to 6.21)	4.34 (2.81 to 6.21)	4.34 (2.81 to 6.21)	4.34 (2.81 to 6.21)	4.34 (2.81 to 6.21)
Bladder cancer	50 Pack Years	Both	Male					4.34 (2.81 to 6.21)	4.34 (2.81 to 6.21)	4.34 (2.81 to 6.21)	4.34 (2.81 to 6.21)	4.34 (2.81 to 6.21)	4.34 (2.81 to 6.21)	4.34 (2.81 to 6.21)	4.34 (2.81 to 6.21)	4.34 (2.81 to 6.21)	4.34 (2.81 to 6.21)	4.34 (2.81 to 6.21)	4.34 (2.81 to 6.21)	4.34 (2.81 to 6.21)	4.34 (2.81 to 6.21)
Bladder cancer	60 Pack Years	Both	Female					4.55 (2.82 to 6.72)	4.55 (2.82 to 6.72)	4.55 (2.82 to 6.72)	4.55 (2.82 to 6.72)	4.55 (2.82 to 6.72)	4.55 (2.82 to 6.72)	4.55 (2.82 to 6.72)	4.55 (2.82 to 6.72)	4.55 (2.82 to 6.72)	4.55 (2.82 to 6.72)	4.55 (2.82 to 6.72)	4.55 (2.82 to 6.72)	4.55 (2.82 to 6.72)	4.55 (2.82 to 6.72)
Bladder cancer	60 Pack Years	Both	Male					4.55 (2.82 to 6.72)	4.55 (2.82 to 6.72)	4.55 (2.82 to 6.72)	4.55 (2.82 to 6.72)	4.55 (2.82 to 6.72)	4.55 (2.82 to 6.72)	4.55 (2.82 to 6.72)	4.55 (2.82 to 6.72)	4.55 (2.82 to 6.72)	4.55 (2.82 to 6.72)	4.55 (2.82 to 6.72)	4.55 (2.82 to 6.72)	4.55 (2.82 to 6.72)	4.55 (2.82 to 6.72)
Bladder cancer	70 Pack Years	Both	Female					4.74 (2.44 to 7.96)	4.74 (2.44 to 7.96)	4.74 (2.44 to 7.96)	4.74 (2.44 to 7.96)	4.74 (2.44 to 7.96)	4.74 (2.44 to 7.96)	4.74 (2.44 to 7.96)	4.74 (2.44 to 7.96)	4.74 (2.44 to 7.96)	4.74 (2.44 to 7.96)	4.74 (2.44 to 7.96)	4.74 (2.44 to 7.96)	4.74 (2.44 to 7.96)	4.74 (2.44 to 7.96)
Bladder cancer	70 Pack Years	Both	Male					4.74 (2.44 to 7.96)	4.74 (2.44 to 7.96)	4.74 (2.44 to 7.96)	4.74 (2.44 to 7.96)	4.74 (2.44 to 7.96)	4.74 (2.44 to 7.96)	4.74 (2.44 to 7.96)	4.74 (2.44 to 7.96)	4.74 (2.44 to 7.96)	4.74 (2.44 to 7.96)	4.74 (2.44 to 7.96)	4.74 (2.44 to 7.96)	4.74 (2.44 to 7.96)	4.74 (2.44 to 7.96)
Kidney cancer	0 Pack Years	Both	Female					1.00 (1.00 to 1.00)	1.00 (1.00 to 1.00)	1.00 (1.00 to 1.00)	1.00 (1.00 to 1.00)	1.00 (1.00 to 1.00)	1.00 (1.00 to 1.00)	1.00 (1.00 to 1.00)	1.00 (1.00 to 1.00)	1.00 (1.00 to 1.00)	1.00 (1.00 to 1.00)	1.00 (1.00 to 1.00)	1.00 (1.00 to 1.00)	1.00 (1.00 to 1.00)	1.00 (1.00 to 1.00)
Kidney cancer	0 Pack Years	Both	Male					1.00 (1.00 to 1.00)	1.00 (1.00 to 1.00)	1.00 (1.00 to 1.00)	1.00 (1.00 to 1.00)	1.00 (1.00 to 1.00)	1.00 (1.00 to 1.00)	1.00 (1.00 to 1.00)	1.00 (1.00 to 1.00)	1.00 (1.00 to 1.00)	1.00 (1.00 to 1.00)	1.00 (1.00 to 1.00)	1.00 (1.00 to 1.00)	1.00 (1.00 to 1.00)	1.00 (1.00 to 1.00)
Kidney cancer	10 Pack Years	Both	Female					1.30 (1.07 to 1.55)	1.30 (1.07 to 1.55)	1.30 (1.07 to 1.55)	1.30 (1.07 to 1.55)	1.30 (1.07 to 1.55)	1.30 (1.07 to 1.55)	1.30 (1.07 to 1.55)	1.30 (1.07 to 1.55)	1.30 (1.07 to 1.55)	1.30 (1.07 to 1.55)	1.30 (1.07 to 1.55)	1.30 (1.07 to 1.55)	1.30 (1.07 to 1.55)	1.30 (1.07 to 1.55)
Kidney cancer	10 Pack Years	Both	Male					1.30 (1.07 to 1.55)	1.30 (1.07 to 1.55)	1.30 (1.07 to 1.55)	1.30 (1.07 to 1.55)	1.30 (1.07 to 1.55)	1.30 (1.07 to 1.55)	1.30 (1.07 to 1.55)	1.30 (1.07 to 1.55)	1.30 (1.07 to 1.55)	1.30 (1.07 to 1.55)	1.30 (1.07 to 1.55)	1.30 (1.07 to 1.55)	1.30 (1.07 to 1.55)	1.30 (1.07 to 1.55)
Kidney cancer	20 Pack Years	Both	Female					1.59 (1.28 to 1.92)	1.59 (1.28 to 1.92)	1.59 (1.28 to 1.92)	1.59 (1.28 to 1.92)	1.59 (1.28 to 1.92)	1.59 (1.28 to 1.92)	1.59 (1.28 to 1.92)	1.59 (1.28 to 1.92)	1.59 (1.28 to 1.92)	1.59 (1.28 to 1.92)	1.59 (1.28 to 1.92)	1.59 (1.28 to 1.92)	1.59 (1.28 to 1.92)	1.59 (1.28 to 1.92)
Kidney cancer	20 Pack Years	Both	Male					1.59 (1.28 to 1.92)	1.59 (1.28 to 1.92)	1.59 (1.28 to 1.92)	1.59 (1.28 to 1.92)	1.59 (1.28 to 1.92)	1.59 (1.28 to 1.92)	1.59 (1.28 to 1.92)	1.59 (1.28 to 1.92)	1.59 (1.28 to 1.92)	1.59 (1.28 to 1.92)	1.59 (1.28 to 1.92)	1.59 (1.28 to 1.92)	1.59 (1.28 to 1.92)	1.59 (1.28 to 1.92)
Kidney cancer	30 Pack Years	Both	Female					1.74 (1.38 to 2.13)	1.74 (1.38 to 2.13)	1.74 (1.38 to 2.13)	1.74 (1.38 to 2.13)	1.74 (1.38 to 2.13)	1.74 (1.38 to 2.13)	1.74 (1.38 to 2.13)	1.74 (1.38 to 2.13)	1.74 (1.38 to 2.13)	1.74 (1.38 to 2.13)	1.74 (1.38 to 2.13)	1.74 (1.38 to 2.13)	1.74 (1.38 to 2.13)	1.74 (1.38 to 2.13)
Kidney cancer	30 Pack Years	Both	Male					1.74 (1.38 to 2.13)	1.74 (1.38 to 2.13)	1.74 (1.38 to 2.13)	1.74 (1.38 to 2.13)	1.74 (1.38 to 2.13)	1.74 (1.38 to 2.13)	1.74 (1.38 to 2.13)	1.74 (1.38 to 2.13)	1.74 (1.38 to 2.13)	1.74 (1.38 to 2.13)	1.74 (1.38 to 2.13)	1.74 (1.38 to 2.13)	1.74 (1.38 to 2.13)	1.74 (1.38 to 2.13)
Kidney cancer	40 Pack Years	Both	Female					1.79 (1.40 to 2.24)	1.79 (1.40 to 2.24)	1.79 (1.40 to 2.24)	1.79 (1.40 to 2.24)	1.79 (1.40 to 2.24)	1.79 (1.40 to 2.24)	1.79 (1.40 to 2.24)	1.79 (1.40 to 2.24)	1.79 (1.40 to 2.24)	1.79 (1.40 to 2.24)	1.79 (1.40 to 2.24)	1.79 (1.40 to 2.24)	1.79 (1.40 to 2.24)	1.79 (1.40 to 2.24)
Kidney cancer	40 Pack Years	Both	Male					1.79 (1.40 to 2.24)	1.79 (1.40 to 2.24)	1.79 (1.40 to 2.24)	1.79 (1.40 to 2.24)	1.79 (1.40 to 2.24)	1.79 (1.40 to 2.24)	1.79 (1.40 to 2.24)	1.79 (1.40 to 2.24)	1.79 (1.40 to 2.24)	1.79 (1.40 to 2.24)	1.79 (1.40 to 2.24)	1.79 (1.40 to 2.24)	1.79 (1.40 to 2.24)	1.79 (1.40 to 2.24)
Kidney cancer	50 Pack Years	Both	Female					1.90 (1.49 to 2.35)	1.90 (1.49 to 2.35)	1.90 (1.49 to 2.35)	1.90 (1.49 to 2.35)	1.90 (1.49 to 2.35)	1.90 (1.49 to 2.35)	1.90 (1.49 to 2.35)	1.90 (1.49 to 2.35)	1.90 (1.49 to 2.35)	1.90 (1.49 to 2.35)	1.90 (1.49 to 2.35)	1.90 (1.49 to 2.35)	1.90 (1.49 to 2.35)	1.90 (1.49 to 2.35)
Kidney cancer	50 Pack Years	Both	Male					1.90 (1.49 to 2.35)	1.90 (1.49 to 2.35)	1.90 (1.49 to 2.35)	1.90 (1.49 to 2.35)	1.90 (1.49 to 2.35)	1.90 (1.49 to 2.35)	1.90 (1.49 to 2.35)	1.90 (1.49 to 2.35)	1.90 (1.49 to 2.35)	1.90 (1.49 to 2.35)	1.90 (1.49 to 2.35)	1.90 (1.49 to 2.35)	1.90 (1.49 to 2.35)	1.90 (1.49 to 2.35)
Kidney cancer	60 Pack Years	Both	Female					1.99 (1.38 to 2.73)	1.99 (1.38 to 2.73)	1.99 (1.38 to 2.73)	1.99 (1.38 to 2.73)	1.99 (1.38 to 2.73)	1.99 (1.38 to 2.73)	1.99 (1.38 to 2.73)	1.99 (1.38 to 2.73)	1.99 (1.38 to 2.73)	1.99 (1.38 to 2.73)	1.99 (1.38 to 2.73)	1.99 (1.38 to 2.73)	1.99 (1.38 to 2.73)	1.99 (1.38 to 2.73)
Kidney cancer	60 Pack Years	Both	Male					1.99 (1.38 to 2.73)	1.99 (1.38 to 2.73)	1.99 (1.38 to 2.73)	1.99 (1.38 to 2.73)	1.99 (1.38 to 2.73)	1.99 (1.38 to 2.73)	1.99 (1.38 to 2.73)	1.99 (1.38 to 2.73)	1.99 (1.38 to 2.73)	1.99 (1.38 to 2.73)	1.99 (1.38 to 2.73)	1.99 (1.38 to 2.73)	1.99 (1.38 to 2.73)	1.99 (1.38 to 2.73)
Leukemia	0 Pack Years	Both	Female					1.00 (1.00 to 1.00)	1.00 (1.00 to 1.00)	1.00 (1.00 to 1.00)	1.00 (1.00 to 1.00)	1.00 (1.00 to 1.00)	1.00 (1.00 to 1.00)	1.00 (1.00 to 1.00)	1.00 (1.00 to 1.00)	1.00 (1.00 to 1.00)	1.00 (1.00 to 1.00)	1.00 (1.00 to 1.00)	1.00 (1.00 to 1.00)	1.00 (1.00 to 1.00)	1.00 (1.00 to 1.00)
Leukemia	0 Pack Years	Both	Male					1.00 (1.00 to 1.00)	1.00 (1.00 to 1.00)	1.00 (1.00 to 1.00)	1.00 (1.00 to 1.00)	1.00 (1.00 to 1.00)	1.00 (1.00 to 1.00)	1.00 (1.00 to 1.00)	1.00 (1.00 to 1.00)	1.00 (1.00 to 1.00)	1.00 (1.00 to 1.00)	1.00 (1.00 to 1.00)	1.00 (1.00 to 1.00)	1.00 (1.00 to 1.00)	1.00 (1.00 to 1.00)
Leukemia	10 Pack Years	Both	Female					1.81 (1.02 to 2.77)	1.81 (1.02 to 2.77)	1.81 (1.02 to 2.77)	1.81 (1.02 to 2.77)	1.81 (1.02 to 2.77)	1.81 (1.02 to 2.77)	1.81 (1.02 to 2.77)	1.81 (1.02 to 2.77)	1.81 (1.02 to 2.77)	1.81 (1.02 to 2.77)	1.81 (1.02 to 2.77)	1.81 (1.02 to 2.77)	1.81 (1.02 to 2.77)	1.81 (1.02 to 2.77)
Leukemia	10 Pack Years	Both	Male					1.81 (1.02 to 2.77)	1.81 (1.02 to 2.77)	1.81 (1.02 to 2.77)	1.81 (1.02 to 2.77)	1.81 (1.02 to 2.77)	1.81 (1.02 to 2.77)	1.81 (1.02 to 2.77)	1.81 (1.02 to 2.77)	1.81 (1.02 to 2.77)	1.81 (1.02 to 2.77)	1.81 (1.02 to 2.77)	1.81 (1.02 to 2.77)	1.81 (1.02 to 2.77)	1.81 (1.02 to 2.77)
Leukemia	20 Pack Years	Both	Female					2.15 (1.16 to 3.42)	2.15 (1.16 to 3.42)	2.15 (1.16 to 3.42)	2.15 (1.16 to 3.42)	2.15 (1.16 to 3.42)	2.15 (1.16 to 3.42)	2.15 (1.16 to 3.42)	2.15 (1.16 to 3.42)	2.15 (1.16 to 3.42)	2.15 (1.16 to 3.42)	2.15 (1.16 to 3.42)	2.15 (1.16 to 3.42)	2.15 (1.16 to 3.42)	2.15 (1.16 to 3.42)
Leukemia	20 Pack Years	Both	Male					2.15 (1.16 to 3.42)	2.15 (1.16 to 3.42)	2.15 (1.16 to 3.42)	2.15 (1.16 to 3.42)	2.15 (1.16 to 3.42)	2.15 (1.16 to 3.42)	2.15 (1.16 to 3.42)	2.15 (1.16 to 3.42)	2.15 (1.16 to 3.42)	2.15 (1.16 to 3.42)	2.15 (1.16 to 3.42)	2.15 (1.16 to 3.42)	2.15 (1.16 to 3.42)	2.15 (1.16 to 3.42)
Leukemia	30 Pack Years	Both	Female					2.42 (1.44 to 3.70)	2.42 (1.44 to 3.70)	2.42 (1.44 to 3.70)	2.42 (1.44 to 3.70)	2.42 (1.44 to 3.70)	2.42 (1.44 to 3.70)	2.42 (1.44 to 3.70)	2.42 (1.44 to 3.70)	2.42 (1.44 to 3.70)	2.42 (1.44 to 3.70)	2.42 (1.44 to 3.70)	2.42 (1.44 to 3.70)	2.42 (1.44 to 3.70)	2.42 (1.44 to 3.70)
Leukemia	30 Pack Years	Both	Male					2.42 (1.44 to 3.70)	2.42 (1.44 to 3.70)	2.42 (1.44 to 3.70)	2.42 (1.44 to 3.70)	2.42 (1.44 to 3.70)	2.42 (1.44 to 3.70)	2.42 (1.44 to 3.70)	2.42 (1.44 to 3.70)	2.42 (1.44 to 3.70)	2.42 (1.44 to 3.70)	2.42 (1.44 to 3.70)	2.42 (1.44 to 3.70)	2.42 (1.44 to 3.70)	2.42 (1.44 to 3.70)
Leukemia	40 Pack Years	Both	Female					2.62 (1.54 to 4.18)	2.62 (1.54 to 4.18)	2.62 (1.54 to 4.18)	2.62 (1.54 to 4.18)	2.62 (1.54 to 4.18)	2.62 (1.54 to 4.18)	2.62 (1.54 to 4.18)	2.62 (1.54 to 4.18)	2.62 (1.54 to 4.18)	2.62 (1.54 to 4.18)	2.62 (1.54 to 4.18)	2.62 (1.54 to 4.18)	2.62 (1.54 to 4.18)	2.62 (1.54 to 4.18)
Leukemia	40 Pack Years	Both	Male					2.62 (1.54 to 4.18)	2.62 (1.54 to 4.18)	2.62 (1.54 to 4.18)	2.62 (1.54 to 4.18)	2.62 (1.54 to 4.18)	2.62 (1.54 to 4.18)	2.62 (1.54 to 4.18)	2.62 (1.54 to 4.18)	2.62 (1.54 to 4.18)	2.62 (1.54 to 4.18)	2.62 (1.54 to 4.18)	2.62 (1.54 to 4.18)	2.62 (1.54 to 4.18)	2.62 (1.54 to 4.18)
Tracheal, bronchus, and lung cancer	0 Years Since Quitting	Both	Female					100.00 (100.00 to 100.00)	100.00 (100.00 to 100.00)	100.00 (100.00 to 100.00)	100.00 (100.00 to 100.00)	100.00 (100.00 to 100.00)	100.00 (100.00 to 100.00)	100.00 (100.00 to 100.00)	100.00 (100.00 to 100.00)	100.00 (100.00 to 100.00)	100.00 (100.00 to 100.00)	100.00 (100.00 to 100.00)	100.00 (100.00 to 100.00)	100.00 (100.00 to 100.00)	100.00 (100.00 to 100.00)
Tracheal, bronchus, and lung cancer	0 Years Since Quitting	Both	Male					100.00 (100.00 to 100.00)	100.00 (100.00 to 100.00)	100.00 (100.00 to 100.00)	100.00 (100.00 to 100.00)	100.00 (100.00 to 100.00)	100.00 (100.00 to 100.00)	100.00 (100.00 to 100.00)	100.00 (100.00 to 100.00)	100.00 (100.00 to 100.00)	100.00 (100.00 to 100.00)	100.00 (100.00 to 100.00)	100.00 (100.00 to 100.00)	100.00 (100.00 to 100.00)	100.00 (100.00 to 100.00)
Tracheal, bronchus, and lung cancer	10 Years Since Quitting	Both	Female					27.01 (22.32 to 31.71)	27.01 (22.32 to 31.71)	27.01 (22.32 to 31.71)	27.01 (22.32 to 31.71)	27.01 (22.32 to 31.71)	27.01 (22.32 to 31.71)	27.01 (22.32 to 31.71)	27.01 (22.32 to 31.71)	27.01 (22.32 to 31.71)	27.01 (22.32 to 31.71)	27.01 (22.32 to 31.71)	27.01 (22.32 to 31.71)	27.01 (22.32 to 31.71)	27.01 (22.32 to 31.71)
Tracheal, bronchus, and lung cancer	10 Years Since Quitting	Both	Male					27.01 (22.32 to 31.71)	27.01 (22.32 to 31.71)	27.01 (22.32 to 31.71)	27.01 (22.32 to 31.71)	27.01 (22.32 to 31.71)	27.01 (22.32 to 31.71)	27.01 (22.32 to 31.71)	27.01 (22.32 to 31.71)	27.01 (22.32 to 31.71)	27.01 (22.32 to 31.71)	27.01 (22.32 to 31.71)	27.01 (22.32 to 31.71)	27.01 (22.32 to 31.71)	27.01 (22.32 to 31.71)
Tracheal, bronchus, and lung cancer	20 Years Since Quitting	Both	Female					12.14 (8.32 to 15.86)	12.14 (8.32 to 15.86)	12.14 (8.32 to 15.86)	12.14 (8.32 to 15.86)	12.14 (8.32 to 15.86)	12.14 (8.32 to 15.86)	12.14 (8.32 to 15.86)	12.14 (8.32 to 15.86)	12.14 (8.32 to 15.86)	12.14 (8.32 to 15.86)	12.14 (8.32 to 15.86)	12.14 (8.32 to 15.86)	12.14 (8.32 to 15.86)	12.14 (8.32 to 15.86)
Tracheal, bronchus, and lung cancer	20 Years Since Quitting	Both	Male					12.14 (8.32 to 15.86)	12.14 (8.32 to 15.86)	12.14 (8.32 to 15.86)	12.14 (8.32 to 15.86)	12.14 (8.32 to 15.86)	12.14 (8.32 to 15.86)	12.14 (8.32 to 15.86)	12.14 (8.32 to 15.86)	12.14 (8.32 to 15.86)	12.14 (8.32 to 15.86)	12.14 (8.32 to 15.86)	12.14 (8.32 to 15.86)	12.14 (8.32 to 15.86)	12.14 (8.32 to 15.86)
Tracheal, bronchus, and lung cancer	30 Years Since Quitting	Both	Female					4.91 (1.65 to 8.33)	4.91 (1.65 to 8.33)	4.91 (1.65 to 8.33)	4.91 (1.65 to 8.33)	4.91 (1.65 to 8.33)	4.91 (1.65 to 8.33)	4.91 (1.65 to 8.33)	4.91 (1.65 to 8.33)	4.91 (1.65 to 8.33)	4.91 (1.65 to 8.33)	4.91 (1.65 to 8.33)	4.91 (1.65 to 8.33)	4.91 (1.65 to 8.33)	4.91 (1.65 to 8.33)
Tracheal, bronchus, and lung cancer	30 Years Since Quitting	Both	Male					4.91 (1.65 to 8.33)	4.91 (1.65 to 8.33)	4.91 (1.65 to 8.33)	4.91 (1.65 to 8.33)	4.91 (1.65 to 8.33)	4.91 (1.65 to 8.33)	4.91 (1.65 to 8.33)	4.91 (1.65 to 8.33)	4.91 (1.65 to 8.33)	4.91 (1.65 to 8.33)	4.91 (1.65 to 8.33)	4.91 (1.65 to 8.33)	4.91 (1.65 to 8.33)	4.91 (1.65 to 8.33)
Tracheal, bronchus, and lung cancer	40 Years Since Quitting	Both	Female					1.29 (-1.65 to 4.48)	1.29 (-1.65 to 4.48)	1.29 (-1.65 to 4.48)	1.29 (-1.65 to 4.48)	1.29 (-1.65 to 4.48)	1.29 (-1.65 to 4.48)	1.29 (-1.65 to 4.48)	1.29 (-1.65 to 4.48)	1.29 (-1.65 to 4.48)	1.29 (-1.65 to 4.48)	1.29 (-1.65 to 4.48)	1.29 (-1.65 to 4.48)	1.29 (-1.65 to 4.48)	1.29 (-1.65 to 4.48)
Tracheal, bronchus, and lung cancer	40 Years Since Quitting	Both	Male					1.29 (-1.65 to 4.48)	1.29 (-1.65 to 4.48)	1.29 (-1.65 to 4.48)	1.29 (-1.65 to 4.48)	1.29 (-1.65 to 4.48)	1.29 (-1.65 to 4.48)	1.29 (-1.65 to 4.48)	1.29 (-1.65 to 4.48)	1.29 (-1.65 to 4.48)	1.29 (-1.65 to 4.48)	1.29 (-1.65 to 4.48)	1.29 (-1.65 to 4.48)	1.29 (-1.65 to 4.48)	1.29 (-1.65 to 4.48)
Chronic obstructive pulmonary disease	0 Years Since Quitting	Both	Female					100.00 (100.00 to 100.00)	100.00 (100.00 to 100.00)	100.00 (100.00 to 100.00)	100.00 (100.00 to 100.00)	100.00 (100.00 to 100.00)	100.00 (100.00 to 100.00)	100.00 (100.00 to 100.00)	100.00 (100.00 to 100.00)	100.00 (100.00 to 100.00)	100.00 (100.00 to 100.00)	100.00 (100.00 to 100.00)	100.00 (100.00 to 100.00)	100.00 (100.00 to 100.00)	100.00 (100.00 to 100.00)
Chronic obstructive pulmonary disease	0 Years Since Quitting	Both	Male					100.00 (100.00 to 100.00)	100.00 (100.00 to 100.00)	100.00 (100.00 to 100.00)	100.00 (100.00 to 100.00)	100.00 (100.00 to 100.00)	100.00 (100.00 to 100.00)	100.00 (100.00 to 100.00)	100.00 (100.00 to 100.00)	100.00 (100.00 to 100.00)	100.00 (100.00 to 100.00)	100.00 (100.00 to 100.00)	100.00 (100.00 to 100.00)	100.00 (100.00 to 100.00)	100.00 (100.00 to 100.00)
Chronic obstructive pulmonary disease	10 Years Since Quitting	Both	Female					38.10 (30.92 to 45.68)	38.10 (30.92 to 45.68)	38.10 (30.92 to 45.68)	38.10 (30.92 to 45.68)	38.10 (30.92 to 45.68)	38.10 (30.92 to 45.68)	38.10 (30.92 to 45.68)	38.10 (30.92 to 45.68)	38.10 (30.92 to 45.68)	38.10 (30.92 to 45.68)	38.10 (30.92 to 45.68)	38.10 (30.92 to 45.68)	38.10 (30.92 to 45.68)	38.10 (30.92 to 45.68)
Chronic obstructive pulmonary disease	10 Years Since Quitting	Both	Male					38.10 (30.92 to 45.68)	38.10 (30.92 to 45.68)	38.10 (30.92 to 45.68)	38.10 (30.92 to 45.68)	38.10 (30.92 to 45.68)	38.10 (30.92 to 45.68)	38.10 (30.92 to 45.68)	38.10 (30.92 to 45.68)	38.10 (30.92 to 45.68)	38.10 (30.92 to 45.68)	38.10 (30.92 to 45.68)	38.10 (30.92 to 45.68)	38.10 (30.92 to 45.68)	38.10 (30.92 to 45.68)
Chronic obstructive pulmonary disease	20 Years Since Quitting	Both	Female					13.81 (8.91 to 19.12)	13.81 (8.91 to 19.12)	13.81 (8.91 to 19.12)	13.81 (8.91 to 19.12)	13.81 (8.91 to 19.12)	13.81 (8.91 to 19.12)	13.81 (8.91 to 19.12)	13.81 (8.91 to 19.12)	13.81 (8.91 to 19.12)	13.81 (8.91 to 19.12)	13.81 (8.91 to 19.12)	13.81 (8.91 to 19.12)	13.81 (8.91 to 19.12)	13.81 (8.91 to 19.12)
Chronic obstructive pulmonary disease	20 Years Since Quitting	Both	Male					13.81 (8.91 to 19.12)	13.81 (8.91 to 19.12)	13.81 (8.91 to 19.12)	13.81 (8.91 to 19.12)	13.81 (8.91 to 19.12)	13.81 (8.91 to 19.12)	13.81 (8.91 to 19.12)	13.81 (8.91 to 19.12)	13.81 (8.91 to 19.12)	13.81 (8.91 to 19.12)	13.81 (8.91 to 19.12)	13.81 (8.91 to 19.12)	13.81 (8.91 to 19.12)	13.81 (8.91 to 19.12)
Chronic obstructive pulmonary disease	30 Years Since Quitting	Both	Female					4.46 (0.67 to 8.96)	4.46 (0.67 to 8.96)	4.46 (0.67 to 8.96)	4.46 (0.67 to 8.96)	4.46 (0.67 to 8.96)	4.46 (0.67 to 8.96)	4.46 (0.67 to 8.96)	4.46 (0.67 to 8.96)	4.46 (0.67 to 8.96)	4.46 (0.67 to 8.96)	4.46 (0.67 to 8.96)	4.46 (0.67 to 8.96)	4.46 (0.67 to 8.96)	4.46 (0.67 to 8.96)
Chronic obstructive pulmonary disease	30 Years Since Quitting	Both	Male					4.46 (0.67 to 8.96)	4.46 (0.67 to 8.96)	4.46 (0.67 to 8.96)	4.46 (0.67 to 8.96)	4.46 (0.67 to 8.96)	4.46 (0.67 to 8.96)	4.46 (0.67 to 8.96)	4.46 (0.67 to 8.96)	4.46 (0.67 to 8.96)	4.46 (0.67 to 8.96)	4.46 (0.67 to 8.96)	4.46 (0.67 to 8.96)	4.46 (0.67 to 8.96)	4.46 (0.67 to 8.96)
Chronic obstructive pulmonary disease	40 Years Since Quitting	Both	Female					1.07 (-2.08 to 4.83)	1.07 (-2.08 to 4.83)	1.07 (-2.08 to 4.83)	1.07 (-2.08 to 4.83)	1.07 (-2.08 to 4.83)	1.07 (-2.08 to 4.83)	1.07 (-2.08 to 4.83)	1.07 (-2.08 to 4.83)	1.07 (-2.08 to 4.83)	1.07 (-2.08 to 4.83)	1.07 (-2.08 to 4.83)	1.07 (-2.08 to 4.83)	1.07 (-2.08 to 4.83)	1.07 (-2.08 to 4.83)
Chronic obstructive pulmonary disease	40 Years Since Quitting	Both	Male					1.07 (-2.08 to 4.83)	1.07 (-2.08 to 4.83)	1.07 (-2.08 to 4.83)	1.07 (-2.08 to 4.83)	1.07 (-2.08 to 4.83)	1.07 (-2.08 to 4.83)	1.07 (-2.08 to 4.83)	1.07 (-2.08 to 4.83)	1.07 (-2.08 to 4.83)	1.07 (-2.08 to 4.83)	1.07 (-2.08 to 4.83)	1.07 (-2.08 to 4.83)	1.07 (-2.08 to 4.83)	1.07 (-2.08 to 4.83)
Ischemic heart disease	0 Years Since Quitting	Both	Female					100.00 (100.00 to 100.00)	100.00 (100.00 to 100.00)	100.00 (100.00 to 100.00)	100.00 (100.00 to 100.00)	100.00 (100.00 to 100.00)	100.00 (100.00 to 100.00)	100.00 (100.00 to 100.00)	100.00 (100.00 to 100.00)	100.00 (100.00 to 100.00)	100.00 (100.00 to 100.00)	100.00 (100.00 to 100.00)	100.00 (100.00 to 100.00)	100.00 (100.00 to 100.00)	100.00 (100.00 to 100.00)
Ischemic heart disease	0 Years Since Quitting	Both	Male					100.00 (100.00 to 100.00)	100.00 (100.00 to 100.00)	100.00 (100.00 to 100.00)	100.00 (100.00 to 100.00)	100.00 (100.00 to 100.00)	100.00 (100.00 to 100.00)	100.00 (100.00 to 100.00)	100.00 (100.00 to 100.00)	100.00 (100.00 to 100.00)	100.00 (100.00 to 100.00)	100.00 (100.00 to 100.00)	100.00 (100.00 to 100.00)	100.00 (100.00 to 100.00)	100.00 (100.00 to 100.00)
Ischemic heart disease	10 Years Since Quitting	Both	Female					41.34 (34.93 to 48.17)	41.34 (34.93 to 48.17)	41.34 (34.93 to 48.17)	41.34 (34.93 to 48.17)	41.34 (34.93 to 48.17)	41.34 (34.93 to 48.17)	41.34 (34.93 to 48.17)	41.34 (34.93 to 48.17)	41.34 (34.93 to 48.17)	41.34 (34.93 to 48.17)	41.34 (34.93 to 48.17)	41.34 (34.93 to 48.17)	41.34 (34.93 to 48.17)	41.34 (34.93 to 48.17)
Ischemic heart disease	10 Years Since Quitting	Both	Male					41.34 (34.93 to 48.17)	41.34 (34.93 to 48.17)	41.34 (34.93 to 48.17)	41.34 (34.93 to 48.17)	41.34 (34.93 to 48.17)	41.34 (34.93 to 48.17)	41.34 (34.93 to 48.17)	41.34 (34.93 to 48.17)	41.34 (34.93 to 48.17)	41.34 (34.93 to 48.17)	41.34 (34.93 to 48.17)	41.34 (34.93 to 48.17)	41.34 (34.93 to 48.17)	41.34 (34.93 to 48.17)
Ischemic heart disease	20 Years Since Quitting	Both	Female					25.18 (19.66 to 31.89)	25.18 (19.66 to 31.89)	25.18 (19.66 to 31.89)	25.18 (19.66 to 31.89)	25.18 (19.66 to 31.89)	25.18 (19.66 to 31.89)	25.18 (19.66 to 31.89)	25.18 (19.66 to 31.89)	25.18 (19.66 to 31.89)	25.18 (19.66 to 31.89)	25.18 (19.66 to 31.89)	25.18 (19.66 to 31.89)	25.18 (19.66 to 31.89)	25.18 (19.66 to 31.89)
Ischemic heart disease	20 Years Since Quitting	Both	Male					25.18 (19.66 to 31.89)	25.18 (19.66 to 31.89)	25.18 (19.66 to 31.89)	25.18 (19.66 to 31.89)	25.18 (19.66 to 31.89)	25.18 (19.66 to 31.89)	25.18 (19.66 to 31.89)	25.18 (19.66 to 31.89)	25.18 (19.66 to 31.89)	25.18 (19.66 to 31.89)	25.18 (19.66 to 31.89)	25.18 (19.66 to 31.89)	25.18 (19.66 to 31.89)	25.18 (19.66 to 31.89)
Ischemic heart disease	30 Years Since Quitting	Both	Female					14.40 (9.56 to 19.26)	14.40 (9.56 to 19.26)	14.40 (9.56 to 19.26)	14.40 (9.56 to 19.26)	14.40 (9.56 to 19.26)	14.40 (9.56 to 19.26)	14.40 (9.56 to 19.26)	14.40 (9.56 to 19.26)	14.40 (9.56 to 19.26)	14.40 (9.56 to 19.26)	14.40 (9.56 to 19.26)	14.40 (9.56 to 19.26)	14.40 (9.56 to 19.26)	14.40 (9.56 to 19.26)
Ischemic heart disease	30 Years Since Quitting	Both	Male					14.40 (9.56 to 19.26)	14.40 (9.56 to 19.26)	14.40 (9.56 to 19.26)	14.40 (9.56 to 19.26)	14.40 (9.56 to 19.26)	14.40 (9.56 to 19.26)	14.40 (9.56 to 19.26)	14.40 (9.56 to 19.26)	14.40 (9.56 to 19.26)	14.40 (9.56 to 19.26)	14.40 (9.56 to 19.26)	14.40 (9.56 to 19.26)	14.40 (9.56 to 19.26)	14.40 (9.56 to 19.26)
Ischemic heart disease	40 Years Since Quitting	Both	Female					10.55 (6.43 to 14.96)	10.55 (6.43 to 14.96)	10.55 (6.43 to 14.96)	10.55 (6.43 to 14.96)	10.55 (6.43 to 14.96)	10.55 (6.43 to 14.96)	10.55 (6.43 to 14.96)	10.55 (6.43 to 14.96)	10.55 (6.43 to 14.96)	10.55 (6.43 to 14.96)	10.55 (6.43 to 14.96)	10.55 (6.43 to 14.96)	10.55 (6.43 to 14.96)	10.55 (6.43 to 14.96)
Ischemic heart disease	40 Years Since Quitting	Both	Male					10.55 (6.43 to 14.96)	10.55 (6.43 to 14.96)	10.55 (6.43 to 14.96)	10.55 (6.43 to 14.96)	10.55 (6.43 to 14.96)	10.55 (6.43 to 14.96)	10.55 (6.43 to 14.96)	10.55 (6.43 to 14.96)	10.55 (6.43 to 14.96)	10.55 (6.43 to 14.96)	10.55 (6.43 to 14.96)	10.55 (6.43 to 14.96)	10.55 (6.43 to 14.96)	10.55 (6.43 to 14.96)
Stroke	0 Years Since Quitting	Both	Female					100.00 (100.00 to 100.00)	100.00 (100.00 to 100.00)	100.00 (100.00 to 100.00)	100.00 (100.00 to 100.00)	100.00 (100.00 to 100.00)	100.00 (100.00 to 100.00)	100.00 (100.00 to 100.00)	100.00 (100.00 to 100.00)	100.00 (100.00 to 100.00)	100.00 (100.00 to 100.00)	100.00 (100.00 to 100.00)	100.00 (100.00 to 100.00)	100.00 (100.00 to 100.00)	100.00 (100.00 to 100.00)
Stroke	0 Years Since Quitting	Both	Male					100.00 (100.00 to 100.00)	100.00 (100.00 to 100.00)	100.00 (100.00 to 100.00)	100.00 (100.00 to 100.00)	100.00 (100.00 to 100.00)	100.00 (100.00 to 100.00)	100.00 (100.00 to 100.00)	100.00 (100.00 to 100.00)	100.00 (100.00 to 100.00)	100.00 (100.00 to 100.00)	100.00 (100.00 to 100.00)	100.00 (100.00 to 100.00)	100.00 (100.00 to 100.00)	100.00 (100.00 to 100.00)
Stroke	10 Years Since Quitting	Both	Female					34.01 (26.14 to 42.27)	34.01 (26.14 to 42.27)	34.01 (26.14 to 42.27)	34.01 (26.14 to 42.27)	34.01 (26.14 to 42.27)	34.01 (26.14 to 42.27)	34.01 (26.14 to 42.27)	34.01 (26.14 to 42.27)	34.01 (26.14 to 42.27)	34.01 (26.14 to 42.27)	34.01 (26.14 to 42.27)	34.01 (26.14 to 42.27)	34.01 (26.14 to 42.27)	34.01 (26.14 to 42.27)
Stroke	10 Years Since Quitting	Both	Male					34.01 (26.14 to 42.27)	34.01 (26.14 to 42.27)	34.01 (26.14 to 42.27)	34.01 (26.14 to 42.27)	34.01 (26.14 to 42.27)	34.01 (26.14 to 42.27)	34.01 (26.14 to 42.27)	34.01 (26.14 to 42.27)	34.01 (26.14 to 42.27)	34.01 (26.14 to 42.27)	34.01 (26.14 to 42.27)	34.01 (26.14 to 42.27)	34.01 (26.14 to 42.27)	34.01 (26.14 to 42.27)
Stroke	20 Years Since Quitting	Both	Female					23.09 (15.47 to 30.76)	23.09 (15.47 to 30.76)	23.09 (15.47 to 30.76)	23.09 (15.47 to 30.76)	23.09 (15.47 to 30.76)	23.09 (15.47 to 30.76)	23.09 (15.47 to 30.76)	23.09 (15.47 to 30.76)	23.09 (15.47 to 30.76)	23.09 (15.47 to 30.76)	23.09 (15.47 to 30.76)	23.09 (15.47 to 30.76)	23.09 (15.47 to 30.76)	23.09 (15.47 to 30.76)
Stroke	20 Years Since Quitting	Both	Male					23.09 (15.47 to 30.76)	23.09 (15.47 to 30.76)	23.09 (15.47 to 30.76)	23.09 (15.47 to 30.76)	23.09 (15.47 to 30.76)	23.09 (15.47 to 30.76)	23.09 (15.47 to 30.76)	23.09 (15.47 to 30.76)	23.09 (15.47 to 30.76)	23.09 (15.47 to 30.76)	23.09 (15.47 to 30.76)	23.09 (15.47 to 30.76)	23.09 (15.47 to 30.76)	23.09 (15.47 to 30.76)
Stroke	30 Years Since Quitting	Both	Female					12.47 (6.89 to 19.08)	12.47 (6.89 to 19.08)	12.47 (6.89 to 19.08)	12.47 (6.89 to 19.08)	12.47 (6.89 to 19.08)	12.47 (6.89 to 19.08)	12.47 (6.89 to 19.08)	12.47 (6.89 to 19.08)	12.47 (6.89 to 19.08)	12.47 (6.89 to 19.08)	12.47 (6.89 to 19.08)	12.47 (6.89 to 19.08)	12.47 (6.89 to 19.08)	12.47 (6.89 to 19.08)
Stroke	30 Years Since Quitting	Both	Male					12.47 (6.89 to 19.08)	12.47 (6.89 to 19.08)	12.47 (6.89 to 19.08)	12.47 (6.89 to 19.08)	12.47 (6.89 to 19.08)	12.47 (6.89 to 19.08)	12.47 (6.89 to 19.08)	12.47 (6.89 to 19.08)	12.47 (6.89 to 19.08)	12.47 (6.89 to 19.08)	12.47 (6.89 to 19.08)	12.47 (6.89 to 19.08)	12.47 (6.89 to 19.08)	12.47 (6.89 to 19.08)
Stroke	40 Years Since Quitting	Both	Female					8.95 (4.12 to 14.70)	8.95 (4.12 to 14.70)	8.95 (4.12 to 14.70)	8.95 (4.12 to 14.70)	8.95 (4.12 to 14.70)	8.95 (4.12 to 14.70)	8.95 (4.12 to 14.70)	8.95 (4.12 to 14.70)	8.95 (4.12 to 14.70)	8.95 (4.12 to 14.70)	8.95 (4.12 to 14.70)	8.95 (4.12 to 14.70)	8.95 (4.12 to 14.70)	8.95 (4.12 to 14.70)
Stroke	40 Years Since Quitting	Both	Male					8.95 (4.12 to 14.70)	8.95 (4.12 to 14.70)	8.95 (4.12 to 14.70)	8.95 (4.12 to 14.70)	8.95 (4.12 to 14.70)	8.95 (4.12 to 14.70)	8.95 (4.12 to 14.70)	8.95 (4.12 to 14.70)	8.95 (4.12 to 14.70)	8.95 (4.12 to 14.70)	8.95 (4.12 to 14.70)	8.95 (4.12 to 14.70)	8.95 (4.12 to 14.70)	8.95 (4.12 to 14.70)
Lower respiratory infections	0 Years Since Quitting	Both	Female					100.00 (100.00 to 100.00)	100.00 (100.00 to 100.00)	100.00 (100.00 to 100.00)	100.00 (100.00 to 100.00)	100.00 (100.00 to 100.00)	100.00 (100.00 to 100.00)	100.00 (100.00 to 100.00)	100.00 (100.00 to 100.00)	100.00 (100.00 to 100.00)	100.00 (100.00 to 100.00)	100.00 (100.00 to 100.00)	100.00 (100.00 to 100.00)	100.00 (100.00 to 100.00)	100.00 (100.00 to 100.00)
Lower respiratory infections	0 Years Since Quitting	Both	Male					100.00 (100.00 to 100.00)	100.00 (100.00 to 100.00)	100.00 (100.00 to 100.00)	100.00 (100.00 to 100.00)	100.00 (100.00 to 100.00)	100.00 (100.00 to 100.00)	100.00 (100.00 to 100.00)	100.00 (100.00 to 100.00)	100.00 (100.00 to 100.00)	100.00 (100.00 to 100.00)	100.00 (100.00 to 100.00)	100.00 (100.00 to 100.00)	100.00 (100.00 to 100.00)	100.00 (100.00 to 100.00)
Lower respiratory infections	10 Years Since Quitting	Both	Female					35.89 (28.75 to 43.23)	35.89 (28.75 to 43.23)	35.89 (28.75 to 43.23)	35.89 (28.75 to 43.23)	35.89 (28.75 to 43.23)	35.89 (28.75 to 43.23)	35.89 (28.75 to 43.23)	35.89 (28.75 to 43.23)	35.89 (28.75 to 43.23)	35.89 (28.75 to 43.23)	35.89 (28.75 to 43.23)	35.89 (28.75 to 43.23)	35.89 (28.75 to 43.23)	35.89 (28.75 to 43.23)
Lower respiratory infections	10 Years Since Quitting	Both	Male					35.89 (28.75 to 43.23)	35.89 (28.75 to 43.23)	35.89 (28.75 to 43.23)	35.89 (28.75 to 43.23)	35.89 (28.75 to 43.23)	35.89 (28.75 to 43.23)	35.89 (28.75 to 43.23)	35.89 (28.75 to 43.23)	35.89 (28.75 to 43.23)	35.89 (28.75 to 43.23)	35.89 (28.75 to 43.23)	35.89 (28.75 to 43.23)	35.89 (28.75 to 43.23)	35.89 (28.75 to 43.23)
Lower respiratory infections	20 Years Since Quitting	Both	Female					12.76 (8.02 to 17.73)	12.76 (8.02 to 17.73)	12.76 (8.02 to 17.73)	12.76 (8.02 to 17.73)	12.76 (8.02 to 17.73)	12.76 (8.02 to 17.73)	12.76 (8.02 to 17.73)	12.76 (8.02 to 17.73)	12.76 (8.02 to 17.73)	12.76 (8.02 to 17.73)	12.76 (8.02 to 17.73)	12.76 (8.02 to 17.73)	12.76 (8.02 to 17.73)	12.76 (8.02 to 17.73)
Lower respiratory infections	20 Years Since Quitting	Both	Male					12.76 (8.02 to 17.73)	12.76 (8.02 to 17.73)	12.76 (8.02 to 17.73)	12.76 (8.02 to 17.73)	12.76 (8.02 to 17.73)	12.76 (8.02 to 17.73)	12.76 (8.02 to 17.73)	12.76 (8.02 to 17.73)	12.76 (8.02 to 17.73)	12.76 (8.02 to 17.73)	12.76 (8.02 to 17.73)	12.76 (8.02 to 17.73)	12.76 (8.02 to 17.73)	12.76 (8.02 to 17.73)
Lower respiratory infections	30 Years Since Quitting	Both	Female					4.26 (1.24 to 7.84)	4.26 (1.24 to 7.84)	4.26 (1.24 to 7.84)	4.26 (1.24 to 7.84)	4.26 (1.24 to 7.84)	4.26 (1.24 to 7.84)	4.26 (1.24 to 7.84)	4.26 (1.24 to 7.84)	4.26 (1.24 to 7.84)	4.26 (1.24 to 7.84)	4.26 (1.24 to 7.84)	4.26 (1.24 to 7.84)	4.26 (1.24 to 7.84)	4.26 (1.24 to 7.84)
Lower respiratory infections	30 Years Since Quitting	Both	Male					4.26 (1.24 to 7.84)	4.26 (1.24 to 7.84)	4.26 (1.24 to 7.84)	4.26 (1.24 to 7.84)	4.26 (1.24 to 7.84)	4.26 (1.24 to 7.84)	4.26 (1.24 to 7.84)	4.26 (1.24 to 7.84)	4.26 (1.24 to 7.84)	4.26 (1.24 to 7.84)	4.26 (1.24 to 7.84)	4.26 (1.24 to 7.84)	4.26 (1.24 to 7.84)	4.26 (1.24 to 7.84)
Lower respiratory infections	40 Years Since Quitting	Both	Female					1.35 (0.09 to 3.80)	1.35 (0.09 to 3.80)	1.35 (0.09 to 3.80)	1.35 (0.09 to 3.80)	1.35 (0.09 to 3.80)	1.35 (0.09 to 3.80)	1.35 (0.09 to 3.80)	1.35 (0.09 to 3.80)	1.35 (0.09 to 3.80)	1.35 (0.09 to 3.80)	1.35 (0.09 to 3.80)	1.35 (0.09 to 3.80)	1.35 (0.09 to 3.80)	1.35 (0.09 to 3.80)
Lower respiratory infections	40 Years Since Quitting	Both	Male					1.35 (0.09 to 3.80)	1.35 (0.09 to 3.80)	1.35 (0.09 to 3.80)	1.35 (0.09 to 3.80)	1.35 (0.09 to 3.80)	1.35 (0.09 to 3.80)	1.35 (0.09 to 3.80)	1.35 (0.09 to 3.80)	1.35 (0.09 to 3.80)	1.35 (0.09 to 3.80)	1.35 (0.09 to 3.80)	1.35 (0.09 to 3.80)	1.35 (0.09 to 3.80)	1.35 (0.09 to 3.80)
Tuberculosis	0 Years Since Quitting	Both	Female					100.00 (100.00 to 100.00)	100.00 (100.00 to 100.00)	100.00 (100.00 to 100.00)	100.00 (100.00 to 100.00)	100.00 (100.00 to 100.00)	100.00 (100.00 to 100.00)	100.00 (100.00 to 100.00)	100.00 (100.00 to 100.00)	100.00 (100.00 to 100.00)	100.00 (100.00 to 100.00)	100.00 (100.00 to 100.00)	100.00 (100.00 to 100.00)	100.00 (100.00 to 100.00)	100.00 (100.00 to 100.00)
Tuberculosis	0 Years Since Quitting	Both	Male					100.00 (100.00 to 100.00)	100.00 (100.00 to 100.00)	100.00 (100.00 to 100.00)	100.00 (100.00 to 100.00)	100.00 (100.00 to 100.00)	100.00 (100.00 to 100.00)	100.00 (100.00 to 100.00)	100.00 (100.00 to 100.00)	100.00 (100.00 to 100.00)	100.00 (100.00 to 100.00)	100.00 (100.00 to 100.00)	100.00 (100.00 to 100.00)	100.00 (100.00 to 100.00)	100.00 (100.00 to 100.00)
Tuberculosis	10 Years Since Quitting	Both	Female					35.89 (28.75 to 43.23)	35.89 (28.75 to 43.23)	35.89 (28.75 to 43.23)	35.89 (28.75 to 43.23)	35.89 (28.75 to 43.23)	35.89 (28.75 to 43.23)	35.89 (28.75 to 43.23)	35.89 (28.75 to 43.23)	35.89 (28.75 to 43.23)	35.89 (28.75 to 43.23)	35.89 (28.75 to 43.23)	35.89 (28.75 to 43.23)	35.89 (28.75 to 43.23)	35.89 (28.75 to 43.23)
Tuberculosis	10 Years Since Quitting	Both	Male					35.89 (28.75 to 43.23)	35.89 (28.75 to 43.23)	35.89 (28.75 to 43.23)	35.89 (28.75 to 43.23)	35.89 (28.75 to 43.23)	35.89 (28.75 to 43.23)	35.89 (28.75 to 43.23)	35.89 (28.75 to 43.23)	35.89 (28.75 to 43.23)	35.89 (28.75 to 43.23)	35.89 (28.75 to 43.23)	35.89 (28.75 to 43.23)	35.89 (28.75 to 43.23)	35.89 (28.75 to 43.23)
Tuberculosis	20 Years Since Quitting	Both	Female					12.76 (8.02 to 17.73)	12.76 (8.02 to 17.73)	12.76 (8.02 to 17.73)	12.76 (8.02 to 17.73)	12.76 (8.02 to 17.73)	12.76 (8.02 to 17.73)	12.76 (8.02 to 17.73)	12.76 (8.02 to 17.73)	12.76 (8.02 to 17.73)	12.76 (8.02 to 17.73)	12.76 (8.02 to 17.73)	12.76 (8.02 to 17.73)	12.76 (8.02 to 17.73)	12.76 (8.02 to 17.73)
Tuberculosis	20 Years Since Quitting	Both	Male					12.76 (8.02 to 17.73)	12.76 (8.02 to 17.73)	12.76 (8.02 to 17.73)	12.76 (8.02 to 17.73)	12.76 (8.02 to 17.73)	12.76 (8.02 to 17.73)	12.76 (8.02 to 17.73)	12.76 (8.02 to 17.73)	12.76 (8.02 to 17.73)	12.76 (8.02 to 17.73)	12.76 (8.02 to 17.73)	12.76 (8.02 to 17.73)	12.76 (8.02 to 17.73)	12.76 (8.02 to 17.73)
Tuberculosis	30 Years Since Quitting	Both	Female					4.26 (1.24 to 7.84)	4.26 (1.24 to 7.84)	4.26 (1.24 to 7.84)	4.26 (1.24 to 7.84)	4.26 (1.24 to 7.84)	4.26 (1.24 to 7.84)	4.26 (1.24 to 7.84)	4.26 (1.24 to 7.84)	4.26 (1.24 to 7.84)	4.26 (1.24 to 7.84)	4.26 (1.24 to 7.84)	4.26 (1.24 to 7.84)	4.26 (1.24 to 7.84)	4.26 (1.24 to 7.84)
Tuberculosis	30 Years Since Quitting	Both	Male					4.26 (1.24 to 7.84)	4.26 (1.24 to 7.84)	4.26 (1.24 to 7.84)	4.26 (1.24 to 7.84)	4.26 (1.24 to 7.84)	4.26 (1.24 to 7.84)	4.26 (1.24 to 7.84)	4.26 (1.24 to 7.84)	4.26 (1.24 to 7.84)	4.26 (1.24 to 7.84)	4.26 (1.24 to 7.84)	4.26 (1.24 to 7.84)	4.26 (1.24 to 7.84)	4.26 (1.24 to 7.84)
Tuberculosis	40 Years Since Quitting	Both	Female					1.35 (0.09 to 3.80)	1.35 (0.09 to 3.80)	1.35 (0.09 to 3.80)	1.35 (0.09 to 3.80)	1.35 (0.09 to 3.80)	1.35 (0.09 to 3.80)	1.35 (0.09 to 3.80)	1.35 (0.09 to 3.80)	1.35 (0.09 to 3.80)	1.35 (0.09 to 3.80)	1.35 (0.09 to 3.80)	1.35 (0.09 to 3.80)	1.35 (0.09 to 3.80)	1.35 (0.09 to 3.80)
Tuberculosis	40 Years Since Quitting	Both	Male					1.35 (0.09 to 3.80)	1.35 (0.09 to 3.80)	1.35 (0.09 to 3.80)	1.35 (0.09 to 3.80)	1.35 (0.09 to 3.80)	1.35 (0.09 to 3.80)	1.35 (0.09 to 3.80)	1.35 (0.09 to 3.80)	1.35 (0.09 to 3.80)	1.35 (0.09 to 3.80)	1.35 (0.09 to 3.80)	1.35 (0.09 to 3.80)	1.35 (0.09 to 3.80)	1.35 (0.09 to 3.80)
Asthma	0 Years Since Quitting	Both	Female					100.00 (100.00 to 100.00)	100.00 (100.00 to 100.00)	100.00 (100.00 to 100.00)	100.00 (100.00 to 100.00)	100.00 (100.00 to 100.00)	100.00 (100.00 to 100.00)	100.00 (100.00 to 100.00)	100.00 (100.00 to 100.00)	100.00 (100.00 to 100.00)	100.00 (100.00 to 100.00)	100.00 (100.00 to 100.00)	100.00 (100.00 to 100.00)	100.00 (100.00 to 100.00)	100.00 (100.00 to 100.00)
Asthma	0 Years Since Quitting	Both	Male					100.00 (100.00 to 100.00)	100.00 (100.00 to 100.00)	100.00 (100.00 to 100.00)	100.00 (100.00 to 100.00)	100.00 (100.00 to 100.00)	100.00 (100.00 to 100.00)	100.00 (100.00 to 100.00)	100.00 (100.00 to 100.00)	100.00 (100.00 to 100.00)	100.00 (100.00 to 100.00)	100.00 (100.00 to 100.00)	100.00 (100.00 to 100.00)	100.00 (100.00 to 100.00)	100.00 (100.00 to 100.00)
Asthma	10 Years Since Quitting	Both	Female					50.17 (25.85 to 78.68)	50.17 (25.85 to 78.68)	50.17 (25.85 to 78.68)	50.17 (25.85 to 78.68)	50.17 (25.85 to 78.68)	50.17 (25.85 to 78.68)	50.17 (25.85 to 78.68)	50.17 (25.85 to 78.68)	50.17 (25.85 to 78.68)	50.17 (25.85 to 78.68)	50.17 (25.85 to 78.68)	50.17 (25.85 to 78.68)	50.17 (25.85 to 78.68)	50.17 (25.85 to 78.68)
Asthma	10 Years Since Quitting	Both	Male					50.17 (25.85 to 78.68)	50.17 (25.85 to 78.68)	50.17 (25.85 to 78.68)	50.17 (25.85 to 78.68)	50.17 (25.85 to 78.68)	50.17 (25.85 to 78.68)	50.17 (25.85 to 78.68)	50.17 (25.85 to 78.68)	50.17 (25.85 to 78.68)	50.17 (25.85 to 78.68)	50.17 (25.85 to 78.68)	50.17 (25.85 to 78.68)	50.17 (25.85 to 78.68)	50.17 (25.85 to 78.68)
Asthma	20 Years Since Quitting	Both	Female					33.67 (11.56 to 63.00)	33.67 (11.56 to 63.00)	33.67 (11.56 to 63.00)	33.67 (11.56 to 63.00)	33.67 (11.56 to 63.00)	33.67 (11.56 to 63.00)	33.67 (11.56 to 63.00)	33.67 (11.56 to 63.00)	33.67 (11.56 to 63.00)	33.67 (11.56 to 63.00)	33.67 (11.56 to 63.00)	33.67 (11.56 to 63.00)	33.67 (11.56 to 63.00)	33.67 (11.56 to 63.00)
Asthma	20 Years Since Quitting	Both	Male					33.67 (11.56 to 63.00)	33.67 (11.56 to 63.00)	33.67 (11.56 to 63.00)	33.67 (11.56 to 63.00)	33.67 (11.56 to 63.00)	33.67 (11.56 to 63.00)	33.67 (11.56 to 63.00)	33.67 (11.56 to 63.00)	33.67 (11.56 to 63.00)	33.67 (11.56 to 63.00)	33.67 (11.56 to 63.00)	33.67 (11.56 to 63.00)	33.67 (11.56 to 63.00)	33.67 (11.56 to 63.00)
Asthma	30 Years Since Quitting	Both	Female					22.96 (3.94 to 49.65)	22.96 (3.94 to 49.65)	22.96 (3.94 to 49.65)	22.96 (3.94 to 49.65)	22.96 (3.94 to 49.65)	22.96 (3.94 to 49.65)	22.96 (3.94 to 49.65)	22.96 (3.94 to 49.65)	22.96 (3.94 to 49.65)	22.96 (3.94 to 49.65)	22.96 (3.94 to 49.65)	22.96 (3.94 to 49.65)	22.96 (3.94 to 49.65)	22.96 (3.94 to 49.65)
Asthma	30 Years Since Quitting	Both	Male					22.96 (3.94 to 49.65)	22.96 (3.94 to 49.65)	22.96 (3.94 to 49.65)	22.96 (3.94 to 49.65)	22.96 (3.94 to 49.65)	22.96 (3.94 to 49.65)	22.96 (3.94 to 49.65)	22.96 (3.94 to 49.65)	22.96 (3.94 to 49.65)	22.96 (3.94 to 49.65)	22.96 (3.94 to 49.65)	22.96 (3.94 to 49.65)	22.96 (3.94 to 49.65)	22.96 (3.94 to 49.65)
Asthma	40 Years Since Quitting	Both	Female					16.17 (0.16 to 39.92)	16.17 (0.16 to 39.92)	16.17 (0.16 to 39.92)	16.17 (0.16 to 39.92)	16.17 (0.16 to 39.92)	16.17 (0.16 to 39.92)	16.17 (0.16 to 39.92)	16.17 (0.16 to 39.92)	16.17 (0.16 to 39.92)	16.17 (0.16 to 39.92)	16.17 (0.16 to 39.92)	16.17 (0.16 to 39.92)	16.17 (0.16 to 39.92)	16.17 (0.16 to 39.92)
Asthma	40 Years Since Quitting	Both	Male					16.17 (0.16 to 39.92)	16.17 (0.16 to 39.92)	16.17 (0.16 to 39.92)	16.17 (0.16 to 39.92)	16.17 (0.16 to 39.92)	16.17 (0.16 to 39.92)	16.17 (0.16 to 39.92)	16.17 (0.16 to 39.92)	16.17 (0.16 to 39.92)	16.17 (0.16 to 39.92)	16.17 (0.16 to 39.92)	16.17 (0.16 to 39.92)	16.17 (0.16 to 39.92)	16.17 (0.16 to 39.92)
Diabetes mellitus	0 Years Since Quitting	Both	Female					100.00 (100.00 to 100.00)	100.00 (100.00 to 100.00)	100.00 (100.00 to 100.00)	100.00 (100.00 to 100.00)	100.00 (100.00 to 100.00)	100.00 (100.00 to 100.00)	100.00 (100.00 to 100.00)	100.00 (100.00 to 100.00)	100.00 (100.00 to 100.00)	100.00 (100.00 to 100.00)	100.00 (100.00 to 100.00)	100.00 (100.00 to 100.00)	100.00 (100.00 to 100.00)	100.00 (100.00 to 100.00)
Diabetes mellitus	0 Years Since Quitting	Both	Male					100.00 (100.00 to 100.00)	100.00 (100.00 to 100.00)	100.00 (100.00 to 100.00)	100.00 (100.00 to 100.00)	100.00 (100.00 to 100.00)	100.00 (100.00 to 100.00)	100.00 (100.00 to 100.00)	100.00 (100.00 to 100.00)	100.00 (100.00 to 100.00)	100.00 (100.00 to 100.00)	100.00 (100.00 to 100.00)	100.00 (100.00 to 100.00)	100.00 (100.00 to 100.00)	100.00 (100.00 to 100.00)
Diabetes mellitus	10 Years Since Quitting	Both	Female					42.83 (28.05 to 59.42)	42.83 (28.05 to 59.42)	42.83 (28.05 to 59.42)	42.83 (28.05 to 59.42)	42.83 (28.05 to 59.42)	42.83 (28.05 to 59.42)	42.83 (28.05 to 59.42)	42.83 (28.05 to 59.42)	42.83 (28.05 to 59.42)	42.83 (28.05 to 59.42)	42.83 (28.05 to 59.42)	42.83 (28.05 to 59.42)	42.83 (28.05 to 59.42)	42.83 (28.05 to 59.42)
Diabetes mellitus	10 Years Since Quitting	Both	Male					42.83 (28.05 to 59.42)	42.83 (28.05 to 59.42)	42.83 (28.05 to 59.42)	42.83 (28.05 to 59.42)	42.83 (28.05 to 59.42)	42.83 (28.05 to 59.42)	42.83 (28.05 to 59.42)	42.83 (28.05 to 59.42)	42.83 (28.05 to 59.42)	42.83 (28.05 to 59.42)	42.83 (28.05 to 59.42)	42.83 (28.05 to 59.42)	42.83 (28.05 to 59.42)	42.83 (28.05 to 59.42)
Diabetes mellitus	20 Years Since Quitting	Both	Female					28.61 (14.93 to 44.02)	28.61 (14.93 to 44.02)	28.61 (14.93 to 44.02)	28.61 (14.93 to 44.02)	28.61 (14.93 to 44.02)	28.61 (14.93 to 44.02)	28.61 (14.93 to 44.02)	28.61 (14.93 to 44.02)	28.61 (14.93 to 44.02)	28.61 (14.93 to 44.02)	28.61 (14.93 to 44.02)	28.61 (14.93 to 44.02)	28.61 (14.93 to 44.02)	28.61 (14.93 to 44.02)
Diabetes mellitus	20 Years Since Quitting	Both	Male					28.61 (14.93 to 44.02)	28.61 (14.93 to 44.02)	28.61 (14.93 to 44.02)	28.61 (14.93 to 44.02)	28.61 (14.93 to 44.02)	28.61 (14.93 to 44.02)	28.61 (14.93 to 44.02)	28.61 (14.93 to 44.02)	28.61 (14.93 to 44.02)	28.61 (14.93 to 44.02)	28.61 (14.93 to 44.02)	28.61 (14.93 to 44.02)	28.61 (14.93 to 44.02)	28.61 (14.93 to 44.02)
Diabetes mellitus	30 Years Since Quitting	Both	Female					16.84 (3.00 to 32.26)	16.84 (3.00 to 32.26)	16.84 (3.00 to 32.26)	16.84 (3.00 to 32.26)	16.84 (3.00 to 32.26)	16.84 (3.00 to 32.26)	16.84 (3.00 to 32.26)	16.84 (3.00 to 32.26)	16.84 (3.00 to 32.26)	16.84 (3.00 to 32.26)	16.84 (3.00 to 32.26)	16.84 (3.00 to 32.26)	16.84 (3.00 to 32.26)	16.84 (3.00 to 32.26)
Diabetes mellitus	30 Years Since Quitting	Both	Male					16.84 (3.00 to 32.26)	16.84 (3.00 to 32.26)	16.84 (3.00 to 32.26)	16.84 (3.00 to 32.26)	16.84 (3.00 to 32.26)	16.84 (3.00 to 32.26)	16.84 (3.00 to 32.26)	16.84 (3.00 to 32.26)	16.84 (3.00 to 32.26)	16.84 (3.00 to 32.26)	16.84 (3.00 to 32.26)	16.84 (3.00 to 32.26)	16.84 (3.00 to 32.26)	16.84 (3.00 to 32.26)
Diabetes mellitus	40 Years Since Quitting	Both	Female					9.51 (0.00 to 23.47)	9.51 (0.00 to 23.47)	9.51 (0.00 to 23.47)	9.51 (0.00 to 23.47)	9.51 (0.00 to 23.47)	9.51 (0.00 to 23.47)	9.51 (0.00 to 23.47)	9.51 (0.00 to 23.47)	9.51 (0.00 to 23.47)	9.51 (0.00 to 23.47)	9.51 (0.00 to 23.47)	9.51 (0.00 to 23.47)	9.51 (0.00 to 23.47)	9.51 (0.00 to 23.47)
Diabetes mellitus	40 Years Since Quitting	Both	Male					9.51 (0.00 to 23.47)	9.51 (0.00 to 23.47)	9.51 (0.00 to 23.47)	9.51 (0.00 to 23.47)	9.51 (0.00 to 23.47)	9.51 (0.00 to 23.47)	9.51 (0.00 to 23.47)	9.51 (0.00 to 23.47)	9.51 (0.00 to 23.47)	9.51 (0.00 to 23.47)	9.51 (0.00 to 23.47)	9.51 (0.00 to 23.47)	9.51 (0.00 to 23.47)	9.51 (0.00 to 23.47)
Atrial fibrillation and flutter	0 Years Since Quitting	Both	Female					100.00 (100.00 to 100.00)	100.00 (100.00 to 100.00)	100.00 (100.00 to 100.00)	100.00 (100.00 to 100.00)	100.00 (100.00 to 100.00)	100.00 (100.00 to 100.00)	100.00 (100.00 to 100.00)	100.00 (100.00 to 100.00)	100.00 (100.00 to 100.00)	100.00 (100.00 to 100.00)	100.00 (100.00 to 100.00)	100.00 (100.00 to 100.00)	100.00 (100.00 to 100.00)	100.00 (100.00 to 100.00)
Atrial fibrillation and flutter	0 Years Since Quitting	Both	Male					100.00 (100.00 to 100.00)	100.00 (100.00 to 100.00)	100.00 (100.00 to 100.00)	100.00 (100.00 to 100.00)	100.00 (100.00 to 100.00)	100.00 (100.00 to 100.00)	100.00 (100.00 to 100.00)	100.00 (100.00 to 100.00)	100.00 (100.00 to 100.00)	100.00 (100.00 to 100.00)	100.00 (100.00 to 100.00)	100.00 (100.00 to 100.00)	100.00 (100.00 to 100.00)	100.00 (100.00 to 100.00)
Atrial fibrillation and flutter	10 Years Since Quitting	Both	Female					34.95 (29.34 to 41.21)	34.95 (29.34 to 41.21)	34.95 (29.34 to 41.21)	34.95 (29.34 to 41.21)	34.95 (29.34 to 41.21)	34.95 (29.34 to 41.21)	34.95 (29.34 to 41.21)	34.95 (29.34 to 41.21)	34.95 (29.34 to 41.21)	34.95 (29.34 to 41.21)	34.95 (29.34 to 41.21)	34.95 (29.34 to 41.21)	34.95 (29.34 to 41.21)	34.95 (29.34 to 41.21)
Atrial fibrillation and flutter	10 Years Since Quitting	Both	Male					34.95 (29.34 to 41.21)	34.95 (29.34 to 41.21)	34.95 (29.34 to 41.21)	34.95 (29.34 to 41.21)	34.95 (29.34 to 41.21)	34.95 (29.34 to 41.21)	34.95 (29.34 to 41.21)	34.95 (29.34 to 41.21)	34.95 (29.34 to 41.21)	34.95 (29.34 to 41.21)	34.95 (29.34 to 41.21)	34.95 (29.34 to 41.21)	34.95 (29.34 to 41.21)	34.95 (29.34 to 41.21)
Atrial fibrillation and flutter	20 Years Since Quitting	Both	Female					21.56 (16.71 to 26.49)	21.56 (16.71 to 26.49)	21.56 (16.71 to 26.49)	21.56 (16.71 to 26.49)	21.56 (16.71 to 26.49)	21.56 (16.71 to 26.49)	21.56 (16.71 to 26.49)	21.56 (16.71 to 26.49)	21.56 (16.71 to 26.49)	21.56 (16.71 to 26.49)	21.56 (16.71 to 26.49)	21.56 (16.71 to 26.49)	21.56 (16.71 to 26.49)	21.56 (16.71 to 26.49)
Atrial fibrillation and flutter	20 Years Since Quitting	Both	Male					21.56 (16.71 to 26.49)	21.56 (16.71 to 26.49)	21.56 (16.71 to 26.49)	21.56 (16.71 to 26.49)	21.56 (16.71 to 26.49)	21.56 (16.71 to 26.49)	21.56 (16.71 to 26.49)	21.56 (16.71 to 26.49)	21.56 (16.71 to 26.49)	21.56 (16.71 to 26.49)	21.56 (16.71 to 26.49)	21.56 (16.71 to 26.49)	21.56 (16.71 to 26.49)	21.56 (16.71 to 26.49)
Atrial fibrillation and flutter	30 Years Since Quitting	Both	Female					10.25 (7.04 to 13.89)	10.25 (7.04 to 13.89)	10.25 (7.04 to 13.89)	10.25 (7.04 to 13.89)	10.25 (7.04 to 13.89)	10.25 (7.04 to 13.89)	10.25 (7.04 to 13.89)	10.25 (7.04 to 13.89)	10.25 (7.04 to 13.89)	10.25 (7.04 to 13.89)	10.25 (7.04 to 13.89)	10.25 (7.04 to 13.89)	10.25 (7.04 to 13.89)	10.25 (7.04 to 13.89)
Atrial fibrillation and flutter	30 Years Since Quitting	Both	Male					10.25 (7.04 to 13.89)	10.25 (7.04 to 13.89)	10.25 (7.04 to 13.89)	10.25 (7.04 to 13.89)	10.25 (7.04 to 13.89)	10.25 (7.04 to 13.89)	10.25 (7.04 to 13.89)	10.25 (7.04 to 13.89)	10.25 (7.04 to 13.89)	10.25 (7.04 to 13.89)	10.25 (7.04 to 13.89)	10.25 (7.04 to 13.89)	10.25 (7.04 to 13.89)	10.25 (7.04 to 13.89)
Atrial fibrillation and flutter	40 Years Since Quitting	Both	Female					7.74 (4.61 to 11.05)	7.74 (4.61 to 11.05)	7.74 (4.61 to 11.05)	7.74 (4.61 to 11.05)	7.74 (4.61 to 11.05)	7.74 (4.61 to 11.05)	7.74 (4.61 to 11.05)	7.74 (4.61 to 11.05)	7.74 (4.61 to 11.05)	7.74 (4.61 to 11.05)	7.74 (4.61 to 11.05)	7.74 (4.61 to 11.05)	7.74 (4.61 to 11.05)	7.74 (4.61 to 11.05)
Atrial fibrillation and flutter	40 Years Since Quitting	Both	Male					7.74 (4.61 to 11.05)	7.74 (4.61 to 11.05)	7.74 (4.61 to 11.05)	7.74 (4.61 to 11.05)	7.74 (4.61 to 11.05)	7.74 (4.61 to 11.05)	7.74 (4.61 to 11.05)	7.74 (4.61 to 11.05)	7.74 (4.61 to 11.05)	7.74 (4.61 to 11.05)	7.74 (4.61 to 11.05)	7.74 (4.61 to 11.05)	7.74 (4.61 to 11.05)	7.74 (4.61 to 11.05)
Aortic aneurysm	0 Years Since Quitting	Both	Female					100.00 (100.00 to 100.00)	100.00 (100.00 to 100.00)	100.00 (100.00 to 100.00)	100.00 (100.00 to 100.00)	100.00 (100.00 to 100.00)	100.00 (100.00 to 100.00)	100.00 (100.00 to 100.00)	100.00 (100.00 to 100.00)	100.00 (100.00 to 100.00)	100.00 (100.00 to 100.00)	100.00 (100.00 to 100.00)	100.00 (100.00 to 100.00)	100.00 (100.00 to 100.00)	100.00 (100.00 to 100.00)
Aortic aneurysm	0 Years Since Quitting	Both	Male					100.00 (100.00 to 100.00)	100.00 (100.00 to 100.00)	100.00 (100.00 to 100.00)	100.00 (100.00 to 100.00)	100.00 (100.00 to 100.00)	100.00 (100.00 to 100.00)	100.00 (100.00 to 100.00)	100.00 (100.00 to 100.00)	100.00 (100.00 to 100.00)	100.00 (100.00 to 100.00)	100.00 (100.00 to 100.00)	100.00 (100.00 to 100.00)	100.00 (100.00 to 100.00)	100.00 (100.00 to 100.00)
Aortic aneurysm	10 Years Since Quitting	Both	Female					72.18 (69.38 to 76.27)	72.18 (69.38 to 76.27)	72.18 (69.38 to 76.27)	72.18 (69.38 to 76.27)	72.18 (69.38 to 76.27)	72.18 (69.38 to 76.27)	72.18 (69.38 to 76.27)	72.18 (69.38 to 76.27)	72.18 (69.38 to 76.27)	72.18 (69.38 to 76.27)	72.18 (69.38 to 76.27)	72.18 (69.38 to 76.27)	72.18 (69.38 to 76.27)	72.18 (69.38 to 76.27)
Aortic aneurysm	10 Years Since Quitting	Both	Male					72.18 (69.38 to 76.27)	72.18 (69.38 to 76.27)	72.18 (69.38 to 76.27)	72.18 (69.38 to 76.27)	72.18 (69.38 to 76.27)	72.18 (69.38 to 76.27)	72.18 (69.38 to 76.27)	72.18 (69.38 to 76.27)	72.18 (69.38 to 76.27)	72.18 (69.38 to 76.27)	72.18 (69.38 to 76.27)	72.18 (69.38 to 76.27)	72.18 (69.38 to 76.27)	72.18 (69.38 to 76.27)
Aortic aneurysm	20 Years Since Quitting	Both	Female					46.42 (34.83 to 57.66)	46.42 (34.83 to 57.66)	46.42 (34.83 to 57.66)	46.42 (34.83 to 57.66)	46.42 (34.83 to 57.66)	46.42 (34.83 to 57.66)	46.42 (34.83 to 57.66)	46.42 (34.83 to 57.66)	46.42 (34.83 to 57.66)	46.42 (34.83 to 57.66)	46.42 (34.83 to 57.66)	46.42 (34.83 to 57.66)	46.42 (34.83 to 57.66)	46.42 (34.83 to 57.66)
Aortic aneurysm	20 Years Since Quitting	Both	Male					46.42 (34.83 to 57.66)	46.42 (34.83 to 57.66)	46.42 (34.83 to 57.66)	46.42 (34.83 to 57.66)	46.42 (34.83 to 57.66)	46.42 (34.83 to 57.66)	46.42 (34.83 to 57.66)	46.42 (34.83 to 57.66)	46.42 (34.83 to 57.66)	46.42 (34.83 to 57.66)	46.42 (34.83 to 57.66)	46.42 (34.83 to 57.66)	46.42 (34.83 to 57.66)	46.42 (34.83 to 57.66)
Aortic aneurysm	30 Years Since Quitting	Both	Female					19.14 (10.00 to 29.48)	19.14 (10.00 to 29.48)	19.14 (10.00 to 29.48)	19.14 (10.00 to 29.48)	19.14 (10.00 to 29.48)	19.14 (10.00 to 29.48)	19.14 (10.00 to 29.48)	19.14 (10.00 to 29.48)	19.14 (10.00 to 29.48)	19.14 (10.00 to 29.48)	19.14 (10.00 to 29.48)	19.14 (10.00 to 29.48)	19.14 (10.00 to 29.48)	19.14 (10.00 to 29.48)
Aortic aneurysm	30 Years Since Quitting	Both	Male					19.14 (10.00 to 29.48)	19.14 (10.00 to 29.48)	19.14 (10.00 to 29.48)	19.14 (10.00 to 29.48)	19.14 (10.00 to 29.48)	19.14 (10.00 to 29.48)	19.14 (10.00 to 29.48)	19.14 (10.00 to 29.48)	19.14 (10.00 to 29.48)	19.14 (10.00 to 29.48)	19.14 (10.00 to 29.48)	19.14 (10.00 to 29.48)	19.14 (10.00 to 29.48)	19.14 (10.00 to 29.48)
Aortic aneurysm	40 Years Since Quitting	Both	Female					9.78 (2.16 to 19.18)	9.78 (2.16 to 19.18)	9.78 (2.16 to 19.18)	9.78 (2.16 to 19.18)	9.78 (2.16 to 19.18)	9.78 (2.16 to 19.18)	9.78 (2.16 to 19.18)	9.78 (2.16 to 19.18)	9.78 (2.16 to 19.18)	9.78 (2.16 to 19.18)	9.78 (2.16 to 19.18)	9.78 (2.16 to 19.18)	9.78 (2.16 to 19.18)	9.78 (2.16 to 19.18)
Aortic aneurysm	40 Years Since Quitting	Both	Male					9.78 (2.16 to 19.18)	9.78 (2.16 to 19.18)	9.78 (2.16 to 19.18)	9.78 (2.16 to 19.18)	9.78 (2.16 to 19.18)	9.78 (2.16 to 19.18)	9.78 (2.16 to 19.18)	9.78 (2.16 to 19.18)	9.78 (2.16 to 19.18)	9.78 (2.16 to 19.18)	9.78 (2.16 to 19.18)	9.78 (2.16 to 19.18)	9.78 (2.16 to 19.18)	9.78 (2.16 to 19.18)
Lower extremity peripheral arterial disease	0 Years Since Quitting	Both	Female					100.00 (100.00 to 100.00)	100.00 (100.00 to 100.00)	100.00 (100.00 to 100.00)	100.00 (100.00 to 100.00)	100.00 (100.00 to 100.00)	100.00 (100.00 to 100.00)	100.00 (100.00 to 100.00)	100.00 (100.00 to 100.00)	100.00 (100.00 to 100.00)	100.00 (100.00 to 100.00)	100.00 (100.00 to 100.00)	100.00 (100.00 to 100.00)	100.00 (100.00 to 100.00)	100.00 (100.00 to 100.00)
Lower extremity peripheral arterial disease	0 Years Since Quitting	Both	Male					100.00 (100.00 to 100.00)	100.00 (100.00 to 100.00)	100.00 (100.00 to 100.00)	100.00 (100.00 to 100.00)	100.00 (100.00 to 100.00)	100.00 (100.00 to 100.00)	100.00 (100.00 to 100.00)	100.00 (100.00 to 100.00)	100.00 (100.00 to 100.00)	100.00 (100.00 to 100.00)	100.00 (100.00 to 100.00)	100.00 (100.00 to 100.00)	100.00 (100.00 to 100.00)	100.00 (100.00 to 100.00)
Lower extremity peripheral arterial disease	10 Years Since Quitting	Both	Female					18.60 (12.60 to 25.30)	18.60 (12.60 to 25.30)	18.60 (12.60 to 25.30)	18.60 (12.60 to 25.30)	18.60 (12.60 to 25.30)	18.60 (12.60 to 25.30)	18.60 (12.60 to 25.30)	18.60 (12.60 to 25.30)	18.60 (12.60 to 25.30)	18.60 (12.60 to 25.30)	18.60 (12.60 to 25.30)	18.60 (12.60 to 25.30)	18.60 (12.60 to 25.30)	18.60 (12.60 to 25.30)
Lower extremity peripheral arterial disease	10 Years Since Quitting	Both	Male					18.60 (12.60 to 25.30)	18.60 (12.60 to 25.30)	18.60 (12.60 to 25.30)	18.60 (12.60 to 25.30)	18.60 (12.60 to 25.30)	18.60 (12.60 to 25.30)	18.60 (12.60 to 25.30)	18.60 (12.60 to 25.30)	18.60 (12.60 to 25.30)	18.60 (12.60 to 25.30)	18.60 (12.60 to 25.30)	18.60 (12.60 to 25.30)	18.60 (12.60 to 25.30)	18.60 (12.60 to 25.30)
Lower extremity peripheral arterial disease	20 Years Since Quitting	Both	Female					5.79 (2.83 to 9.32)	5.79 (2.83 to 9.32)	5.79 (2.83 to 9.32)	5.79 (2.83 to 9.32)	5.79 (2.83 to 9.32)	5.79 (2.83 to 9.32)	5.79 (2.83 to 9.32)	5.79 (2.83 to 9.32)	5.79 (2.83 to 9.32)	5.79 (2.83 to 9.32)	5.79 (2.83 to 9.32)	5.79 (2.83 to 9.32)	5.79 (2.83 to 9.32)	5.79 (2.83 to 9.32)
Lower extremity peripheral arterial disease	20 Years Since Quitting	Both	Male					5.79 (2.83 to 9.32)	5.79 (2.83 to 9.32)	5.79 (2.83 to 9.32)	5.79 (2.83 to 9.32)	5.79 (2.83 to 9.32)	5.79 (2.83 to 9.32)	5.79 (2.83 to 9.32)	5.79 (2.83 to 9.32)	5.79 (2.83 to 9.32)	5.79 (2.83 to 9.32)	5.79 (2.83 to 9.32)	5.79 (2.83 to 9.32)	5.79 (2.83 to 9.32)	5.79 (2.83 to 9.32)
Lower extremity peripheral arterial disease	30 Years Since Quitting	Both	Female					0.09 (0.00 to 0.73)	0.09 (0.00 to 0.73)	0.09 (0.00 to 0.73)	0.09 (0.00 to 0.73)	0.09 (0.00 to 0.73)	0.09 (0.00 to 0.73)	0.09 (0.00 to 0.73)	0.09 (0.00 to 0.73)	0.09 (0.00 to 0.73)	0.09 (0.00 to 0.73)	0.09 (0.00 to 0.73)	0.09 (0.00 to 0.73)	0.09 (0.00 to 0.73)	0.09 (0.00 to 0.73)
Lower extremity peripheral arterial disease	30 Years Since Quitting	Both	Male					0.09 (0.00 to 0.73)	0.09 (0.00 to 0.73)	0.09 (0.00 to 0.73)	0.09 (0.00 to 0.73)	0.09 (0.00 to 0.73)	0.09 (0.00 to 0.73)	0.09 (0.00 to 0.73)	0.09 (0.00 to 0.73)	0.09 (0.00 to 0.73)	0.09 (0.00 to 0.73)	0.09 (0.00 to 0.73)	0.09 (0.00 to 0.73)	0.09 (0.00 to 0.73)	0.09 (0.00 to 0.73)
Alzheimer's disease and other dementias	0 Years Since Quitting	Both	Female					100.00 (100.00 to 100.00)	100.00 (100.00 to 100.00)	100.00 (100.00 to 100.00)	100.00 (100.00 to 100.00)	100.00 (100.00 to 100.00)	100.00 (100.00 to 100.00)	100.00 (100.00 to 100.00)	100.00 (100.00 to 100.00)	100.00 (100.00 to 100.00)	100.00 (100.00 to 100.00)	100.00 (100.00 to 100.00)	100.00 (100.00 to 100.00)	100.00 (100.00 to 100.00)	100.00 (100.00 to 100.00)
Alzheimer's disease and other dementias	0 Years Since Quitting	Both	Male					100.00 (100.00 to 100.00)	100.00 (100.00 to 100.00)	100.00 (100.00 to 100.00)	100.00 (100.00 to 100.00)	100.00 (100.00 to 100.00)	100.00 (100.00 to 100.00)	100.00 (100.00 to 100.00)	100.00 (100.00 to 100.00)	100.00 (100.00 to 100.00)	100.00 (100.00 to 100.00)	100.00 (100.00 to 100.00)	100.00 (100.00 to 100.00)	100.00 (100.00 to 100.00)	100.00 (100.00 to 100.00)
Alzheimer's disease and other dementias	10 Years Since Quitting	Both	Female					39.70 (35.72 to 43.60)	39.70 (35.72 to 43.60)	39.70 (35.72 to 43.60)	39.70 (35.72 to 43.60)	39.70 (35.72 to 43.60)	39.70 (35.72 to 43.60)	39.70 (35.72 to 43.60)	39.70 (35.72 to 43.60)	39.70 (35.72 to 43.60)	39.70 (35.72 to 43.60)	39.70 (35.72 to 43.60)	39.70 (35.72 to 43.60)	39.70 (35.72 to 43.60)	39.70 (35.72 to 43.60)
Alzheimer's disease and other dementias	10 Years Since Quitting	Both	Male					39.70 (35.72 to 43.60)	39.70 (35.72 to 43.60)	39.70 (35.72 to 43.60)	39.70 (35.72 to 43.60)	39.70 (35.72 to 43.60)	39.70 (35.72 to 43.60)	39.70 (35.72 to 43.60)	39.70 (35.72 to 43.60)	39.70 (35.72 to 43.60)	39.70 (35.72 to 43.60)	39.70 (35.72 to 43.60)	39.70 (35.72 to 43.60)	39.70 (35.72 to 43.60)	39.70 (35.72 to 43.60)
Alzheimer's disease and other dementias	20 Years Since Quitting	Both	Female					24.74 (21.60 to 28.07)	24.74 (21.60 to 28.07)	24.74 (21.60 to 28.07)	24.74 (21.60 to 28.07)	24.74 (21.60 to 28.07)	24.74 (21.60 to 28.07)	24.74 (21.60 to 28.07)	24.74 (21.60 to 28.07)	24.74 (21.60 to 28.07)	24.74 (21.60 to 28.07)	24.74 (21.60 to 28.07)	24.74 (21.60 to 28.07)	24.74 (21.60 to 28.07)	24.74 (21.60 to 28.07)
Alzheimer's disease and other dementias	20 Years Since Quitting	Both	Male					24.74 (21.60 to 28.07)	24.74 (21.60 to 28.07)	24.74 (21.60 to 28.07)	24.74 (21.60 to 28.07)	24.74 (21.60 to 28.07)	24.74 (21.60 to 28.07)	24.74 (21.60 to 28.07)	24.74 (21.60 to 28.07)	24.74 (21.60 to 28.07)	24.74 (21.60 to 28.07)	24.74 (21.60 to 28.07)	24.74 (21.60 to 28.07)	24.74 (21.60 to 28.07)	24.74 (21.60 to 28.07)
Alzheimer's disease and other dementias	30 Years Since Quitting	Both	Female					14.01 (11.18 to 17.11)	14.01 (11.18 to 17.11)	14.01 (11.18 to 17.11)	14.01 (11.18 to 17.11)	14.01 (11.18 to 17.11)	14.01 (11.18 to 17.11)	14.01 (11.18 to 17.11)	14.01 (11.18 to 17.11)	14.01 (11.18 to 17.11)	14.01 (11.18 to 17.11)	14.01 (11.18 to 17.11)	14.01 (11.18 to 17.11)	14.01 (11.18 to 17.11)	14.01 (11.18 to 17.11)
Alzheimer's disease and other dementias	30 Years Since Quitting	Both	Male					14.01 (11.18 to 17.11)	14.01 (11.18 to 17.11)	14.01 (11.18 to 17.11)	14.01 (11.18 to 17.11)	14.01 (11.18 to 17.11)	14.01 (11.18 to 17.11)	14.01 (11.18 to 17.11)	14.01 (11.18 to 17.11)	14.01 (11.18 to 17.11)	14.01 (11.18 to 17.11)	14.01 (11.18 to 17.11)	14.01 (11.18 to 17.11)	14.01 (11.18 to 17.11)	14.01 (11.18 to 17.11)
Alzheimer's disease and other dementias	40 Years Since Quitting	Both	Female					9.35 (6.74 to 12.30)	9.35 (6.74 to 12.30)	9.35 (6.74 to 12.30)	9.35 (6.74 to 12.30)	9.35 (6.74 to 12.30)	9.35 (6.74 to 12.30)	9.35 (6.74 to 12.30)	9.35 (6.74 to 12.30)	9.35 (6.74 to 12.30)	9.35 (6.74 to 12.30)	9.35 (6.74 to 12.30)	9.35 (6.74 to 12.30)	9.35 (6.74 to 12.30)	9.35 (6.74 to 12.30)
Alzheimer's disease and other dementias	40 Years Since Quitting	Both	Male					9.35 (6.74 to 12.30)	9.35 (6.74 to 12.30)	9.35 (6.74 to 12.30)	9.35 (6.74 to 12.30)	9.35 (6.74 to 12.30)	9.35 (6.74 to 12.30)	9.35 (6.74 to 12.30)	9.35 (6.74 to 12.30)	9.35 (6.74 to 12.30)	9.35 (6.74 to 12.30)	9.35 (6.74 to 12.30)	9.35 (6.74 to 12.30)	9.35 (6.74 to 12.30)	9.35 (6.74 to 12.30)
Parkinson's disease	0 Years Since Quitting	Both	Female					0.00 (0.00 to 0.00)	0.00 (0.00 to 0.00)	0.00 (0.00 to 0.00)	0.00 (0.00 to 0.00)	0.00 (0.00 to 0.00)	0.00 (0.00 to 0.00)	0.00 (0.00 to 0.00)	0.00 (0.00 to 0.00)	0.00 (0.00 to 0.00)	0.00 (0.00 to 0.00)	0.00 (0.00 to 0.00)	0.00 (0.00 to 0.00)	0.00 (0.00 to 0.00)	0.00 (0.00 to 0.00)
Parkinson's disease	0 Years Since Quitting	Both	Male					0.00 (0.00 to 0.00)	0.00 (0.00 to 0.00)	0.00 (0.00 to 0.00)	0.00 (0.00 to 0.00)	0.00 (0.00 to 0.00)	0.00 (0.00 to 0.00)	0.00 (0.00 to 0.00)	0.00 (0.00 to 0.00)	0.00 (0.00 to 0.00)	0.00 (0.00 to 0.00)	0.00 (0.00 to 0.00)	0.00 (0.00 to 0.00)	0.00 (0.00 to 0.00)	0.00 (0.00 to 0.00)
Parkinson's disease	10 Years Since Quitting	Both	Female					41.02 (25.33 to 58.63)	41.02 (25.33 to 58.63)	41.02 (25.33 to 58.63)	41.02 (25.33 to 58.63)	41.02 (25.33 to 58.63)	41.02 (25.33 to 58.63)	41.02 (25.33 to 58.63)	41.02 (25.33 to 58.63)	41.02 (25.33 to 58.63)	41.02 (25.33 to 58.63)	41.02 (25.33 to 58.63)	41.02 (25.33 to 58.63)	41.02 (25.33 to 58.63)	41.02 (25.33 to 58.63)
Parkinson's disease	10 Years Since Quitting	Both	Male					41.02 (25.33 to 58.63)	41.02 (25.33 to 58.63)	41.02 (25.33 to 58.63)	41.02 (25.33 to 58.63)	41.02 (25.33 to 58.63)	41.02 (25.33 to 58.63)	41.02 (25.33 to 58.63)	41.02 (25.33 to 58.63)	41.02 (25.33 to 58.63)	41.02 (25.33 to 58.63)	41.02 (25.33 to 58.63)	41.02 (25.33 to 58.63)	41.02 (25.33 to 58.63)	41.02 (25.33 to 58.63)
Parkinson's disease	20 Years Since Quitting	Both	Female					60.71 (42.14 to 82.69)	60.71 (42.14 to 82.69)	60.71 (42.14 to 82.69)	60.71 (42.14 to 82.69)	60.71 (42.14 to 82.69)	60.71 (42.14 to 82.69)	60.71 (42.14 to 82.69)	60.71 (42.14 to 82.69)	60.71 (42.14 to 82.69)	60.71 (42.14 to 82.69)	60.71 (42.14 to 82.69)	60.71 (42.14 to 82.69)	60.71 (42.14 to 82.69)	60.71 (42.14 to 82.69)
Parkinson's disease	20 Years Since Quitting	Both	Male					60.71 (42.14 to 82.69)	60.71 (42.14 to 82.69)	60.71 (42.14 to 82.69)	60.71 (42.14 to 82.69)	60.71 (42.14 to 82.69)	60.71 (42.14 to 82.69)	60.71 (42.14 to 82.69)	60.71 (42.14 to 82.69)	60.71 (42.14 to 82.69)	60.71 (42.14 to 82.69)	60.71 (42.14 to 82.69)	60.71 (42.14 to 82.69)	60.71 (42.14 to 82.69)	60.71 (42.14 to 82.69)
Parkinson's disease	30 Years Since Quitting	Both	Female					76.43 (56.59 to 100.00)	76.43 (56.59 to 100.00)	76.43 (56.59 to 100.00)	76.43 (56.59 to 100.00)	76.43 (56.59 to 100.00)	76.43 (56.59 to 100.00)	76.43 (56.59 to 100.00)	76.43 (56.59 to 100.00)	76.43 (56.59 to 100.00)	76.43 (56.59 to 100.00)	76.43 (56.59 to 100.00)	76.43 (56.59 to 100.00)	76.43 (56.59 to 100.00)	76.43 (56.59 to 100.00)
Parkinson's disease	30 Years Since Quitting	Both	Male					76.43 (56.59 to 100.00)	76.43 (56.59 to 100.00)	76.43 (56.59 to 100.00)	76.43 (56.59 to 100.00)	76.43 (56.59 to 100.00)	76.43 (56.59 to 100.00)	76.43 (56.59 to 100.00)	76.43 (56.59 to 100.00)	76.43 (56.59 to 100.00)	76.43 (56.59 to 100.00)	76.43 (56.59 to 100.00)	76.43 (56.59 to 100.00)	76.43 (56.59 to 100.00)	76.43 (56.59 to 100.00)
Parkinson's disease	40 Years Since Quitting	Both	Female					89.15 (66.85 to 100.00)	89.15 (66.85 to 100.00)	89.15 (66.85 to 100.00)	89.15 (66.85 to 100.00)	89.15 (66.85 to 100.00)	89.15 (66.85 to 100.00)	89.15 (66.85 to 100.00)	89.15 (66.85 to 100.00)	89.15 (66.85 to 100.00)	89.15 (66.85 to 100.00)	89.15 (66.85 to 100.00)	89.15 (66.85 to 100.00)	89.15 (66.85 to 100.00)	89.15 (66.85 to 100.00)
Parkinson's disease	40 Years Since Quitting	Both	Male					89.15 (66.85 to 100.00)	89.15 (66.85 to 100.00)	89.15 (66.85 to 100.00)	89.15 (66.85 to 100.00)	89.15 (66.85 to 100.00)	89.15 (66.85 to 100.00)	89.15 (66.85 to 100.00)	89.15 (66.85 to 100.00)	89.15 (66.85 to 100.00)	89.15 (66.85 to 100.00)	89.15 (66.85 to 100.00)	89.15 (66.85 to 100.00)	89.15 (66.85 to 100.00)	89.15 (66.85 to 100.00)
Multiple sclerosis	0 Years Since Quitting	Both	Female					100.00 (100.00 to 100.00)	100.00 (100.00 to 100.00)	100.00 (100.00 to 100.00)	100.00 (100.00 to 100.00)	100.00 (100.00 to 100.00)	100.00 (100.00 to 100.00)	100.00 (100.00 to 100.00)	100.00 (100.00 to 100.00)	100.00 (100.00 to 100.00)	100.00 (100.00 to 100.00)	100.00 (100.00 to 100.00)	100.00 (100.00 to 100.00)	100.00 (100.00 to 100.00)	100.00 (100.00 to 100.00)
Multiple sclerosis	0 Years Since Quitting	Both	Male					100.00 (100.00 to 100.00)	100.00 (100.00 to 100.00)	100.00 (100.00 to 100.00)	100.00 (100.00 to 100.00)	100.00 (100.00 to 100.00)	100.00 (100.00 to 100.00)	100.00 (100.00 to 100.00)	100.00 (100.00 to 100.00)	100.00 (100.00 to 100.00)	100.00 (100.00 to 100.00)	100.00 (100.00 to 100.00)	100.00 (100.00 to 100.00)	100.00 (100.00 to 100.00)	100.00 (100.00 to 100.00)
Multiple sclerosis	10 Years Since Quitting	Both	Female					39.70 (35.72 to 43.60)	39.70 (35.72 to 43.60)	39.70 (35.72 to 43.60)	39.70 (35.72 to 43.60)	39.70 (35.72 to 43.60)	39.70 (35.72 to 43.60)	39.70 (35.72 to 43.60)	39.70 (35.72 to 43.60)	39.70 (35.72 to 43.60)	39.70 (35.72 to 43.60)	39.70 (35.72 to 43.60)	39.70 (35.72 to 43.60)	39.70 (35.72 to 43.60)	39.70 (35.72 to 43.60)
Multiple sclerosis	10 Years Since Quitting	Both	Male					39.70 (35.72 to 43.60)	39.70 (35.72 to 43.60)	39.70 (35.72 to 43.60)	39.70 (35.72 to 43.60)	39.70 (35.72 to 43.60)	39.70 (35.72 to 43.60)	39.70 (35.72 to 43.60)	39.70 (35.72 to 43.60)	39.70 (35.72 to 43.60)	39.70 (35.72 to 43.60)	39.70 (35.72 to 43.60)	39.70 (35.72 to 43.60)	39.70 (35.72 to 43.60)	39.70 (35.72 to 43.60)
Multiple sclerosis	20 Years Since Quitting	Both	Female					24.74 (21.60 to 28.07)	24.74 (21.60 to 28.07)	24.74 (21.60 to 28.07)	24.74 (21.60 to 28.07)	24.74 (21.60 to 28.07)	24.74 (21.60 to 28.07)	24.74 (21.60 to 28.07)	24.74 (21.60 to 28.07)	24.74 (21.60 to 28.07)	24.74 (21.60 to 28.07)	24.74 (21.60 to 28.07)	24.74 (21.60 to 28.07)	24.74 (21.60 to 28.07)	24.74 (21.60 to 28.07)
Multiple sclerosis	20 Years Since Quitting	Both	Male					24.74 (21.60 to 28.07)	24.74 (21.60 to 28.07)	24.74 (21.60 to 28.07)	24.74 (21.60 to 28.07)	24.74 (21.60 to 28.07)	24.74 (21.60 to 28.07)	24.74 (21.60 to 28.07)	24.74 (21.60 to 28.07)	24.74 (21.60 to 28.07)	24.74 (21.60 to 28.07)	24.74 (21.60 to 28.07)	24.74 (21.60 to 28.07)	24.74 (21.60 to 28.07)	24.74 (21.60 to 28.07)
Multiple sclerosis	30 Years Since Quitting	Both	Female					14.01 (11.18 to 17.11)	14.01 (11.18 to 17.11)	14.01 (11.18 to 17.11)	14.01 (11.18 to 17.11)	14.01 (11.18 to 17.11)	14.01 (11.18 to 17.11)	14.01 (11.18 to 17.11)	14.01 (11.18 to 17.11)	14.01 (11.18 to 17.11)	14.01 (11.18 to 17.11)	14.01 (11.18 to 17.11)	14.01 (11.18 to 17.11)	14.01 (11.18 to 17.11)	14.01 (11.18 to 17.11)
Multiple sclerosis	30 Years Since Quitting	Both	Male					14.01 (11.18 to 17.11)	14.01 (11.18 to 17.11)	14.01 (11.18 to 17.11)	14.01 (11.18 to 17.11)	14.01 (11.18 to 17.11)	14.01 (11.18 to 17.11)	14.01 (11.18 to 17.11)	14.01 (11.18 to 17.11)	14.01 (11.18 to 17.11)	14.01 (11.18 to 17.11)	14.01 (11.18 to 17.11)	14.01 (11.18 to 17.11)	14.01 (11.18 to 17.11)	14.01 (11.18 to 17.11)
Multiple sclerosis	40 Years Since Quitting	Both	Female					9.35 (6.74 to 12.30)	9.35 (6.74 to 12.30)	9.35 (6.74 to 12.30)	9.35 (6.74 to 12.30)	9.35 (6.74 to 12.30)	9.35 (6.74 to 12.30)	9.35 (6.74 to 12.30)	9.35 (6.74 to 12.30)	9.35 (6.74 to 12.30)	9.35 (6.74 to 12.30)	9.35 (6.74 to 12.30)	9.35 (6.74 to 12.30)	9.35 (6.74 to 12.30)	9.35 (6.74 to 12.30)
Multiple sclerosis	40 Years Since Quitting	Both	Male					9.35 (6.74 to 12.30)	9.35 (6.74 to 12.30)	9.35 (6.74 to 12.30)	9.35 (6.74 to 12.30)	9.35 (6.74 to 12.30)	9.35 (6.74 to 12.30)	9.35 (6.74 to 12.30)	9.35 (6.74 to 12.30)	9.35 (6.74 to 12.30)	9.35 (6.74 to 12.30)	9.35 (6.74 to 12.30)	9.35 (6.74 to 12.30)	9.35 (6.74 to 12.30)	9.35 (6.74 to 12.30)
Esophageal cancer	0 Years Since Quitting	Both	Female					100.00 (100.00 to 100.00)	100.00 (100.00 to 100.00)	100.00 (100.00 to 100.00)	100.00 (100.00 to 100.00)	100.00 (100.00 to 100.00)	100.00 (100.00 to 100.00)	100.00 (100.00 to 100.00)	100.00 (100.00 to 100.00)	100.00 (100.00 to 100.00)	100.00 (100.00 to 100.00)	100.00 (100.00 to 100.00)	100.00 (100.00 to 100.00)	100.00 (100.00 to 100.00)	100.00 (100.00 to 100.00)
Esophageal cancer	0 Years Since Quitting	Both	Male					100.00 (100.00 to 100.00)	100.00 (100.00 to 100.00)	100.00 (100.00 to 100.00)	100.00 (100.00 to 100.00)	100.00 (100.00 to 100.00)	100.00 (100.00 to 100.00)	100.00 (100.00 to 100.00)	100.00 (100.00 to 100.00)	100.00 (100.00 to 100.00)	100.00 (100.00 to 100.00)	100.00 (100.00 to 100.00)	100.00 (100.00 to 100.00)	100.00 (100.00 to 100.00)	100.00 (100.00 to 100.00)
Esophageal cancer	10 Years Since Quitting	Both	Female					32.92 (23.75 to 43.54)	32.92 (23.75 to 43.54)	32.92 (23.75 to 43.54)	32.92 (23.75 to 43.54)	32.92 (23.75 to 43.54)	32.92 (23.75 to 43.54)	32.92 (23.75 to 43.54)	32.92 (23.75 to 43.54)	32.92 (23.75 to 43.54)	32.92 (23.75 to 43.54)	32.92 (23.75 to 43.54)	32.92 (23.75 to 43.54)	32.92 (23.75 to 43.54)	32.92 (23.75 to 43.54)
Esophageal cancer	10 Years Since Quitting	Both	Male					32.92 (23.75 to 43.54)	32.92 (23.75 to 43.54)	32.92 (23.75 to 43.54)	32.92 (23.75 to 43.54)	32.92 (23.75 to 43.54)	32.92 (23.75 to 43.54)	32.92 (23.75 to 43.54)	32.92 (23.75 to 43.54)	32.92 (23.75 to 43.54)	32.92 (23.75 to 43.54)	32.92 (23.75 to 43.54)	32.92 (23.75 to 43.54)	32.92 (23.75 to 43.54)	32.92 (23.75 to 43.54)
Esophageal cancer	20 Years Since Quitting	Both	Female					19.26 (12.10 to 26.95)	19.26 (12.10 to 26.95)	19.26 (12.10 to 26.95)	19.26 (12.10 to 26.95)	19.26 (12.10 to 26.95)	19.26 (12.10 to 26.95)	19.26 (12.10 to 26.95)	19.26 (12.10 to 26.95)	19.26 (12.10 to 26.95)	19.26 (12.10 to 26.95)	19.26 (12.10 to 26.95)	19.26 (12.10 to 26.95)	19.26 (12.10 to 26.95)	19.26 (12.10 to 26.95)
Esophageal cancer	20 Years Since Quitting	Both	Male					19.26 (12.10 to 26.95)	19.26 (12.10 to 26.95)	19.26 (12.10 to 26.95)	19.26 (12.10 to 26.95)	19.26 (12.10 to 26.95)	19.26 (12.10 to 26.95)	19.26 (12.10 to 26.95)	19.26 (12.10 to 26.95)	19.26 (12.10 to 26.95)	19.26 (12.10 to 26.95)	19.26 (12.10 to 26.95)	19.26 (12.10 to 26.95)	19.26 (12.10 to 26.95)	19.26 (12.10 to 26.95)
Esophageal cancer	30 Years Since Quitting	Both	Female					11.21 (4.29 to 18.45)	11.21 (4.29 to 18.45)	11.21 (4.29 to 18.45)	11.21 (4.29 to 18.45)	11.21 (4.29 to 18.45)	11.21 (4.29 to 18.45)	11.21 (4.29 to 18.45)	11.21 (4.29 to 18.45)	11.21 (4.29 to 18.45)	11.21 (4.29 to 18.45)	11.21 (4.29 to 18.45)	11.21 (4.29 to 18.45)	11.21 (4.29 to 18.45)	11.21 (4.29 to 18.45)
Esophageal cancer	30 Years Since Quitting	Both	Male					11.21 (4.29 to 18.45)	11.21 (4.29 to 18.45)	11.21 (4.29 to 18.45)	11.21 (4.29 to 18.45)	11.21 (4.29 to 18.45)	11.21 (4.29 to 18.45)	11.21 (4.29 to 18.45)	11.21 (4.29 to 18.45)	11.21 (4.29 to 18.45)	11.21 (4.29 to 18.45)	11.21 (4.29 to 18.45)	11.21 (4.29 to 18.45)	11.21 (4.29 to 18.45)	11.21 (4.29 to 18.45)
Esophageal cancer	40 Years Since Quitting	Both	Female					5.40 (0.00 to 12.87)	5.40 (0.00 to 12.87)	5.40 (0.00 to 12.87)	5.40 (0.00 to 12.87)	5.40 (0.00 to 12.87)	5.40 (0.00 to 12.87)	5.40 (0.00 to 12.87)	5.40 (0.00 to 12.87)	5.40 (0.00 to 12.87)	5.40 (0.00 to 12.87)	5.40 (0.00 to 12.87)	5.40 (0.00 to 12.87)	5.40 (0.00 to 12.87)	5.40 (0.00 to 12.87)
Esophageal cancer	40 Years Since Quitting	Both	Male					5.40 (0.00 to 12.87)	5.40 (0.00 to 12.87)	5.40 (0.00 to 12.87)	5.40 (0.00 to 12.87)	5.40 (0.00 to 12.87)	5.40 (0.00 to 12.87)	5.40 (0.00 to 12.87)	5.40 (0.00 to 12.87)	5.40 (0.00 to 12.87)	5.40 (0.00 to 12.87)	5.40 (0.00 to 12.87)	5.40 (0.00 to 12.87)	5.40 (0.00 to 12.87)	5.40 (0.00 to 12.87)
Stomach cancer	0 Years Since Quitting	Both	Female					100.00 (100.00 to 100.00)	100.00 (100.00 to 100.00)	100.00 (100.00 to 100.00)	100.00 (100.00 to 100.00)	100.00 (100.00 to 100.00)	100.00 (100.00 to 100.00)	100.00 (100.00 to 100.00)	100.00 (100.00 to 100.00)	100.00 (100.00 to 100.00)	100.00 (100.00 to 100.00)	100.00 (100.00 to 100.00)	100.00 (100.00 to 100.00)	100.00 (100.00 to 100.00)	100.00 (100.00 to 100.00)
Stomach cancer	0 Years Since Quitting	Both	Male					100.00 (100.00 to 100.00)	100.00 (100.00 to 100.00)	100.00 (100.00 to 100.00)	100.00 (100.00 to 100.00)	100.00 (100.00 to 100.00)	100.00 (100.00 to 100.00)	100.00 (100.00 to 100.00)	100.00 (100.00 to 100.00)	100.00 (100.00 to 100.00)	100.00 (100.00 to 100.00)	100.00 (100.00 to 100.00)	100.00 (100.00 to 100.00)	100.00 (100.00 to 100.00)	100.00 (100.00 to 100.00)
Stomach cancer	10 Years Since Quitting	Both	Female					57.10 (45.47 to 69.91)	57.10 (45.47 to 69.91)	57.10 (45.47 to 69.91)	57.10 (45.47 to 69.91)	57.10 (45.47 to 69.91)	57.10 (45.47 to 69.91)	57.10 (45.47 to 69.91)	57.10 (45.47 to 69.91)	57.10 (45.47 to 69.91)	57.10 (45.47 to 69.91)	57.10 (45.47 to 69.91)	57.10 (45.47 to 69.91)	57.10 (45.47 to 69.91)	57.10 (45.47 to 69.91)
Stomach cancer	10 Years Since Quitting	Both	Male					57.10 (45.47 to 69.91)	57.10 (45.47 to 69.91)	57.10 (45.47 to 69.91)	57.10 (45.47 to 69.91)	57.10 (45.47 to 69.91)	57.10 (45.47 to 69.91)	57.10 (45.47 to 69.91)	57.10 (45.47 to 69.91)	57.10 (45.47 to 69.91)	57.10 (45.47 to 69.91)	57.10 (45.47 to 69.91)	57.10 (45.47 to 69.91)	57.10 (45.47 to 69.91)	57.10 (45.47 to 69.91)
Stomach cancer	20 Years Since Quitting	Both	Female					35.27 (25.89 to 44.92)	35.27 (25.89 to 44.92)	35.27 (25.89 to 44.92)	35.27 (25.89 to 44.92)	35.27 (25.89 to 44.92)	35.27 (25.89 to 44.92)	35.27 (25.89 to 44.92)	35.27 (25.89 to 44.92)	35.27 (25.89 to 44.92)	35.27 (25.89 to 44.92)	35.27 (25.89 to 44.92)	35.27 (25.89 to 44.92)	35.27 (25.89 to 44.92)	35.27 (25.89 to 44.92)
Stomach cancer	20 Years Since Quitting	Both	Male					35.27 (25.89 to 44.92)	35.27 (25.89 to 44.92)	35.27 (25.89 to 44.92)	35.27 (25.89 to 44.92)	35.27 (25.89 to 44.92)	35.27 (25.89 to 44.92)	35.27 (25.89 to 44.92)	35.27 (25.89 to 44.92)	35.27 (25.89 to 44.92)	35.27 (25.89 to 44.92)	35.27 (25.89 to 44.92)	35.27 (25.89 to 44.92)	35.27 (25.89 to 44.92)	35.27 (25.89 to 44.92)
Stomach cancer	30 Years Since Quitting	Both	Female					16.71 (8.66 to 26.02)	16.71 (8.66 to 26.02)	16.71 (8.66 to 26.02)	16.71 (8.66 to 26.02)	16.71 (8.66 to 26.02)	16.71 (8.66 to 26.02)	16.71 (8.66 to 26.02)	16.71 (8.66 to 26.02)	16.71 (8.66 to 26.02)	16.71 (8.66 to 26.02)	16.71 (8.66 to 26.02)	16.71 (8.66 to 26.02)	16.71 (8.66 to 26.02)	16.71 (8.66 to 26.02)
Stomach cancer	30 Years Since Quitting	Both	Male					16.71 (8.66 to 26.02)	16.71 (8.66 to 26.02)	16.71 (8.66 to 26.02)	16.71 (8.66 to 26.02)	16.71 (8.66 to 26.02)	16.71 (8.66 to 26.02)	16.71 (8.66 to 26.02)	16.71 (8.66 to 26.02)	16.71 (8.66 to 26.02)	16.71 (8.66 to 26.02)	16.71 (8.66 to 26.02)	16.71 (8.66 to 26.02)	16.71 (8.66 to 26.02)	16.71 (8.66 to 26.02)
Stomach cancer	40 Years Since Quitting	Both	Female					8.03 (1.12 to 16.17)	8.03 (1.12 to 16.17)	8.03 (1.12 to 16.17)	8.03 (1.12 to 16.17)	8.03 (1.12 to 16.17)	8.03 (1.12 to 16.17)	8.03 (1.12 to 16.17)	8.03 (1.12 to 16.17)	8.03 (1.12 to 16.17)	8.03 (1.12 to 16.17)	8.03 (1.12 to 16.17)	8.03 (1.12 to 16.17)	8.03 (1.12 to 16.17)	8.03 (1.12 to 16.17)
Stomach cancer	40 Years Since Quitting	Both	Male					8.03 (1.12 to 16.17)	8.03 (1.12 to 16.17)	8.03 (1.12 to 16.17)	8.03 (1.12 to 16.17)	8.03 (1.12 to 16.17)	8.03 (1.12 to 16.17)	8.03 (1.12 to 16.17)	8.03 (1.12 to 16.17)	8.03 (1.12 to 16.17)	8.03 (1.12 to 16.17)	8.03 (1.12 to 16.17)	8.03 (1.12 to 16.17)	8.03 (1.12 to 16.17)	8.03 (1.12 to 16.17)
Liver cancer	0 Years Since Quitting	Both	Female					100.00 (100.00 to 100.00)	100.00 (100.00 to 100.00)	100.00 (100.00 to 100.00)	100.00 (100.00 to 100.00)	100.00 (100.00 to 100.00)	100.00 (100.00 to 100.00)	100.00 (100.00 to 100.00)	100.00 (100.00 to 100.00)	100.00 (100.00 to 100.00)	100.00 (100.00 to 100.00)	100.00 (100.00 to 100.00)	100.00 (100.00 to 100.00)	100.00 (100.00 to 100.00)	100.00 (100.00 to 100.00)
Liver cancer	0 Years Since Quitting	Both	Male					100.00 (100.00 to 100.00)	100.00 (100.00 to 100.00)	100.00 (100.00 to 100.00)	100.00 (100.00 to 100.00)	100.00 (100.00 to 100.00)	100.00 (100.00 to 100.00)	100.00 (100.00 to 100.00)	100.00 (100.00 to 100.00)	100.00 (100.00 to 100.00)	100.00 (100.00 to 100.00)	100.00 (100.00 to 100.00)	100.00 (100.00 to 100.00)	100.00 (100.00 to 100.00)	100.00 (100.00 to 100.00)
Liver cancer	10 Years Since Quitting	Both	Female					69.21 (51.63 to 87.25)	69.21 (51.63 to 87.25)	69.21 (51.63 to 87.25)	69.21 (51.63 to 87.25)	69.21 (51.63 to 87.25)	69.21 (51.63 to 87.25)	69.21 (51.63 to 87.25)	69.21 (51.63 to 87.25)	69.21 (51.63 to 87.25)	69.21 (51.63 to 87.25)	69.21 (51.63 to 87.25)	69.21 (51.63 to 87.25)	69.21 (51.63 to 87.25)	69.21 (51.63 to 87.25)
Liver cancer	10 Years Since Quitting	Both	Male					69.21 (51.63 to 87.25)	69.21 (51.63 to 87.25)	69.21 (51.63 to 87.25)	69.21 (51.63 to 87.25)	69.21 (51.63 to 87.25)	69.21 (51.63 to 87.25)	69.21 (51.63 to 87.25)	69.21 (51.63 to 87.25)	69.21 (51.63 to 87.25)	69.21 (51.63 to 87.25)	69.21 (51.63 to 87.25)	69.21 (51.63 to 87.25)	69.21 (51.63 to 87.25)	69.21 (51.63 to 87.25)
Liver cancer	20 Years Since Quitting	Both	Female					56.37 (39.36 to 74.57)	56.37 (39.36 to 74.57)	56.37 (39.36 to 74.57)	56.37 (39.36 to 74.57)	56.37 (39.36 to 74.57)	56.37 (39.36 to 74.57)	56.37 (39.36 to 74.57)	56.37 (39.36 to 74.57)	56.37 (39.36 to 74.57)	56.37 (39.36 to 74.57)	56.37 (39.36 to 74.57)	56.37 (39.36 to 74.57)	56.37 (39.36 to 74.57)	56.37 (39.36 to 74.57)
Liver cancer	20 Years Since Quitting	Both	Male					56.37 (39.36 to 74.57)	56.37 (39.36 to 74.57)	56.37 (39.36 to 74.57)	56.37 (39.36 to 74.57)	56.37 (39.36 to 74.57)	56.37 (39.36 to 74.57)	56.37 (39.36 to 74.57)	56.37 (39.36 to 74.57)	56.37 (39.36 to 74.57)	56.37 (39.36 to 74.57)	56.37 (39.36 to 74.57)	56.37 (39.36 to 74.57)	56.37 (39.36 to 74.57)	56.37 (39.36 to 74.57)
Liver cancer	30 Years Since Quitting	Both	Female					42.73 (23.15 to 61.14)	42.73 (23.15 to 61.14)	42.73 (23.15 to 61.14)	42.73 (23.15 to 61.14)	42.73 (23.15 to 61.14)	42.73 (23.15 to 61.14)	42.73 (23.15 to 61.14)	42.73 (23.15 to 61.14)	42.73 (23.15 to 61.14)	42.73 (23.15 to 61.14)	42.73 (23.15 to 61.14)	42.73 (23.15 to 61.14)	42.73 (23.15 to 61.14)	42.73 (23.15 to 61.14)
Liver cancer	30 Years Since Quitting	Both	Male					42.73 (23.15 to 61.14)	42.73 (23.15 to 61.14)	42.73 (23.15 to 61.14)	42.73 (23.15 to 61.14)	42.73 (23.15 to 61.14)	42.73 (23.15 to 61.14)	42.73 (23.15 to 61.14)	42.73 (23.15 to 61.14)	42.73 (23.15 to 61.14)	42.73 (23.15 to 61.14)	42.73 (23.15 to 61.14)	42.73 (23.15 to 61.14)	42.73 (23.15 to 61.14)	42.73 (23.15 to 61.14)
Liver cancer	40 Years Since Quitting	Both	Female					27.95 (8.68 to 49.36)	27.95 (8.68 to 49.36)	27.95 (8.68 to 49.36)	27.95 (8.68 to 49.36)	27.95 (8.68 to 49.36)	27.95 (8.68 to 49.36)	27.95 (8.68 to 49.36)	27.95 (8.68 to 49.36)	27.95 (8.68 to 49.36)	27.95 (8.68 to 49.36)	27.95 (8.68 to 49.36)	27.95 (8.68 to 49.36)	27.95 (8.68 to 49.36)	27.95 (8.68 to 49.36)
Liver cancer	40 Years Since Quitting	Both	Male					27.95 (8.68 to 49.36)	27.95 (8.68 to 49.36)	27.95 (8.68 to 49.36)	27.95 (8.68 to 49.36)	27.95 (8.68 to 49.36)	27.95 (8.68 to 49.36)	27.95 (8.68 to 49.36)	27.95 (8.68 to 49.36)	27.95 (8.68 to 49.36)	27.95 (8.68 to 49.36)	27.95 (8.68 to 49.36)	27.95 (8.68 to 49.36)	27.95 (8.68 to 49.36)	27.95 (8.68 to 49.36)
Larynx cancer	0 Years Since Quitting	Both	Female					100.00 (100.00 to 100.00)	100.00 (100.00 to 100.00)	100.00 (100.00 to 100.00)	100.00 (100.00 to 100.00)	100.00 (100.00 to 100.00)	100.00 (100.00 to 100.00)	100.00 (100.00 to 100.00)	100.00 (100.00 to 100.00)	100.00 (100.00 to 100.00)	100.00 (100.00 to 100.00)	100.00 (100.00 to 100.00)	100.00 (100.00 to 100.00)	100.00 (100.00 to 100.00)	100.00 (100.00 to 100.00)
Larynx cancer	0 Years Since Quitting	Both	Male					100.00 (100.00 to 100.00)	100.00 (100.00 to 100.00)	100.00 (100.00 to 100.00)	100.00 (100.00 to 100.00)	100.00 (100.00 to 100.00)	100.00 (100.00 to 100.00)	100.00 (100.00 to 100.00)	100.00 (100.00 to 100.00)	100.00 (100.00 to 100.00)	100.00 (100.00 to 100.00)	100.00 (100.00 to 100.00)	100.00 (100.00 to 100.00)	100.00 (100.00 to 100.00)	100.00 (100.00 to 100.00)
Larynx cancer	10 Years Since Quitting	Both	Female					36.07 (24.87 to 49.39)	36.07 (24.87 to 49.39)	36.07 (24.87 to 49.39)	36.07 (24.87 to 49.39)	36.07 (24.87 to 49.39)	36.07 (24.87 to 49.39)	36.07 (24.87 to 49.39)	36.07 (24.87 to 49.39)	36.07 (24.87 to 49.39)	36.07 (24.87 to 49.39)	36.07 (24.87 to 49.39)	36.07 (24.87 to 49.39)	36.07 (24.87 to 49.39)	36.07 (24.87 to 49.39)
Larynx cancer	10 Years Since Quitting	Both	Male					36.07 (24.87 to 49.39)	36.07 (24.87 to 49.39)	36.07 (24.87 to 49.39)	36.07 (24.87 to 49.39)	36.07 (24.87 to 49.39)	36.07 (24.87 to 49.39)	36.07 (24.87 to 49.39)	36.07 (24.87 to 49.39)	36.07 (24.87 to 49.39)	36.07 (24.87 to 49.39)	36.07 (24.87 to 49.39)	36.07 (24.87 to 49.39)	36.07 (24.87 to 49.39)	36.07 (24.87 to 49.39)
Larynx cancer	20 Years Since Quitting	Both	Female					15.16 (6.84 to 23.88)	15.16 (6.84 to 23.88)	15.16 (6.84 to 23.88)	15.16 (6.84 to 23.88)	15.16 (6.84 to 23.88)	15.16 (6.84 to 23.88)	15.16 (6.84 to 23.88)	15.16 (6.84 to 23.88)	15.16 (6.84 to 23.88)	15.16 (6.84 to 23.88)	15.16 (6.84 to 23.88)	15.16 (6.84 to 23.88)	15.16 (6.84 to 23.88)	15.16 (6.84 to 23.88)
Larynx cancer	20 Years Since Quitting	Both	Male					15.16 (6.84 to 23.88)	15.16 (6.84 to 23.88)	15.16 (6.84 to 23.88)	15.16 (6.84 to 23.88)	15.16 (6.84 to 23.88)	15.16 (6.84 to 23.88)	15.16 (6.84 to 23.88)	15.16 (6.84 to 23.88)	15.16 (6.84 to 23.88)	15.16 (6.84 to 23.88)	15.16 (6.84 to 23.88)	15.16 (6.84 to 23.88)	15.16 (6.84 to 23.88)	15.16 (6.84 to 23.88)
Larynx cancer	30 Years Since Quitting	Both	Female					6.29 (0.00 to 14.72)	6.29 (0.00 to 14.72)	6.29 (0.00 to 14.72)	6.29 (0.00 to 14.72)	6.29 (0.00 to 14.72)	6.29 (0.00 to 14.72)	6.29 (0.00 to 14.72)	6.29 (0.00 to 14.72)	6.29 (0.00 to 14.72)	6.29 (0.00 to 14.72)	6.29 (0.00 to 14.72)	6.29 (0.00 to 14.72)	6.29 (0.00 to 14.72)	6.29 (0.00 to 14.72)
Larynx cancer	30 Years Since Quitting	Both	Male					6.29 (0.00 to 14.72)	6.29 (0.00 to 14.72)	6.29 (0.00 to 14.72)	6.29 (0.00 to 14.72)	6.29 (0.00 to 14.72)	6.29 (0.00 to 14.72)	6.29 (0.00 to 14.72)	6.29 (0.00 to 14.72)	6.29 (0.00 to 14.72)	6.29 (0.00 to 14.72)	6.29 (0.00 to 14.72)	6.29 (0.00 to 14.72)	6.29 (0.00 to 14.72)	6.29 (0.00 to 14.72)
Larynx cancer	40 Years Since Quitting	Both	Female					2.71 (0.00 to 10.33)	2.71 (0.00 to 10.33)	2.71 (0.00 to 10.33)	2.71 (0.00 to 10.33)	2.71 (0.00 to 10.33)	2.71 (0.00 to 10.33)	2.71 (0.00 to 10.33)	2.71 (0.00 to 10.33)	2.71 (0.00 to 10.33)	2.71 (0.00 to 10.33)	2.71 (0.00 to 10.33)	2.71 (0.00 to 10.33)	2.71 (0.00 to 10.33)	2.71 (0.00 to 10.33)
Larynx cancer	40 Years Since Quitting	Both	Male					2.71 (0.00 to 10.33)	2.71 (0.00 to 10.33)	2.71 (0.00 to 10.33)	2.71 (0.00 to 10.33)	2.71 (0.00 to 10.33)	2.71 (0.00 to 10.33)	2.71 (0.00 to 10.33)	2.71 (0.00 to 10.33)	2.71 (0.00 to 10.33)	2.71 (0.00 to 10.33)	2.71 (0.00 to 10.33)	2.71 (0.00 to 10.33)	2.71 (0.00 to 10.33)	2.71 (0.00 to 10.33)
Breast cancer	0 Years Since Quitting	Both	Female					100.00 (100.00 to 100.00)	100.00 (100.00 to 100.00)	100.00 (100.00 to 100.00)	100.00 (100.00 to 100.00)	100.00 (100.00 to 100.00)	100.00 (100.00 to 100.00)	100.00 (100.00 to 100.00)	100.00 (100.00 to 100.00)	100.00 (100.00 to 100.00)	100.00 (100.00 to 100.00)	100.00 (100.00 to 100.00)	100.00 (100.00 to 100.00)	100.00 (100.00 to 100.00)	100.00 (100.00 to 100.00)
Breast cancer	0 Years Since Quitting	Both	Male					0.00 (0.00 to 0.00)	0.00 (0.00 to 0.00)	0.00 (0.00 to 0.00)	0.00 (0.00 to 0.00)	0.00 (0.00 to 0.00)	0.00 (0.00 to 0.00)	0.00 (0.00 to 0.00)	0.00 (0.00 to 0.00)	0.00 (0.00 to 0.00)	0.00 (0.00 to 0.00)	0.00 (0.00 to 0.00)	0.00 (0.00 to 0.00)	0.00 (0.00 to 0.00)	0.00 (0.00 to 0.00)
Breast cancer	10 Years Since Quitting	Both	Female					55.99 (44.97 to 69.74)	55.99 (44.97 to 69.74)	55.99 (44.97 to 69.74)	55.99 (44.97 to 69.74)	55.99 (44.97 to 69.74)	55.99 (44.97 to 69.74)	55.99 (44.97 to 69.74)	55.99 (44.97 to 69.74)	55.99 (44.97 to 69.74)	55.99 (44.97 to 69.74)	55.99 (44.97 to 69.74)	55.99 (44.97 to 69.74)	55.99 (44.97 to 69.74)	55.99 (44.97 to 69.74)
Breast cancer	10 Years Since Quitting	Both	Male					0.00 (0.00 to 0.00)	0.00 (0.00 to 0.00)	0.00 (0.00 to 0.00)	0.00 (0.00 to 0.00)	0.00 (0.00 to 0.00)	0.00 (0.00 to 0.00)	0.00 (0.00 to 0.00)	0.00 (0.00 to 0.00)	0.00 (0.00 to 0.00)	0.00 (0.00 to 0.00)	0.00 (0.00 to 0.00)	0.00 (0.00 to 0.00)	0.00 (0.00 to 0.00)	0.00 (0.00 to 0.00)
Breast cancer	20 Years Since Quitting	Both	Female					41.34 (33.50 to 49.65)	41.34 (33.50 to 49.65)	41.34 (33.50 to 49.65)	41.34 (33.50 to 49.65)	41.34 (33.50 to 49.65)	41.34 (33.50 to 49.65)	41.34 (33.50 to 49.65)	41.34 (33.50 to 49.65)	41.34 (33.50 to 49.65)	41.34 (33.50 to 49.65)	41.34 (33.50 to 49.65)	41.34 (33.50 to 49.65)	41.34 (33.50 to 49.65)	41.34 (33.50 to 49.65)
Breast cancer	20 Years Since Quitting	Both	Male					0.00 (0.00 to 0.00)	0.00 (0.00 to 0.00)	0.00 (0.00 to 0.00)	0.00 (0.00 to 0.00)	0.00 (0.00 to 0.00)	0.00 (0.00 to 0.00)	0.00 (0.00 to 0.00)	0.00 (0.00 to 0.00)	0.00 (0.00 to 0.00)	0.00 (0.00 to 0.00)	0.00 (0.00 to 0.00)	0.00 (0.00 to 0.00)	0.00 (0.00 to 0.00)	0.00 (0.00 to 0.00)
Breast cancer	30 Years Since Quitting	Both	Female					30.49 (20.15 to 40.26)	30.49 (20.15 to 40.26)	30.49 (20.15 to 40.26)	30.49 (20.15 to 40.26)	30.49 (20.15 to 40.26)	30.49 (20.15 to 40.26)	30.49 (20.15 to 40.26)	30.49 (20.15 to 40.26)	30.49 (20.15 to 40.26)	30.49 (20.15 to 40.26)	30.49 (20.15 to 40.26)	30.49 (20.15 to 40.26)	30.49 (20.15 to 40.26)	30.49 (20.15 to 40.26)
Breast cancer	30 Years Since Quitting	Both	Male					0.00 (0.00 to 0.00)	0.00 (0.00 to 0.00)	0.00 (0.00 to 0.00)	0.00 (0.00 to 0.00)	0.00 (0.00 to 0.00)	0.00 (0.00 to 0.00)	0.00 (0.00 to 0.00)	0.00 (0.00 to 0.00)	0.00 (0.00 to 0.00)	0.00 (0.00 to 0.00)	0.00 (0.00 to 0.00)	0.00 (0.00 to 0.00)	0.00 (0.00 to 0.00)	0.00 (0.00 to 0.00)
Breast cancer	40 Years Since Quitting	Both	Female					18.29 (6.10 to 30.76)	18.29 (6.10 to 30.76)	18.29 (6.10 to 30.76)	18.29 (6.10 to 30.76)	18.29 (6.10 to 30.76)	18.29 (6.10 to 30.76)	18.29 (6.10 to 30.76)	18.29 (6.10 to 30.76)	18.29 (6.10 to 30.76)	18.29 (6.10 to 30.76)	18.29 (6.10 to 30.76)	18.29 (6.10 to 30.76)	18.29 (6.10 to 30.76)	18.29 (6.10 to 30.76)
Breast cancer	40 Years Since Quitting	Both	Male					0.00 (0.00 to 0.00)	0.00 (0.00 to 0.00)	0.00 (0.00 to 0.00)	0.00 (0.00 to 0.00)	0.00 (0.00 to 0.00)	0.00 (0.00 to 0.00)	0.00 (0.00 to 0.00)	0.00 (0.00 to 0.00)	0.00 (0.00 to 0.00)	0.00 (0.00 to 0.00)	0.00 (0.00 to 0.00)	0.00 (0.00 to 0.00)	0.00 (0.00 to 0.00)	0.00 (0.00 to 0.00)
Cervical cancer	0 Years Since Quitting	Both	Female					100.00 (100.00 to 100.00)	100.00 (100.00 to 100.00)	100.00 (100.00 to 100.00)	100.00 (100.00 to 100.00)	100.00 (100.00 to 100.00)	100.00 (100.00 to 100.00)	100.00 (100.00 to 100.00)	100.00 (100.00 to 100.00)	100.00 (100.00 to 100.00)	100.00 (100.00 to 100.00)	100.00 (100.00 to 100.00)	100.00 (100.00 to 100.00)	100.00 (100.00 to 100.00)	100.00 (100.00 to 100.00)
Cervical cancer	0 Years Since Quitting	Both	Male					0.00 (0.00 to 0.00)	0.00 (0.00 to 0.00)	0.00 (0.00 to 0.00)	0.00 (0.00 to 0.00)	0.00 (0.00 to 0.00)	0.00 (0.00 to 0.00)	0.00 (0.00 to 0.00)	0.00 (0.00 to 0.00)	0.00 (0.00 to 0.00)	0.00 (0.00 to 0.00)	0.00 (0.00 to 0.00)	0.00 (0.00 to 0.00)	0.00 (0.00 to 0.00)	0.00 (0.00 to 0.00)
Cervical cancer	10 Years Since Quitting	Both	Female					51.77 (35.06 to 70.65)	51.77 (35.06 to 70.65)	51.77 (35.06 to 70.65)	51.77 (35.06 to 70.65)	51.77 (35.06 to 70.65)	51.77 (35.06 to 70.65)	51.77 (35.06 to 70.65)	51.77 (35.06 to 70.65)	51.77 (35.06 to 70.65)	51.77 (35.06 to 70.65)	51.77 (35.06 to 70.65)	51.77 (35.06 to 70.65)	51.77 (35.06 to 70.65)	51.77 (35.06 to 70.65)
Cervical cancer	10 Years Since Quitting	Both	Male					0.00 (0.00 to 0.00)	0.00 (0.00 to 0.00)	0.00 (0.00 to 0.00)	0.00 (0.00 to 0.00)	0.00 (0.00 to 0.00)	0.00 (0.00 to 0.00)	0.00 (0.00 to 0.00)	0.00 (0.00 to 0.00)	0.00 (0.00 to 0.00)	0.00 (0.00 to 0.00)	0.00 (0.00 to 0.00)	0.00 (0.00 to 0.00)	0.00 (0.00 to 0.00)	0.00 (0.00 to 0.00)
Cervical cancer	20 Years Since Quitting	Both	Female					26.95 (10.84 to 44.25)	26.95 (10.84 to 44.25)	26.95 (10.84 to 44.25)	26.95 (10.84 to 44.25)	26.95 (10.84 to 44.25)	26.95 (10.84 to 44.25)	26.95 (10.84 to 44.25)	26.95 (10.84 to 44.25)	26.95 (10.84 to 44.25)	26.95 (10.84 to 44.25)	26.95 (10.84 to 44.25)	26.95 (10.84 to 44.25)	26.95 (10.84 to 44.25)	26.95 (10.84 to 44.25)
Cervical cancer	20 Years Since Quitting	Both	Male					0.00 (0.00 to 0.00)	0.00 (0.00 to 0.00)	0.00 (0.00 to 0.00)	0.00 (0.00 to 0.00)	0.00 (0.00 to 0.00)	0.00 (0.00 to 0.00)	0.00 (0.00 to 0.00)	0.00 (0.00 to 0.00)	0.00 (0.00 to 0.00)	0.00 (0.00 to 0.00)	0.00 (0.00 to 0.00)	0.00 (0.00 to 0.00)	0.00 (0.00 to 0.00)	0.00 (0.00 to 0.00)
Cervical cancer	30 Years Since Quitting	Both	Female					12.64 (0.00 to 28.41)	12.64 (0.00 to 28.41)	12.64 (0.00 to 28.41)	12.64 (0.00 to 28.41)	12.64 (0.00 to 28.41)	12.64 (0.00 to 28.41)	12.64 (0.00 to 28.41)	12.64 (0.00 to 28.41)	12.64 (0.00 to 28.41)	12.64 (0.00 to 28.41)	12.64 (0.00 to 28.41)	12.64 (0.00 to 28.41)	12.64 (0.00 to 28.41)	12.64 (0.00 to 28.41)
Cervical cancer	30 Years Since Quitting	Both	Male					0.00 (0.00 to 0.00)	0.00 (0.00 to 0.00)	0.00 (0.00 to 0.00)	0.00 (0.00 to 0.00)	0.00 (0.00 to 0.00)	0.00 (0.00 to 0.00)	0.00 (0.00 to 0.00)	0.00 (0.00 to 0.00)	0.00 (0.00 to 0.00)	0.00 (0.00 to 0.00)	0.00 (0.00 to 0.00)	0.00 (0.00 to 0.00)	0.00 (0.00 to 0.00)	0.00 (0.00 to 0.00)
Cervical cancer	40 Years Since Quitting	Both	Female					6.67 (0.00 to 20.08)	6.67 (0.00 to 20.08)	6.67 (0.00 to 20.08)	6.67 (0.00 to 20.08)	6.67 (0.00 to 20.08)	6.67 (0.00 to 20.08)	6.67 (0.00 to 20.08)	6.67 (0.00 to 20.08)	6.67 (0.00 to 20.08)	6.67 (0.00 to 20.08)	6.67 (0.00 to 20.08)	6.67 (0.00 to 20.08)	6.67 (0.00 to 20.08)	6.67 (0.00 to 20.08)
Cervical cancer	40 Years Since Quitting	Both	Male					0.00 (0.00 to 0.00)	0.00 (0.00 to 0.00)	0.00 (0.00 to 0.00)	0.00 (0.00 to 0.00)	0.00 (0.00 to 0.00)	0.00 (0.00 to 0.00)	0.00 (0.00 to 0.00)	0.00 (0.00 to 0.00)	0.00 (0.00 to 0.00)	0.00 (0.00 to 0.00)	0.00 (0.00 to 0.00)	0.00 (0.00 to 0.00)	0.00 (0.00 to 0.00)	0.00 (0.00 to 0.00)
Colon and rectum cancer	0 Years Since Quitting	Both	Female					100.00 (100.00 to 100.00)	100.00 (100.00 to 100.00)	100.00 (100.00 to 100.00)	100.00 (100.00 to 100.00)	100.00 (100.00 to 100.00)	100.00 (100.00 to 100.00)	100.00 (100.00 to 100.00)	100.00 (100.00 to 100.00)	100.00 (100.00 to 100.00)	100.00 (100.00 to 100.00)	100.00 (100.00 to 100.00)	100.00 (100.00 to 100.00)	100.00 (100.00 to 100.00)	100.00 (100.00 to 100.00)
Colon and rectum cancer	0 Years Since Quitting	Both	Male					100.00 (100.00 to 100.00)	100.00 (100.00 to 100.00)	100.00 (100.00 to 100.00)	100.00 (100.00 to 100.00)	100.00 (100.00 to 100.00)	100.00 (100.00 to 100.00)	100.00 (100.00 to 100.00)	100.00 (100.00 to 100.00)	100.00 (100.00 to 100.00)	100.00 (100.00 to 100.00)	100.00 (100.00 to 100.00)	100.00 (100.00 to 100.00)	100.00 (100.00 to 100.00)	100.00 (100.00 to 100.00)
Colon and rectum cancer	10 Years Since Quitting	Both	Female					74.91 (57.00 to 92.31)	74.91 (57.00 to 92.31)	74.91 (57.00 to 92.31)	74.91 (57.00 to 92.31)	74.91 (57.00 to 92.31)	74.91 (57.00 to 92.31)	74.91 (57.00 to 92.31)	74.91 (57.00 to 92.31)	74.91 (57.00 to 92.31)	74.91 (57.00 to 92.31)	74.91 (57.00 to 92.31)	74.91 (57.00 to 92.31)	74.91 (57.00 to 92.31)	74.91 (57.00 to 92.31)
Colon and rectum cancer	10 Years Since Quitting	Both	Male					74.91 (57.00 to 92.31)	74.91 (57.00 to 92.31)	74.91 (57.00 to 92.31)	74.91 (57.00 to 92.31)	74.91 (57.00 to 92.31)	74.91 (57.00 to 92.31)	74.91 (57.00 to 92.31)	74.91 (57.00 to 92.31)	74.91 (57.00 to 92.31)	74.91 (57.00 to 92.31)	74.91 (57.00 to 92.31)	74.91 (57.00 to 92.31)	74.91 (57.00 to 92.31)	74.91 (57.00 to 92.31)
Colon and rectum cancer	20 Years Since Quitting	Both	Female					62.09 (43.02 to 81.33)	62.09 (43.02 to 81.33)	62.09 (43.02 to 81.33)	62.09 (43.02 to 81.33)	62.09 (43.02 to 81.33)	62.09 (43.02 to 81.33)	62.09 (43.02 to 81.33)	62.09 (43.02 to 81.33)	62.09 (43.02 to 81.33)	62.09 (43.02 to 81.33)	62.09 (43.02 to 81.33)	62.09 (43.02 to 81.33)	62.09 (43.02 to 81.33)	62.09 (43.02 to 81.33)
Colon and rectum cancer	20 Years Since Quitting	Both	Male					62.09 (43.02 to 81.33)	62.09 (43.02 to 81.33)	62.09 (43.02 to 81.33)	62.09 (43.02 to 81.33)	62.09 (43.02 to 81.33)	62.09 (43.02 to 81.33)	62.09 (43.02 to 81.33)	62.09 (43.02 to 81.33)	62.09 (43.02 to 81.33)	62.09 (43.02 to 81.33)	62.09 (43.02 to 81.33)	62.09 (43.02 to 81.33)	62.09 (43.02 to 81.33)	62.09 (43.02 to 81.33)
Colon and rectum cancer	30 Years Since Quitting	Both	Female					20.21 (5.53 to 38.99)	20.21 (5.53 to 38.99)	20.21 (5.53 to 38.99)	20.21 (5.53 to 38.99)	20.21 (5.53 to 38.99)	20.21 (5.53 to 38.99)	20.21 (5.53 to 38.99)	20.21 (5.53 to 38.99)	20.21 (5.53 to 38.99)	20.21 (5.53 to 38.99)	20.21 (5.53 to 38.99)	20.21 (5.53 to 38.99)	20.21 (5.53 to 38.99)	20.21 (5.53 to 38.99)
Colon and rectum cancer	30 Years Since Quitting	Both	Male					20.21 (5.53 to 38.99)	20.21 (5.53 to 38.99)	20.21 (5.53 to 38.99)	20.21 (5.53 to 38.99)	20.21 (5.53 to 38.99)	20.21 (5.53 to 38.99)	20.21 (5.53 to 38.99)	20.21 (5.53 to 38.99)	20.21 (5.53 to 38.99)	20.21 (5.53 to 38.99)	20.21 (5.53 to 38.99)	20.21 (5.53 to 38.99)	20.21 (5.53 to 38.99)	20.21 (5.53 to 38.99)
Colon and rectum cancer	40 Years Since Quitting	Both	Female					8.71 (0.00 to 21.51)	8.71 (0.00 to 21.51)	8.71 (0.00 to 21.51)	8.71 (0.00 to 21.51)	8.71 (0.00 to 21.51)	8.71 (0.00 to 21.51)	8.71 (0.00 to 21.51)	8.71 (0.00 to 21.51)	8.71 (0.00 to 21.51)	8.71 (0.00 to 21.51)	8.71 (0.00 to 21.51)	8.71 (0.00 to 21.51)	8.71 (0.00 to 21.51)	8.71 (0.00 to 21.51)
Colon and rectum cancer	40 Years Since Quitting	Both	Male					8.71 (0.00 to 21.51)	8.71 (0.00 to 21.51)	8.71 (0.00 to 21.51)	8.71 (0.00 to 21.51)	8.71 (0.00 to 21.51)	8.71 (0.00 to 21.51)	8.71 (0.00 to 21.51)	8.71 (0.00 to 21.51)	8.71 (0.00 to 21.51)	8.71 (0.00 to 21.51)	8.71 (0.00 to 21.51)	8.71 (0.00 to 21.51)	8.71 (0.00 to 21.51)	8.71 (0.00 to 21.51)
Lip and oral cavity cancer	0 Years Since Quitting	Both	Female					100.00 (100.00 to 100.00)	100.00 (100.00 to 100.00)	100.00 (100.00 to 100.00)	100.00 (100.00 to 100.00)	100.00 (100.00 to 100.00)	100.00 (100.00 to 100.00)	100.00 (100.00 to 100.00)	100.00 (100.00 to 100.00)	100.00 (100.00 to 100.00)	100.00 (100.00 to 100.00)	100.00 (100.00 to 100.00)	100.00 (100.00 to 100.00)	100.00 (100.00 to 100.00)	100.00 (100.00 to 100.00)
Lip and oral cavity cancer	0 Years Since Quitting	Both	Male					100.00 (100.00 to 100.00)	100.00 (100.00 to 100.00)	100.00 (100.00 to 100.00)	100.00 (100.00 to 100.00)	100.00 (100.00 to 100.00)	100.00 (100.00 to 100.00)	100.00 (100.00 to 100.00)	100.00 (100.00 to 100.00)	100.00 (100.00 to 100.00)	100.00 (100.00 to 100.00)	100.00 (100.00 to 100.00)	100.00 (100.00 to 100.00)	100.00 (100.00 to 100.00)	100.00 (100.00 to 100.00)
Lip and oral cavity cancer	10 Years Since Quitting	Both	Female					25.29 (16.06 to 35.35)	25.29 (16.06 to 35.35)	25.29 (16.06 to 35.35)	25.29 (16.06 to 35.35)	25.29 (16.06 to 35.35)	25.29 (16.06 to 35.35)	25.29 (16.06 to 35.35)	25.29 (16.06 to 35.35)	25.29 (16.06 to 35.35)	25.29 (16.06 to 35.35)	25.29 (16.06 to 35.35)	25.29 (16.06 to 35.35)	25.29 (16.06 to 35.35)	25.29 (16.06 to 35.35)
Lip and oral cavity cancer	10 Years Since Quitting	Both	Male					25.29 (16.06 to 35.35)	25.29 (16.06 to 35.35)	25.29 (16.06 to 35.35)	25.29 (16.06 to 35.35)	25.29 (16.06 to 35.35)	25.29 (16.06 to 35.35)	25.29 (16.06 to 35.35)	25.29 (16.06 to 35.35)	25.29 (16.06 to 35.35)	25.29 (16.06 to 35.35)	25.29 (16.06 to 35.35)	25.29 (16.06 to 35.35)	25.29 (16.06 to 35.35)	25.29 (16.06 to 35.35)
Lip and oral cavity cancer	20 Years Since Quitting	Both	Female					9.19 (4.00 to 15.59)	9.19 (4.00 to 15.59)	9.19 (4.00 to 15.59)	9.19 (4.00 to 15.59)	9.19 (4.00 to 15.59)	9.19 (4.00 to 15.59)	9.19 (4.00 to 15.59)	9.19 (4.00 to 15.59)	9.19 (4.00 to 15.59)	9.19 (4.00 to 15.59)	9.19 (4.00 to 15.59)	9.19 (4.00 to 15.59)	9.19 (4.00 to 15.59)	9.19 (4.00 to 15.59)
Lip and oral cavity cancer	20 Years Since Quitting	Both	Male					9.19 (4.00 to 15.59)	9.19 (4.00 to 15.59)	9.19 (4.00 to 15.59)	9.19 (4.00 to 15.59)	9.19 (4.00 to 15.59)	9.19 (4.00 to 15.59)	9.19 (4.00 to 15.59)	9.19 (4.00 to 15.59)	9.19 (4.00 to 15.59)	9.19 (4.00 to 15.59)	9.19 (4.00 to 15.59)	9.19 (4.00 to 15.59)	9.19 (4.00 to 15.59)	9.19 (4.00 to 15.59)
Lip and oral cavity cancer	30 Years Since Quitting	Both	Female					4.96 (0.00 to 10.76)	4.96 (0.00 to 10.76)	4.96 (0.00 to 10.76)	4.96 (0.00 to 10.76)	4.96 (0.00 to 10.76)	4.96 (0.00 to 10.76)	4.96 (0.00 to 10.76)	4.96 (0.00 to 10.76)	4.96 (0.00 to 10.76)	4.96 (0.00 to 10.76)	4.96 (0.00 to 10.76)	4.96 (0.00 to 10.76)	4.96 (0.00 to 10.76)	4.96 (0.00 to 10.76)
Lip and oral cavity cancer	30 Years Since Quitting	Both	Male					4.96 (0.00 to 10.76)	4.96 (0.00 to 10.76)	4.96 (0.00 to 10.76)	4.96 (0.00 to 10.76)	4.96 (0.00 to 10.76)	4.96 (0.00 to 10.76)	4.96 (0.00 to 10.76)	4.96 (0.00 to 10.76)	4.96 (0.00 to 10.76)	4.96 (0.00 to 10.76)	4.96 (0.00 to 10.76)	4.96 (0.00 to 10.76)	4.96 (0.00 to 10.76)	4.96 (0.00 to 10.76)
Lip and oral cavity cancer	40 Years Since Quitting	Both	Female					1.63 (0.00 to 6.40)	1.63 (0.00 to 6.40)	1.63 (0.00 to 6.40)	1.63 (0.00 to 6.40)	1.63 (0.00 to 6.40)	1.63 (0.00 to 6.40)	1.63 (0.00 to 6.40)	1.63 (0.00 to 6.40)	1.63 (0.00 to 6.40)	1.63 (0.00 to 6.40)	1.63 (0.00 to 6.40)	1.63 (0.00 to 6.40)	1.63 (0.00 to 6.40)	1.63 (0.00 to 6.40)
Lip and oral cavity cancer	40 Years Since Quitting	Both	Male					1.63 (0.00 to 6.40)	1.63 (0.00 to 6.40)	1.63 (0.00 to 6.40)	1.63 (0.00 to 6.40)	1.63 (0.00 to 6.40)	1.63 (0.00 to 6.40)	1.63 (0.00 to 6.40)	1.63 (0.00 to 6.40)	1.63 (0.00 to 6.40)	1.63 (0.00 to 6.40)	1.63 (0.00 to 6.40)	1.63 (0.00 to 6.40)	1.63 (0.00 to 6.40)	1.63 (0.00 to 6.40)
Nasopharynx cancer	0 Years Since Quitting	Both	Female					100.00 (100.00 to 100.00)	100.00 (100.00 to 100.00)	100.00 (100.00 to 100.00)	100.00 (100.00 to 100.00)	100.00 (100.00 to 100.00)	100.00 (100.00 to 100.00)	100.00 (100.00 to 100.00)	100.00 (100.00 to 100.00)	100.00 (100.00 to 100.00)	100.00 (100.00 to 100.00)	100.00 (100.00 to 100.00)	100.00 (100.00 to 100.00)	100.00 (100.00 to 100.00)	100.00 (100.00 to 100.00)
Nasopharynx cancer	0 Years Since Quitting	Both	Male					100.00 (100.00 to 100.00)	100.00 (100.00 to 100.00)	100.00 (100.00 to 100.00)	100.00 (100.00 to 100.00)	100.00 (100.00 to 100.00)	100.00 (100.00 to 100.00)	100.00 (100.00 to 100.00)	100.00 (100.00 to 100.00)	100.00 (100.00 to 100.00)	100.00 (100.00 to 100.00)	100.00 (100.00 to 100.00)	100.00 (100.00 to 100.00)	100.00 (100.00 to 100.00)	100.00 (100.00 to 100.00)
Nasopharynx cancer	10 Years Since Quitting	Both	Female					44.72 (25.51 to 67.76)	44.72 (25.51 to 67.76)	44.72 (25.51 to 67.76)	44.72 (25.51 to 67.76)	44.72 (25.51 to 67.76)	44.72 (25.51 to 67.76)	44.72 (25.51 to 67.76)	44.72 (25.51 to 67.76)	44.72 (25.51 to 67.76)	44.72 (25.51 to 67.76)	44.72 (25.51 to 67.76)	44.72 (25.51 to 67.76)	44.72 (25.51 to 67.76)	44.72 (25.51 to 67.76)
Nasopharynx cancer	10 Years Since Quitting	Both	Male					44.72 (25.51 to 67.76)	44.72 (25.51 to 67.76)	44.72 (25.51 to 67.76)	44.72 (25.51 to 67.76)	44.72 (25.51 to 67.76)	44.72 (25.51 to 67.76)	44.72 (25.51 to 67.76)	44.72 (25.51 to 67.76)	44.72 (25.51 to 67.76)	44.72 (25.51 to 67.76)	44.72 (25.51 to 67.76)	44.72 (25.51 to 67.76)	44.72 (25.51 to 67.76)	44.72 (25.51 to 67.76)
Nasopharynx cancer	20 Years Since Quitting	Both	Female					22.58 (6.75 to 42.36)	22.58 (6.75 to 42.36)	22.58 (6.75 to 42.36)	22.58 (6.75 to 42.36)	22.58 (6.75 to 42.36)	22.58 (6.75 to 42.36)	22.58 (6.75 to 42.36)	22.58 (6.75 to 42.36)	22.58 (6.75 to 42.36)	22.58 (6.75 to 42.36)	22.58 (6.75 to 42.36)	22.58 (6.75 to 42.36)	22.58 (6.75 to 42.36)	22.58 (6.75 to 42.36)
Nasopharynx cancer	20 Years Since Quitting	Both	Male					22.58 (6.75 to 42.36)	22.58 (6.75 to 42.36)	22.58 (6.75 to 42.36)	22.58 (6.75 to 42.36)	22.58 (6.75 to 42.36)	22.58 (6.75 to 42.36)	22.58 (6.75 to 42.36)	22.58 (6.75 to 42.36)	22.58 (6.75 to 42.36)	22.58 (6.75 to 42.36)	22.58 (6.75 to 42.36)	22.58 (6.75 to 42.36)	22.58 (6.75 to 42.36)	22.58 (6.75 to 42.36)
Nasopharynx cancer	30 Years Since Quitting	Both	Female					14.18 (1.59 to 33.19)	14.18 (1.59 to 33.19)	14.18 (1.59 to 33.19)	14.18 (1.59 to 33.19)	14.18 (1.59 to 33.19)	14.18 (1.59 to 33.19)	14.18 (1.59 to 33.19)	14.18 (1.59 to 33.19)	14.18 (1.59 to 33.19)	14.18 (1.59 to 33.19)	14.18 (1.59 to 33.19)	14.18 (1.59 to 33.19)	14.18 (1.59 to 33.19)	14.18 (1.59 to 33.19)
Nasopharynx cancer	30 Years Since Quitting	Both	Male					14.18 (1.59 to 33.19)	14.18 (1.59 to 33.19)	14.18 (1.59 to 33.19)	14.18 (1.59 to 33.19)	14.18 (1.59 to 33.19)	14.18 (1.59 to 33.19)	14.18 (1.59 to 33.19)	14.18 (1.59 to 33.19)	14.18 (1.59 to 33.19)	14.18 (1.59 to 33.19)	14.18 (1.59 to 33.19)	14.18 (1.59 to 33.19)	14.18 (1.59 to 33.19)	14.18 (1.59 to 33.19)
Nasopharynx cancer	40 Years Since Quitting	Both	Female					9.42 (0.00 to 27.72)	9.42 (0.00 to 27.72)	9.42 (0.00 to 27.72)	9.42 (0.00 to 27.72)	9.42 (0.00 to 27.72)	9.42 (0.00 to 27.72)	9.42 (0.00 to 27.72)	9.42 (0.00 to 27.72)	9.42 (0.00 to 27.72)	9.42 (0.00 to 27.72)	9.42 (0.00 to 27.72)	9.42 (0.00 to 27.72)	9.42 (0.00 to 27.72)	9.42 (0.00 to 27.72)
Nasopharynx cancer	40 Years Since Quitting	Both	Male					9.42 (0.00 to 27.72)	9.42 (0.00 to 27.72)	9.42 (0.00 to 27.72)	9.42 (0.00 to 27.72)	9.42 (0.00 to 27.72)	9.42 (0.00 to 27.72)	9.42 (0.00 to 27.72)	9.42 (0.00 to 27.72)	9.42 (0.00 to 27.72)	9.42 (0.00 to 27.72)	9.42 (0.00 to 27.72)	9.42 (0.00 to 27.72)	9.42 (0.00 to 27.72)	9.42 (0.00 to 27.72)
Other pharynx cancer	0 Years Since Quitting	Both	Female					100.00 (100.00 to 100.00)	100.00 (100.00 to 100.00)	100.00 (100.00 to 100.00)	100.00 (100.00 to 100.00)	100.00 (100.00 to 100.00)	100.00 (100.00 to 100.00)	100.00 (100.00 to 100.00)	100.00 (100.00 to 100.00)	100.00 (100.00 to 100.00)	100.00 (100.00 to 100.00)	100.00 (100.00 to 100.00)	100.00 (100.00 to 100.00)	100.00 (100.00 to 100.00)	100.00 (100.00 to 100.00)
Other pharynx cancer	0 Years Since Quitting	Both	Male					100.00 (100.00 to 100.00)	100.00 (100.00 to 100.00)	100.00 (100.00 to 100.00)	100.00 (100.00 to 100.00)	100.00 (100.00 to 100.00)	100.00 (100.00 to 100.00)	100.00 (100.00 to 100.00)	100.00 (100.00 to 100.00)	100.00 (100.00 to 100.00)	100.00 (100.00 to 100.00)	100.00 (100.00 to 100.00)	100.00 (100.00 to 100.00)	100.00 (100.00 to 100.00)	100.00 (100.00 to 100.00)
Other pharynx cancer	10 Years Since Quitting	Both	Female					35.16 (23.59 to 50.30)	35.16 (23.59 to 50.30)	35.16 (23.59 to 50.30)	35.16 (23.59 to 50.30)	35.16 (23.59 to 50.30)	35.16 (23.59 to 50.30)	35.16 (23.59 to 50.30)	35.16 (23.59 to 50.30)	35.16 (23.59 to 50.30)	35.16 (23.59 to 50.30)	35.16 (23.59 to 50.30)	35.16 (23.59 to 50.30)	35.16 (23.59 to 50.30)	35.16 (23.59 to 50.30)
Other pharynx cancer	10 Years Since Quitting	Both	Male					35.16 (23.59 to 50.30)	35.16 (23.59 to 50.30)	35.16 (23.59 to 50.30)	35.16 (23.59 to 50.30)	35.16 (23.59 to 50.30)	35.16 (23.59 to 50.30)	35.16 (23.59 to 50.30)	35.16 (23.59 to 50.30)	35.16 (23.59 to 50.30)	35.16 (23.59 to 50.30)	35.16 (23.59 to 50.30)	35.16 (23.59 to 50.30)	35.16 (23.59 to 50.30)	35.16 (23.59 to 50.30)
Other pharynx cancer	20 Years Since Quitting	Both	Female					20.40 (10.88 to 31.83)	20.40 (10.88 to 31.83)	20.40 (10.88 to 31.83)	20.40 (10.88 to 31.83)	20.40 (10.88 to 31.83)	20.40 (10.88 to 31.83)	20.40 (10.88 to 31.83)	20.40 (10.88 to 31.83)	20.40 (10.88 to 31.83)	20.40 (10.88 to 31.83)	20.40 (10.88 to 31.83)	20.40 (10.88 to 31.83)	20.40 (10.88 to 31.83)	20.40 (10.88 to 31.83)
Other pharynx cancer	20 Years Since Quitting	Both	Male					20.40 (10.88 to 31.83)	20.40 (10.88 to 31.83)	20.40 (10.88 to 31.83)	20.40 (10.88 to 31.83)	20.40 (10.88 to 31.83)	20.40 (10.88 to 31.83)	20.40 (10.88 to 31.83)	20.40 (10.88 to 31.83)	20.40 (10.88 to 31.83)	20.40 (10.88 to 31.83)	20.40 (10.88 to 31.83)	20.40 (10.88 to 31.83)	20.40 (10.88 to 31.83)	20.40 (10.88 to 31.83)
Other pharynx cancer	30 Years Since Quitting	Both	Female					10.29 (0.36 to 21.58)	10.29 (0.36 to 21.58)	10.29 (0.36 to 21.58)	10.29 (0.36 to 21.58)	10.29 (0.36 to 21.58)	10.29 (0.36 to 21.58)	10.29 (0.36 to 21.58)	10.29 (0.36 to 21.58)	10.29 (0.36 to 21.58)	10.29 (0.36 to 21.58)	10.29 (0.36 to 21.58)	10.29 (0.36 to 21.58)	10.29 (0.36 to 21.58)	10.29 (0.36 to 21.58)
Other pharynx cancer	30 Years Since Quitting	Both	Male					10.29 (0.36 to 21.58)	10.29 (0.36 to 21.58)	10.29 (0.36 to 21.58)	10.29 (0.36 to 21.58)	10.29 (0.36 to 21.58)	10.29 (0.36 to 21.58)	10.29 (0.36 to 21.58)	10.29 (0.36 to 21.58)	10.29 (0.36 to 21.58)	10.29 (0.36 to 21.58)	10.29 (0.36 to 21.58)	10.29 (0.36 to 21.58)	10.29 (0.36 to 21.58)	10.29 (0.36 to 21.58)
Other pharynx cancer	40 Years Since Quitting	Both	Female					5.36 (0.00 to 16.01)	5.36 (0.00 to 16.01)	5.36 (0.00 to 16.01)	5.36 (0.00 to 16.01)	5.36 (0.00 to 16.01)	5.36 (0.00 to 16.01)	5.36 (0.00 to 16.01)	5.36 (0.00 to 16.01)	5.36 (0.00 to 16.01)	5.36 (0.00 to 16.01)	5.36 (0.00 to 16.01)	5.36 (0.00 to 16.01)	5.36 (0.00 to 16.01)	5.36 (0.00 to 16.01)
Other pharynx cancer	40 Years Since Quitting	Both	Male					5.36 (0.00 to 16.01)	5.36 (0.00 to 16.01)	5.36 (0.00 to 16.01)	5.36 (0.00 to 16.01)	5.36 (0.00 to 16.01)	5.36 (0.00 to 16.01)	5.36 (0.00 to 16.01)	5.36 (0.00 to 16.01)	5.36 (0.00 to 16.01)	5.36 (0.00 to 16.01)	5.36 (0.00 to 16.01)	5.36 (0.00 to 16.01)	5.36 (0.00 to 16.01)	5.36 (0.00 to 16.01)
Pancreatic cancer	0 Years Since Quitting	Both	Female					100.00 (100.00 to 100.00)	100.00 (100.00 to 100.00)	100.00 (100.00 to 100.00)	100.00 (100.00 to 100.00)	100.00 (100.00 to 100.00)	100.00 (100.00 to 100.00)	100.00 (100.00 to 100.00)	100.00 (100.00 to 100.00)	100.00 (100.00 to 100.00)	100.00 (100.00 to 100.00)	100.00 (100.00 to 100.00)	100.00 (100.00 to 100.00)	100.00 (100.00 to 100.00)	100.00 (100.00 to 100.00)
Pancreatic cancer	0 Years Since Quitting	Both	Male					100.00 (100.00 to 100.00)	100.00 (100.00 to 100.00)	100.00 (100.00 to 100.00)	100.00 (100.00 to 100.00)	100.00 (100.00 to 100.00)	100.00 (100.00 to 100.00)	100.00 (100.00 to 100.00)	100.00 (100.00 to 100.00)	100.00 (100.00 to 100.00)	100.00 (100.00 to 100.00)	100.00 (100.00 to 100.00)	100.00 (100.00 to 100.00)	100.00 (100.00 to 100.00)	100.00 (100.00 to 100.00)
Pancreatic cancer	10 Years Since Quitting	Both	Female					40.80 (30.51 to 52.76)	40.80 (30.51 to 52.76)	40.80 (30.51 to 52.76)	40.80 (30.51 to 52.76)	40.80 (30.51 to 52.76)	40.80 (30.51 to 52.76)	40.80 (30.51 to 52.76)	40.80 (30.51 to 52.76)	40.80 (30.51 to 52.76)	40.80 (30.51 to 52.76)	40.80 (30.51 to 52.76)	40.80 (30.51 to 52.76)	40.80 (30.51 to 52.76)	40.80 (30.51 to 52.76)
Pancreatic cancer	10 Years Since Quitting	Both	Male					40.80 (30.51 to 52.76)	40.80 (30.51 to 52.76)	40.80 (30.51 to 52.76)	40.80 (30.51 to 52.76)	40.80 (30.51 to 52.76)	40.80 (30.51 to 52.76)	40.80 (30.51 to 52.76)	40.80 (30.51 to 52.76)	40.80 (30.51 to 52.76)	40.80 (30.51 to 52.76)	40.80 (30.51 to 52.76)	40.80 (30.51 to 52.76)	40.80 (30.51 to 52.76)	40.80 (30.51 to 52.76)
Pancreatic cancer	20 Years Since Quitting	Both	Female					27.78 (18.94 to 37.49)	27.78 (18.94 to 37.49)	27.78 (18.94 to 37.49)	27.78 (18.94 to 37.49)	27.78 (18.94 to 37.49)	27.78 (18.94 to 37.49)	27.78 (18.94 to 37.49)	27.78 (18.94 to 37.49)	27.78 (18.94 to 37.49)	27.78 (18.94 to 37.49)	27.78 (18.94 to 37.49)	27.78 (18.94 to 37.49)	27.78 (18.94 to 37.49)	27.78 (18.94 to 37.49)
Pancreatic cancer	20 Years Since Quitting	Both	Male					27.78 (18.94 to 37.49)	27.78 (18.94 to 37.49)	27.78 (18.94 to 37.49)	27.78 (18.94 to 37.49)	27.78 (18.94 to 37.49)	27.78 (18.94 to 37.49)	27.78 (18.94 to 37.49)	27.78 (18.94 to 37.49)	27.78 (18.94 to 37.49)	27.78 (18.94 to 37.49)	27.78 (18.94 to 37.49)	27.78 (18.94 to 37.49)	27.78 (18.94 to 37.49)	27.78 (18.94 to 37.49)
Pancreatic cancer	30 Years Since Quitting	Both	Female					17.12 (8.23 to 26.17)	17.12 (8.23 to 26.17)	17.12 (8.23 to 26.17)	17.12 (8.23 to 26.17)	17.12 (8.23 to 26.17)	17.12 (8.23 to 26.17)	17.12 (8.23 to 26.17)	17.12 (8.23 to 26.17)	17.12 (8.23 to 26.17)	17.12 (8.23 to 26.17)	17.12 (8.23 to 26.17)	17.12 (8.23 to 26.17)	17.12 (8.23 to 26.17)	17.12 (8.23 to 26.17)
Pancreatic cancer	30 Years Since Quitting	Both	Male					17.12 (8.23 to 26.17)	17.12 (8.23 to 26.17)	17.12 (8.23 to 26.17)	17.12 (8.23 to 26.17)	17.12 (8.23 to 26.17)	17.12 (8.23 to 26.17)	17.12 (8.23 to 26.17)	17.12 (8.23 to 26.17)	17.12 (8.23 to 26.17)	17.12 (8.23 to 26.17)	17.12 (8.23 to 26.17)	17.12 (8.23 to 26.17)	17.12 (8.23 to 26.17)	17.12 (8.23 to 26.17)
Pancreatic cancer	40 Years Since Quitting	Both	Female					9.23 (1.26 to 19.01)	9.23 (1.26 to 19.01)	9.23 (1.26 to 19.01)	9.23 (1.26 to 19.01)	9.23 (1.26 to 19.01)	9.23 (1.26 to 19.01)	9.23 (1.26 to 19.01)	9.23 (1.26 to 19.01)	9.23 (1.26 to 19.01)	9.23 (1.26 to 19.01)	9.23 (1.26 to 19.01)	9.23 (1.26 to 19.01)	9.23 (1.26 to 19.01)	9.23 (1.26 to 19.01)
Pancreatic cancer	40 Years Since Quitting	Both	Male					9.23 (1.26 to 19.01)	9.23 (1.26 to 19.01)	9.23 (1.26 to 19.01)	9.23 (1.26 to 19.01)	9.23 (1.26 to 19.01)	9.23 (1.26 to 19.01)	9.23 (1.26 to 19.01)	9.23 (1.26 to 19.01)	9.23 (1.26 to 19.01)	9.23 (1.26 to 19.01)	9.23 (1.26 to 19.01)	9.23 (1.26 to 19.01)	9.23 (1.26 to 19.01)	9.23 (1.26 to 19.01)
Bladder cancer	0 Years Since Quitting	Both	Female					100.00 (100.00 to 100.00)	100.00 (100.00 to 100.00)	100.00 (100.00 to 100.00)	100.00 (100.00 to 100.00)	100.00 (100.00 to 100.00)	100.00 (100.00 to 100.00)	100.00 (100.00 to 100.00)	100.00 (100.00 to 100.00)	100.00 (100.00 to 100.00)	100.00 (100.00 to 100.00)	100.00 (100.00 to 100.00)	100.00 (100.00 to 100.00)	100.00 (100.00 to 100.00)	100.00 (100.00 to 100.00)
Bladder cancer	0 Years Since Quitting	Both	Male					100.00 (100.00 to 100.00)	100.00 (100.00 to 100.00)	100.00 (100.00 to 100.00)	100.00 (100.00 to 100.00)	100.00 (100.00 to 100.00)	100.00 (100.00 to 100.00)	100.00 (100.00 to 100.00)	100.00 (100.00 to 100.00)	100.00 (100.00 to 100.00)	100.00 (100.00 to 100.00)	100.00 (100.00 to 100.00)	100.00 (100.00 to 100.00)	100.00 (100.00 to 100.00)	100.00 (100.00 to 100.00)
Bladder cancer	10 Years Since Quitting	Both	Female					51.77 (36.36 to 70.40)	51.77 (36.36 to 70.40)	51.77 (36.36 to 70.40)	51.77 (36.36 to 70.40)	51.77 (36.36 to 70.40)	51.77 (36.36 to 70.40)	51.77 (36.36 to 70.40)	51.77 (36.36 to 70.40)	51.77 (36.36 to 70.40)	51.77 (36.36 to 70.40)	51.77 (36.36 to 70.40)	51.77 (36.36 to 70.40)	51.77 (36.36 to 70.40)	51.77 (36.36 to 70.40)
Bladder cancer	10 Years Since Quitting	Both	Male					51.77 (36.36 to 70.40)	51.77 (36.36 to 70.40)	51.77 (36.36 to 70.40)	51.77 (36.36 to 70.40)	51.77 (36.36 to 70.40)	51.77 (36.36 to 70.40)	51.77 (36.36 to 70.40)	51.77 (36.36 to 70.40)	51.77 (36.36 to 70.40)	51.77 (36.36 to 70.40)	51.77 (36.36 to 70.40)	51.77 (36.36 to 70.40)	51.77 (36.36 to 70.40)	51.77 (36.36 to 70.40)
Bladder cancer	20 Years Since Quitting	Both	Female					23.74 (14.19 to 35.39)	23.74 (14.19 to 35.39)	23.74 (14.19 to 35.39)	23.74 (14.19 to 35.39)	23.74 (14.19 to 35.39)	23.74 (14.19 to 35.39)	23.74 (14.19 to 35.39)	23.74 (14.19 to 35.39)	23.74 (14.19 to 35.39)	23.74 (14.19 to 35.39)	23.74 (14.19 to 35.39)	23.74 (14.19 to 35.39)	23.74 (14.19 to 35.39)	23.74 (14.19 to 35.39)
Bladder cancer	20 Years Since Quitting	Both	Male					23.74 (14.19 to 35.39)	23.74 (14.19 to 35.39)	23.74 (14.19 to 35.39)	23.74 (14.19 to 35.39)	23.74 (14.19 to 35.39)	23.74 (14.19 to 35.39)	23.74 (14.19 to 35.39)	23.74 (14.19 to 35.39)	23.74 (14.19 to 35.39)	23.74 (14.19 to 35.39)	23.74 (14.19 to 35.39)	23.74 (14.19 to 35.39)	23.74 (14.19 to 35.39)	23.74 (14.19 to 35.39)
Bladder cancer	30 Years Since Quitting	Both	Female					7.79 (0.29 to 16.84)	7.79 (0.29 to 16.84)	7.79 (0.29 to 16.84)	7.79 (0.29 to 16.84)	7.79 (0.29 to 16.84)	7.79 (0.29 to 16.84)	7.79 (0.29 to 16.84)	7.79 (0.29 to 16.84)	7.79 (0.29 to 16.84)	7.79 (0.29 to 16.84)	7.79 (0.29 to 16.84)	7.79 (0.29 to 16.84)	7.79 (0.29 to 16.84)	7.79 (0.29 to 16.84)
Bladder cancer	30 Years Since Quitting	Both	Male					7.79 (0.29 to 16.84)	7.79 (0.29 to 16.84)	7.79 (0.29 to 16.84)	7.79 (0.29 to 16.84)	7.79 (0.29 to 16.84)	7.79 (0.29 to 16.84)	7.79 (0.29 to 16.84)	7.79 (0.29 to 16.84)	7.79 (0.29 to 16.84)	7.79 (0.29 to 16.84)	7.79 (0.29 to 16.84)	7.79 (0.29 to 16.84)	7.79 (0.29 to 16.84)	7.79 (0.29 to 16.84)
Bladder cancer	40 Years Since Quitting	Both	Female					2.92 (0.00 to 9.78)	2.92 (0.00 to 9.78)	2.92 (0.00 to 9.78)	2.92 (0.00 to 9.78)	2.92 (0.00 to 9.78)	2.92 (0.00 to 9.78)	2.92 (0.00 to 9.78)	2.92 (0.00 to 9.78)	2.92 (0.00 to 9.78)	2.92 (0.00 to 9.78)	2.92 (0.00 to 9.78)	2.92 (0.00 to 9.78)	2.92 (0.00 to 9.78)	2.92 (0.00 to 9.78)
Bladder cancer	40 Years Since Quitting	Both	Male					2.92 (0.00 to 9.78)	2.92 (0.00 to 9.78)	2.92 (0.00 to 9.78)	2.92 (0.00 to 9.78)	2.92 (0.00 to 9.78)	2.92 (0.00 to 9.78)	2.92 (0.00 to 9.78)	2.92 (0.00 to 9.78)	2.92 (0.00 to 9.78)	2.92 (0.00 to 9.78)	2.92 (0.00 to 9.78)	2.92 (0.00 to 9.78)	2.92 (0.00 to 9.78)	2.92 (0.00 to 9.78)
Kidney cancer	0 Years Since Quitting	Both	Female					100.00 (100.00 to 100.00)	100.00 (100.00 to 100.00)	100.00 (100.00 to 100.00)	100.00 (100.00 to 100.00)	100.00 (100.00 to 100.00)	100.00 (100.00 to 100.00)	100.00 (100.00 to 100.00)	100.00 (100.00 to 100.00)	100.00 (100.00 to 100.00)	100.00 (100.00 to 100.00)	100.00 (100.00 to 100.00)	100.00 (100.00 to 100.00)	100.00 (100.00 to 100.00)	100.00 (100.00 to 100.00)
Kidney cancer	0 Years Since Quitting	Both	Male					100.00 (100.00 to 100.00)	100.00 (100.00 to 100.00)	100.00 (100.00 to 100.00)	100.00 (100.00 to 100.00)	100.00 (100.00 to 100.00)	100.00 (100.00 to 100.00)	100.00 (100.00 to 100.00)	100.00 (100.00 to 100.00)	100.00 (100.00 to 100.00)	100.00 (100.00 to 100.00)	100.00 (100.00 to 100.00)	100.00 (100.00 to 100.00)	100.00 (100.00 to 100.00)	100.00 (100.00 to 100.00)
Kidney cancer	10 Years Since Quitting	Both	Female					64.19 (40.71 to 87.50)	64.19 (40.71 to 87.50)	64.19 (40.71 to 87.50)	64.19 (40.71 to 87.50)	64.19 (40.71 to 87.50)	64.19 (40.71 to 87.50)	64.19 (40.71 to 87.50)	64.19 (40.71 to 87.50)	64.19 (40.71 to 87.50)	64.19 (40.71 to 87.50)	64.19 (40.71 to 87.50)	64.19 (40.71 to 87.50)	64.19 (40.71 to 87.50)	64.19 (40.71 to 87.50)
Kidney cancer	10 Years Since Quitting	Both	Male					64.19 (40.71 to 87.50)	64.19 (40.71 to 87.50)	64.19 (40.71 to 87.50)	64.19 (40.71 to 87.50)	64.19 (40.71 to 87.50)	64.19 (40.71 to 87.50)	64.19 (40.71 to 87.50)	64.19 (40.71 to 87.50)	64.19 (40.71 to 87.50)	64.19 (40.71 to 87.50)	64.19 (40.71 to 87.50)	64.19 (40.71 to 87.50)	64.19 (40.71 to 87.50)	64.19 (40.71 to 87.50)
Kidney cancer	20 Years Since Quitting	Both	Female					47.31 (25.91 to 71.83)	47.31 (25.91 to 71.83)	47.31 (25.91 to 71.83)	47.31 (25.91 to 71.83)	47.31 (25.91 to 71.83)	47.31 (25.91 to 71.83)	47.31 (25.91 to 71.83)	47.31 (25.91 to 71.83)	47.31 (25.91 to 71.83)	47.31 (25.91 to 71.83)	47.31 (25.91 to 71.83)	47.31 (25.91 to 71.83)	47.31 (25.91 to 71.83)	47.31 (25.91 to 71.83)
Kidney cancer	20 Years Since Quitting	Both	Male					47.31 (25.91 to 71.83)	47.31 (25.91 to 71.83)	47.31 (25.91 to 71.83)	47.31 (25.91 to 71.83)	47.31 (25.91 to 71.83)	47.31 (25.91 to 71.83)	47.31 (25.91 to 71.83)	47.31 (25.91 to 71.83)	47.31 (25.91 to 71.83)	47.31 (25.91 to 71.83)	47.31 (25.91 to 71.83)	47.31 (25.91 to 71.83)	47.31 (25.91 to 71.83)	47.31 (25.91 to 71.83)
Kidney cancer	30 Years Since Quitting	Both	Female					29.87 (9.57 to 53.18)	29.87 (9.57 to 53.18)	29.87 (9.57 to 53.18)	29.87 (9.57 to 53.18)	29.87 (9.57 to 53.18)	29.87 (9.57 to 53.18)	29.87 (9.57 to 53.18)	29.87 (9.57 to 53.18)	29.87 (9.57 to 53.18)	29.87 (9.57 to 53.18)	29.87 (9.57 to 53.18)	29.87 (9.57 to 53.18)	29.87 (9.57 to 53.18)	29.87 (9.57 to 53.18)
Kidney cancer	30 Years Since Quitting	Both	Male					29.87 (9.57 to 53.18)	29.87 (9.57 to 53.18)	29.87 (9.57 to 53.18)	29.87 (9.57 to 53.18)	29.87 (9.57 to 53.18)	29.87 (9.57 to 53.18)	29.87 (9.57 to 53.18)	29.87 (9.57 to 53.18)	29.87 (9.57 to 53.18)	29.87 (9.57 to 53.18)	29.87 (9.57 to 53.18)	29.87 (9.57 to 53.18)	29.87 (9.57 to 53.18)	29.87 (9.57 to 53.18)
Kidney cancer	40 Years Since Quitting	Both	Female					16.49 (0.00 to 37.81)	16.49 (0.00 to 37.81)	16.49 (0.00 to 37.81)	16.49 (0.00 to 37.81)	16.49 (0.00 to 37.81)	16.49 (0.00 to 37.81)	16.49 (0.00 to 37.81)	16.49 (0.00 to 37.81)	16.49 (0.00 to 37.81)	16.49 (0.00 to 37.81)	16.49 (0.00 to 37.81)	16.49 (0.00 to 37.81)	16.49 (0.00 to 37.81)	16.49 (0.00 to 37.81)
Kidney cancer	40 Years Since Quitting	Both	Male					16.49 (0.00 to 37.81)	16.49 (0.00 to 37.81)	16.49 (0.00 to 37.81)	16.49 (0.00 to 37.81)	16.49 (0.00 to 37.81)	16.49 (0.00 to 37.81)	16.49 (0.00 to 37.81)	16.49 (0.00 to 37.81)	16.49 (0.00 to 37.81)	16.49 (0.00 to 37.81)	16.49 (0.00 to 37.81)	16.49 (0.00 to 37.81)	16.49 (0.00 to 37.81)	16.49 (0.00 to 37.81)
Leukemia	0 Years Since Quitting	Both	Female					100.00 (100.00 to 100.00)	100.00 (100.00 to 100.00)	100.00 (100.00 to 100.00)	100.00 (100.00 to 100.00)	100.00 (100.00 to 100.00)	100.00 (100.00 to 100.00)	100.00 (100.00 to 100.00)	100.00 (100.00 to 100.00)	100.00 (100.00 to 100.00)	100.00 (100.00 to 100.00)	100.00 (100.00 to 100.00)	100.00 (100.00 to 100.00)	100.00 (100.00 to 100.00)	100.00 (100.00 to 100.00)
Leukemia	0 Years Since Quitting	Both	Male					100.00 (100.00 to 100.00)	100.00 (100.00 to 100.00)	100.00 (100.00 to 100.00)	100.00 (100.00 to 100.00)	100.00 (100.00 to 100.00)	100.00 (100.00 to 100.00)	100.00 (100.00 to 100.00)	100.00 (100.00 to 100.00)	100.00 (100.00 to 100.00)	100.00 (100.00 to 100.00)	100.00 (100.00 to 100.00)	100.00 (100.00 to 100.00)	100.00 (100.00 to 100.00)	100.00 (100.00 to 100.00)
Leukemia	10 Years Since Quitting	Both	Female					58.45 (38.43 to 81.38)	58.45 (38.43 to 81.38)	58.45 (38.43 to 81.38)	58.45 (38.43 to 81.38)	58.45 (38.43 to 81.38)	58.45 (38.43 to 81.38)	58.45 (38.43 to 81.38)	58.45 (38.43 to 81.38)	58.45 (38.43 to 81.38)	58.45 (38.43 to 81.38)	58.45 (38.43 to 81.38)	58.45 (38.43 to 81.38)	58.45 (38.43 to 81.38)	58.45 (38.43 to 81.38)
Leukemia	10 Years Since Quitting	Both	Male					58.45 (38.43 to 81.38)	58.45 (38.43 to 81.38)	58.45 (38.43 to 81.38)	58.45 (38.43 to 81.38)	58.45 (38.43 to 81.38)	58.45 (38.43 to 81.38)	58.45 (38.43 to 81.38)	58.45 (38.43 to 81.38)	58.45 (38.43 to 81.38)	58.45 (38.43 to 81.38)	58.45 (38.43 to 81.38)	58.45 (38.43 to 81.38)	58.45 (38.43 to 81.38)	58.45 (38.43 to 81.38)
Leukemia	20 Years Since Quitting	Both	Female					43.29 (26.46 to 63.64)	43.29 (26.46 to 63.64)	43.29 (26.46 to 63.64)	43.29 (26.46 to 63.64)	43.29 (26.46 to 63.64)	43.29 (26.46 to 63.64)	43.29 (26.46 to 63.64)	43.29 (26.46 to 63.64)	43.29 (26.46 to 63.64)	43.29 (26.46 to 63.64)	43.29 (26.46 to 63.64)	43.29 (26.46 to 63.64)	43.29 (26.46 to 63.64)	43.29 (26.46 to 63.64)
Leukemia	20 Years Since Quitting	Both	Male					43.29 (26.46 to 63.64)	43.29 (26.46 to 63.64)	43.29 (26.46 to 63.64)	43.29 (26.46 to 63.64)	43.29 (26.46 to 63.64)	43.29 (26.46 to 63.64)	43.29 (26.46 to 63.64)	43.29 (26.46 to 63.64)	43.29 (26.46 to 63.64)	43.29 (26.46 to 63.64)	43.29 (26.46 to 63.64)	43.29 (26.46 to 63.64)	43.29 (26.46 to 63.64)	43.29 (26.46 to 63.64)
Leukemia	30 Years Since Quitting	Both	Female					27.03 (9.78 to 47.88)	27.03 (9.78 to 47.88)	27.03 (9.78 to 47.88)	27.03 (9.78 to 47.88)	27.03 (9.78 to 47.88)	27.03 (9.78 to 47.88)	27.03 (9.78 to 47.88)	27.03 (9.78 to 47.88)	27.03 (9.78 to 47.88)	27.03 (9.78 to 47.88)	27.03 (9.78 to 47.88)	27.03 (9.78 to 47.88)	27.03 (9.78 to 47.88)	27.03 (9.78 to 47.88)
Leukemia	30 Years Since Quitting	Both	Male					27.03 (9.78 to 47.88)	27.03 (9.78 to 47.88)	27.03 (9.78 to 47.88)	27.03 (9.78 to 47.88)	27.03 (9.78 to 47.88)	27.03 (9.78 to 47.88)	27.03 (9.78 to 47.88)	27.03 (9.78 to 47.88)	27.03 (9.78 to 47.88)	27.03 (9.78 to 47.88)	27.03 (9.78 to 47.88)	27.03 (9.78 to 47.88)	27.03 (9.78 to 47.88)	27.03 (9.78 to 47.88)
Leukemia	40 Years Since Quitting	Both	Female					15.12 (1.76 to 33.93)	15.12 (1.76 to 33.93)	15.12 (1.76 to 33.93)	15.12 (1.76 to 33.93)	15.12 (1.76 to 33.93)	15.12 (1.76 to 33.93)	15.12 (1.76 to 33.93)	15.12 (1.76 to 33.93)	15.12 (1.76 to 33.93)	15.12 (1.76 to 33.93)	15.12 (1.76 to 33.93)	15.12 (1.76 to 33.93)	15.12 (1.76 to 33.93)	15.12 (1.76 to 33.93)
Leukemia	40 Years Since Quitting	Both	Male					15.12 (1.76 to 33.93)	15.12 (1.76 to 33.93)	15.12 (1.76 to 33.93)	15.12 (1.76 to 33.93)	15.12 (1.76 to 33.93)	15.12 (1.76 to 33.93)	15.12 (1.76 to 33.93)	15.12 (1.76 to 33.93)	15.12 (1.76 to 33.93)	15.12 (1.76 to 33.93)	15.12 (1.76 to 33.93)	15.12 (1.76 to 33.93)	15.12 (1.76 to 33.93)	15.12 (1.76 to 33.93)
Cataract	0 Years Since Quitting	Both	Female					100.00 (100.00 to 100.00)	100.00 (100.00 to 100.00)	100.00 (100.00 to 100.00)	100.00 (100.00 to 100.00)	100.00 (100.00 to 100.00)	100.00 (100.00 to 100.00)	100.00 (100.00 to 100.00)	100.00 (100.00 to 100.00)	100.00 (100.00 to 100.00)	100.00 (100.00 to 100.00)	100.00 (100.00 to 100.00)	100.00 (100.00 to 100.00)	100.00 (100.00 to 100.00)	100.00 (100.00 to 100.00)
Cataract	0 Years Since Quitting	Both	Male					100.00 (100.00 to 100.00)	100.00 (100.00 to 100.00)	100.00 (100.00 to 100.00)	100.00 (100.00 to 100.00)	100.00 (100.00 to 100.00)	100.00 (100.00 to 100.00)	100.00 (100.00 to 100.00)	100.00 (100.00 to 100.00)	100.00 (100.00 to 100.00)	100.00 (100.00 to 100.00)	100.00 (100.00 to 100.00)	100.00 (100.00 to 100.00)	100.00 (100.00 to 100.00)	100.00 (100.00 to 100.00)
Cataract	10 Years Since Quitting	Both	Female					52.96 (34.11 to 75.60)	52.96 (34.11 to 75.60)	52.96 (34.11 to 75.60)	52.96 (34.11 to 75.60)	52.96 (34.11 to 75.60)	52.96 (34.11 to 75.60)	52.96 (34.11 to 75.60)	52.96 (34.11 to 75.60)	52.96 (34.11 to 75.60)	52.96 (34.11 to 75.60)	52.96 (34.11 to 75.60)	52.96 (34.11 to 75.60)	52.96 (34.11 to 75.60)	52.96 (34.11 to 75.60)
Cataract	10 Years Since Quitting	Both	Male					52.96 (34.11 to 75.60)	52.96 (34.11 to 75.60)	52.96 (34.11 to 75.60)	52.96 (34.11 to 75.60)	52.96 (34.11 to 75.60)	52.96 (34.11 to 75.60)	52.96 (34.11 to 75.60)	52.96 (34.11 to 75.60)	52.96 (34.11 to 75.60)	52.96 (34.11 to 75.60)	52.96 (34.11 to 75.60)	52.96 (34.11 to 75.60)	52.96 (34.11 to 75.60)	52.96 (34.11 to 75.60)
Cataract	20 Years Since Quitting	Both	Female					30.22 (16.05 to 49.75)	30.22 (16.05 to 49.75)	30.22 (16.05 to 49.75)	30.22 (16.05 to 49.75)	30.22 (16.05 to 49.75)	30.22 (16.05 to 49.75)	30.22 (16.05 to 49.75)	30.22 (16.05 to 49.75)	30.22 (16.05 to 49.75)	30.22 (16.05 to 49.75)	30.22 (16.05 to 49.75)	30.22 (16.05 to 49.75)	30.22 (16.05 to 49.75)	30.22 (16.05 to 49.75)
Cataract	20 Years Since Quitting	Both	Male					30.22 (16.05 to 49.75)	30.22 (16.05 to 49.75)	30.22 (16.05 to 49.75)	30.22 (16.05 to 49.75)	30.22 (16.05 to 49.75)	30.22 (16.05 to 49.75)	30.22 (16.05 to 49.75)	30.22 (16.05 to 49.75)	30.22 (16.05 to 49.75)	30.22 (16.05 to 49.75)	30.22 (16.05 to 49.75)	30.22 (16.05 to 49.75)	30.22 (16.05 to 49.75)	30.22 (16.05 to 49.75)
Cataract	30 Years Since Quitting	Both	Female					15.11 (2.35 to 31.57)	15.11 (2.35 to 31.57)	15.11 (2.35 to 31.57)	15.11 (2.35 to 31.57)	15.11 (2.35 to 31.57)	15.11 (2.35 to 31.57)	15.11 (2.35 to 31.57)	15.11 (2.35 to 31.57)	15.11 (2.35 to 31.57)	15.11 (2.35 to 31.57)	15.11 (2.35 to 31.57)	15.11 (2.35 to 31.57)	15.11 (2.35 to 31.57)	15.11 (2.35 to 31.57)
Cataract	30 Years Since Quitting	Both	Male					15.11 (2.35 to 31.57)	15.11 (2.35 to 31.57)	15.11 (2.35 to 31.57)	15.11 (2.35 to 31.57)	15.11 (2.35 to 31.57)	15.11 (2.35 to 31.57)	15.11 (2.35 to 31.57)	15.11 (2.35 to 31.57)	15.11 (2.35 to 31.57)	15.11 (2.35 to 31.57)	15.11 (2.35 to 31.57)	15.11 (2.35 to 31.57)	15.11 (2.35 to 31.57)	15.11 (2.35 to 31.57)
Cataract	40 Years Since Quitting	Both	Female					6.91 (0.00 to 19.89)	6.91 (0.00 to 19.89)	6.91 (0.00 to 19.89)	6.91 (0.00 to 19.89)	6.91 (0.00 to 19.89)	6.91 (0.00 to 19.89)	6.91 (0.00 to 19.89)	6.91 (0.00 to 19.89)	6.91 (0.00 to 19.89)	6.91 (0.00 to 19.89)	6.91 (0.00 to 19.89)	6.91 (0.00 to 19.89)	6.91 (0.00 to 19.89)	6.91 (0.00 to 19.89)
Cataract	40 Years Since Quitting	Both	Male					6.91 (0.00 to 19.89)	6.91 (0.00 to 19.89)	6.91 (0.00 to 19.89)	6.91 (0.00 to 19.89)	6.91 (0.00 to 19.89)	6.91 (0.00 to 19.89)	6.91 (0.00 to 19.89)	6.91 (0.00 to 19.89)	6.91 (0.00 to 19.89)	6.91 (0.00 to 19.89)	6.91 (0.00 to 19.89)	6.91 (0.00 to 19.89)	6.91 (0.00 to 19.89)	6.91 (0.00 to 19.89)
Age-related macular degeneration	0 Years Since Quitting	Both	Female					100.00 (100.00 to 100.00)	100.00 (100.00 to 100.00)	100.00 (100.00 to 100.00)	100.00 (100.00 to 100.00)	100.00 (100.00 to 100.00)	100.00 (100.00 to 100.00)	100.00 (100.00 to 100.00)	100.00 (100.00 to 100.00)	100.00 (100.00 to 100.00)	100.00 (100.00 to 100.00)	100.00 (100.00 to 100.00)	100.00 (100.00 to 100.00)	100.00 (100.00 to 100.00)	100.00 (100.00 to 100.00)
Age-related macular degeneration	0 Years Since Quitting	Both	Male					100.00 (100.00 to 100.00)	100.00 (100.00 to 100.00)	100.00 (100.00 to 100.00)	100.00 (100.00 to 100.00)	100.00 (100.00 to 100.00)	100.00 (100.00 to 100.00)	100.00 (100.00 to 100.00)	100.00 (100.00 to 100.00)	100.00 (100.00 to 100.00)	100.00 (100.00 to 100.00)	100.00 (100.00 to 100.00)	100.00 (100.00 to 100.00)	100.00 (100.00 to 100.00)	100.00 (100.00 to 100.00)
Age-related macular degeneration	10 Years Since Quitting	Both	Female					29.51 (18.85 to 42.14)	29.51 (18.85 to 42.14)	29.51 (18.85 to 42.14)	29.51 (18.85 to 42.14)	29.51 (18.85 to 42.14)	29.51 (18.85 to 42.14)	29.51 (18.85 to 42.14)	29.51 (18.85 to 42.14)	29.51 (18.85 to 42.14)	29.51 (18.85 to 42.14)	29.51 (18.85 to 42.14)	29.51 (18.85 to 42.14)	29.51 (18.85 to 42.14)	29.51 (18.85 to 42.14)
Age-related macular degeneration	10 Years Since Quitting	Both	Male					29.51 (18.85 to 42.14)	29.51 (18.85 to 42.14)	29.51 (18.85 to 42.14)	29.51 (18.85 to 42.14)	29.51 (18.85 to 42.14)	29.51 (18.85 to 42.14)	29.51 (18.85 to 42.14)	29.51 (18.85 to 42.14)	29.51 (18.85 to 42.14)	29.51 (18.85 to 42.14)	29.51 (18.85 to 42.14)	29.51 (18.85 to 42.14)	29.51 (18.85 to 42.14)	29.51 (18.85 to 42.14)
Age-related macular degeneration	20 Years Since Quitting	Both	Female					9.66 (1.55 to 20.20)	9.66 (1.55 to 20.20)	9.66 (1.55 to 20.20)	9.66 (1.55 to 20.20)	9.66 (1.55 to 20.20)	9.66 (1.55 to 20.20)	9.66 (1.55 to 20.20)	9.66 (1.55 to 20.20)	9.66 (1.55 to 20.20)	9.66 (1.55 to 20.20)	9.66 (1.55 to 20.20)	9.66 (1.55 to 20.20)	9.66 (1.55 to 20.20)	9.66 (1.55 to 20.20)
Age-related macular degeneration	20 Years Since Quitting	Both	Male					9.66 (1.55 to 20.20)	9.66 (1.55 to 20.20)	9.66 (1.55 to 20.20)	9.66 (1.55 to 20.20)	9.66 (1.55 to 20.20)	9.66 (1.55 to 20.20)	9.66 (1.55 to 20.20)	9.66 (1.55 to 20.20)	9.66 (1.55 to 20.20)	9.66 (1.55 to 20.20)	9.66 (1.55 to 20.20)	9.66 (1.55 to 20.20)	9.66 (1.55 to 20.20)	9.66 (1.55 to 20.20)
Age-related macular degeneration	30 Years Since Quitting	Both	Female					5.65 (0.00 to 15.78)	5.65 (0.00 to 15.78)	5.65 (0.00 to 15.78)	5.65 (0.00 to 15.78)	5.65 (0.00 to 15.78)	5.65 (0.00 to 15.78)	5.65 (0.00 to 15.78)	5.65 (0.00 to 15.78)	5.65 (0.00 to 15.78)	5.65 (0.00 to 15.78)	5.65 (0.00 to 15.78)	5.65 (0.00 to 15.78)	5.65 (0.00 to 15.78)	5.65 (0.00 to 15.78)
Age-related macular degeneration	30 Years Since Quitting	Both	Male					5.65 (0.00 to 15.78)	5.65 (0.00 to 15.78)	5.65 (0.00 to 15.78)	5.65 (0.00 to 15.78)	5.65 (0.00 to 15.78)	5.65 (0.00 to 15.78)	5.65 (0.00 to 15.78)	5.65 (0.00 to 15.78)	5.65 (0.00 to 15.78)	5.65 (0.00 to 15.78)	5.65 (0.00 to 15.78)	5.65 (0.00 to 15.78)	5.65 (0.00 to 15.78)	5.65 (0.00 to 15.78)
Age-related macular degeneration	40 Years Since Quitting	Both	Female					4.48 (0.00 to 13.91)	4.48 (0.00 to 13.91)	4.48 (0.00 to 13.91)	4.48 (0.00 to 13.91)	4.48 (0.00 to 13.91)	4.48 (0.00 to 13.91)	4.48 (0.00 to 13.91)	4.48 (0.00 to 13.91)	4.48 (0.00 to 13.91)	4.48 (0.00 to 13.91)	4.48 (0.00 to 13.91)	4.48 (0.00 to 13.91)	4.48 (0.00 to 13.91)	4.48 (0.00 to 13.91)
Age-related macular degeneration	40 Years Since Quitting	Both	Male					4.48 (0.00 to 13.91)	4.48 (0.00 to 13.91)	4.48 (0.00 to 13.91)	4.48 (0.00 to 13.91)	4.48 (0.00 to 13.91)	4.48 (0.00 to 13.91)	4.48 (0.00 to 13.91)	4.48 (0.00 to 13.91)	4.48 (0.00 to 13.91)	4.48 (0.00 to 13.91)	4.48 (0.00 to 13.91)	4.48 (0.00 to 13.91)	4.48 (0.00 to 13.91)	4.48 (0.00 to 13.91)
Gallbladder and biliary diseases	0 Years Since Quitting	Both	Female					100.00 (100.00 to 100.00)	100.00 (100.00 to 100.00)	100.00 (100.00 to 100.00)	100.00 (100.00 to 100.00)	100.00 (100.00 to 100.00)	100.00 (100.00 to 100.00)	100.00 (100.00 to 100.00)	100.00 (100.00 to 100.00)	100.00 (100.00 to 100.00)	100.00 (100.00 to 100.00)	100.00 (100.00 to 100.00)	100.00 (100.00 to 100.00)	100.00 (100.00 to 100.00)	100.00 (100.00 to 100.00)
Gallbladder and biliary diseases	0 Years Since Quitting	Both	Male					100.00 (100.00 to 100.00)	100.00 (100.00 to 100.00)	100.00 (100.00 to 100.00)	100.00 (100.00 to 100.00)	100.00 (100.00 to 100.00)	100.00 (100.00 to 100.00)	100.00 (100.00 to 100.00)	100.00 (100.00 to 100.00)	100.00 (100.00 to 100.00)	100.00 (100.00 to 100.00)	100.00 (100.00 to 100.00)	100.00 (100.00 to 100.00)	100.00 (100.00 to 100.00)	100.00 (100.00 to 100.00)
Gallbladder and biliary diseases	10 Years Since Quitting	Both	Female					57.10 (45.47 to 69.91)	57.10 (45.47 to 69.91)	57.10 (45.47 to 69.91)	57.10 (45.47 to 69.91)	57.10 (45.47 to 69.91)	57.10 (45.47 to 69.91)	57.10 (45.47 to 69.91)	57.10 (45.47 to 69.91)	57.10 (45.47 to 69.91)	57.10 (45.47 to 69.91)	57.10 (45.47 to 69.91)	57.10 (45.47 to 69.91)	57.10 (45.47 to 69.91)	57.10 (45.47 to 69.91)
Gallbladder and biliary diseases	10 Years Since Quitting	Both	Male					57.10 (45.47 to 69.91)	57.10 (45.47 to 69.91)	57.10 (45.47 to 69.91)	57.10 (45.47 to 69.91)	57.10 (45.47 to 69.91)	57.10 (45.47 to 69.91)	57.10 (45.47 to 69.91)	57.10 (45.47 to 69.91)	57.10 (45.47 to 69.91)	57.10 (45.47 to 69.91)	57.10 (45.47 to 69.91)	57.10 (45.47 to 69.91)	57.10 (45.47 to 69.91)	57.10 (45.47 to 69.91)
Gallbladder and biliary diseases	20 Years Since Quitting	Both	Female					35.27 (25.89 to 44.92)	35.27 (25.89 to 44.92)	35.27 (25.89 to 44.92)	35.27 (25.89 to 44.92)	35.27 (25.89 to 44.92)	35.27 (25.89 to 44.92)	35.27 (25.89 to 44.92)	35.27 (25.89 to 44.92)	35.27 (25.89 to 44.92)	35.27 (25.89 to 44.92)	35.27 (25.89 to 44.92)	35.27 (25.89 to 44.92)	35.27 (25.89 to 44.92)	35.27 (25.89 to 44.92)
Gallbladder and biliary diseases	20 Years Since Quitting	Both	Male					35.27 (25.89 to 44.92)	35.27 (25.89 to 44.92)	35.27 (25.89 to 44.92)	35.27 (25.89 to 44.92)	35.27 (25.89 to 44.92)	35.27 (25.89 to 44.92)	35.27 (25.89 to 44.92)	35.27 (25.89 to 44.92)	35.27 (25.89 to 44.92)	35.27 (25.89 to 44.92)	35.27 (25.89 to 44.92)	35.27 (25.89 to 44.92)	35.27 (25.89 to 44.92)	35.27 (25.89 to 44.92)
Gallbladder and biliary diseases	30 Years Since Quitting	Both	Female					16.71 (8.66 to 26.02)	16.71 (8.66 to 26.02)	16.71 (8.66 to 26.02)	16.71 (8.66 to 26.02)	16.71 (8.66 to 26.02)	16.71 (8.66 to 26.02)	16.71 (8.66 to 26.02)	16.71 (8.66 to 26.02)	16.71 (8.66 to 26.02)	16.71 (8.66 to 26.02)	16.71 (8.66 to 26.02)	16.71 (8.66 to 26.02)	16.71 (8.66 to 26.02)	16.71 (8.66 to 26.02)
Gallbladder and biliary diseases	30 Years Since Quitting	Both	Male					16.71 (8.66 to 26.02)	16.71 (8.66 to 26.02)	16.71 (8.66 to 26.02)	16.71 (8.66 to 26.02)	16.71 (8.66 to 26.02)	16.71 (8.66 to 26.02)	16.71 (8.66 to 26.02)	16.71 (8.66 to 26.02)	16.71 (8.66 to 26.02)	16.71 (8.66 to 26.02)	16.71 (8.66 to 26.02)	16.71 (8.66 to 26.02)	16.71 (8.66 to 26.02)	16.71 (8.66 to 26.02)
Gallbladder and biliary diseases	40 Years Since Quitting	Both	Female					8.03 (1.12 to 16.17)	8.03 (1.12 to 16.17)	8.03 (1.12 to 16.17)	8.03 (1.12 to 16.17)	8.03 (1.12 to 16.17)	8.03 (1.12 to 16.17)	8.03 (1.12 to 16.17)	8.03 (1.12 to 16.17)	8.03 (1.12 to 16.17)	8.03 (1.12 to 16.17)	8.03 (1.12 to 16.17)	8.03 (1.12 to 16.17)	8.03 (1.12 to 16.17)	8.03 (1.12 to 16.17)
Gallbladder and biliary diseases	40 Years Since Quitting	Both	Male					8.03 (1.12 to 16.17)	8.03 (1.12 to 16.17)	8.03 (1.12 to 16.17)	8.03 (1.12 to 16.17)	8.03 (1.12 to 16.17)	8.03 (1.12 to 16.17)	8.03 (1.12 to 16.17)	8.03 (1.12 to 16.17)	8.03 (1.12 to 16.17)	8.03 (1.12 to 16.17)	8.03 (1.12 to 16.17)	8.03 (1.12 to 16.17)	8.03 (1.12 to 16.17)	8.03 (1.12 to 16.17)
Low back pain	0 Years Since Quitting	Both	Female					100.00 (100.00 to 100.00)	100.00 (100.00 to 100.00)	100.00 (100.00 to 100.00)	100.00 (100.00 to 100.00)	100.00 (100.00 to 100.00)	100.00 (100.00 to 100.00)	100.00 (100.00 to 100.00)	100.00 (100.00 to 100.00)	100.00 (100.00 to 100.00)	100.00 (100.00 to 100.00)	100.00 (100.00 to 100.00)	100.00 (100.00 to 100.00)	100.00 (100.00 to 100.00)	100.00 (100.00 to 100.00)
Low back pain	0 Years Since Quitting	Both	Male					100.00 (100.00 to 100.00)	100.00 (100.00 to 100.00)	100.00 (100.00 to 100.00)	100.00 (100.00 to 100.00)	100.00 (100.00 to 100.00)	100.00 (100.00 to 100.00)	100.00 (100.00 to 100.00)	100.00 (100.00 to 100.00)	100.00 (100.00 to 100.00)	100.00 (100.00 to 100.00)	100.00 (100.00 to 100.00)	100.00 (100.00 to 100.00)	100.00 (100.00 to 100.00)	100.00 (100.00 to 100.00)
Low back pain	10 Years Since Quitting	Both	Female					39.70 (35.72 to 43.60)	39.70 (35.72 to 43.60)	39.70 (35.72 to 43.60)	39.70 (35.72 to 43.60)	39.70 (35.72 to 43.60)	39.70 (35.72 to 43.60)	39.70 (35.72 to 43.60)	39.70 (35.72 to 43.60)	39.70 (35.72 to 43.60)	39.70 (35.72 to 43.60)	39.70 (35.72 to 43.60)	39.70 (35.72 to 43.60)	39.70 (35.72 to 43.60)	39.70 (35.72 to 43.60)
Low back pain	10 Years Since Quitting	Both	Male					39.70 (35.72 to 43.60)	39.70 (35.72 to 43.60)	39.70 (35.72 to 43.60)	39.70 (35.72 to 43.60)	39.70 (35.72 to 43.60)	39.70 (35.72 to 43.60)	39.70 (35.72 to 43.60)	39.70 (35.72 to 43.60)	39.70 (35.72 to 43.60)	39.70 (35.72 to 43.60)	39.70 (35.72 to 43.60)	39.70 (35.72 to 43.60)	39.70 (35.72 to 43.60)	39.70 (35.72 to 43.60)
Low back pain	20 Years Since Quitting	Both	Female					24.74 (21.60 to 28.07)	24.74 (21.60 to 28.07)	24.74 (21.60 to 28.07)	24.74 (21.60 to 28.07)	24.74 (21.60 to 28.07)	24.74 (21.60 to 28.07)	24.74 (21.60 to 28.07)	24.74 (21.60 to 28.07)	24.74 (21.60 to 28.07)	24.74 (21.60 to 28.07)	24.74 (21.60 to 28.07)	24.74 (21.60 to 28.07)	24.74 (21.60 to 28.07)	24.74 (21.60 to 28.07)
Low back pain	20 Years Since Quitting	Both	Male					24.74 (21.60 to 28.07)	24.74 (21.60 to 28.07)	24.74 (21.60 to 28.07)	24.74 (21.60 to 28.07)	24.74 (21.60 to 28.07)	24.74 (21.60 to 28.07)	24.74 (21.60 to 28.07)	24.74 (21.60 to 28.07)	24.74 (21.60 to 28.07)	24.74 (21.60 to 28.07)	24.74 (21.60 to 28.07)	24.74 (21.60 to 28.07)	24.74 (21.60 to 28.07)	24.74 (21.60 to 28.07)
Low back pain	30 Years Since Quitting	Both	Female					14.01 (11.18 to 17.11)	14.01 (11.18 to 17.11)	14.01 (11.18 to 17.11)	14.01 (11.18 to 17.11)	14.01 (11.18 to 17.11)	14.01 (11.18 to 17.11)	14.01 (11.18 to 17.11)	14.01 (11.18 to 17.11)	14.01 (11.18 to 17.11)	14.01 (11.18 to 17.11)	14.01 (11.18 to 17.11)	14.01 (11.18 to 17.11)	14.01 (11.18 to 17.11)	14.01 (11.18 to 17.11)
Low back pain	30 Years Since Quitting	Both	Male					14.01 (11.18 to 17.11)	14.01 (11.18 to 17.11)	14.01 (11.18 to 17.11)	14.01 (11.18 to 17.11)	14.01 (11.18 to 17.11)	14.01 (11.18 to 17.11)	14.01 (11.18 to 17.11)	14.01 (11.18 to 17.11)	14.01 (11.18 to 17.11)	14.01 (11.18 to 17.11)	14.01 (11.18 to 17.11)	14.01 (11.18 to 17.11)	14.01 (11.18 to 17.11)	14.01 (11.18 to 17.11)
Low back pain	40 Years Since Quitting	Both	Female					9.35 (6.74 to 12.30)	9.35 (6.74 to 12.30)	9.35 (6.74 to 12.30)	9.35 (6.74 to 12.30)	9.35 (6.74 to 12.30)	9.35 (6.74 to 12.30)	9.35 (6.74 to 12.30)	9.35 (6.74 to 12.30)	9.35 (6.74 to 12.30)	9.35 (6.74 to 12.30)	9.35 (6.74 to 12.30)	9.35 (6.74 to 12.30)	9.35 (6.74 to 12.30)	9.35 (6.74 to 12.30)
Low back pain	40 Years Since Quitting	Both	Male					9.35 (6.74 to 12.30)	9.35 (6.74 to 12.30)	9.35 (6.74 to 12.30)	9.35 (6.74 to 12.30)	9.35 (6.74 to 12.30)	9.35 (6.74 to 12.30)	9.35 (6.74 to 12.30)	9.35 (6.74 to 12.30)	9.35 (6.74 to 12.30)	9.35 (6.74 to 12.30)	9.35 (6.74 to 12.30)	9.35 (6.74 to 12.30)	9.35 (6.74 to 12.30)	9.35 (6.74 to 12.30)
Peptic ulcer disease	0 Years Since Quitting	Both	Female					100.00 (100.00 to 100.00)	100.00 (100.00 to 100.00)	100.00 (100.00 to 100.00)	100.00 (100.00 to 100.00)	100.00 (100.00 to 100.00)	100.00 (100.00 to 100.00)	100.00 (100.00 to 100.00)	100.00 (100.00 to 100.00)	100.00 (100.00 to 100.00)	100.00 (100.00 to 100.00)	100.00 (100.00 to 100.00)	100.00 (100.00 to 100.00)	100.00 (100.00 to 100.00)	100.00 (100.00 to 100.00)
Peptic ulcer disease	0 Years Since Quitting	Both	Male					100.00 (100.00 to 100.00)	100.00 (100.00 to 100.00)	100.00 (100.00 to 100.00)	100.00 (100.00 to 100.00)	100.00 (100.00 to 100.00)	100.00 (100.00 to 100.00)	100.00 (100.00 to 100.00)	100.00 (100.00 to 100.00)	100.00 (100.00 to 100.00)	100.00 (100.00 to 100.00)	100.00 (100.00 to 100.00)	100.00 (100.00 to 100.00)	100.00 (100.00 to 100.00)	100.00 (100.00 to 100.00)
Peptic ulcer disease	10 Years Since Quitting	Both	Female					57.10 (45.47 to 69.91)	57.10 (45.47 to 69.91)	57.10 (45.47 to 69.91)	57.10 (45.47 to 69.91)	57.10 (45.47 to 69.91)	57.10 (45.47 to 69.91)	57.10 (45.47 to 69.91)	57.10 (45.47 to 69.91)	57.10 (45.47 to 69.91)	57.10 (45.47 to 69.91)	57.10 (45.47 to 69.91)	57.10 (45.47 to 69.91)	57.10 (45.47 to 69.91)	57.10 (45.47 to 69.91)
Peptic ulcer disease	10 Years Since Quitting	Both	Male					57.10 (45.47 to 69.91)	57.10 (45.47 to 69.91)	57.10 (45.47 to 69.91)	57.10 (45.47 to 69.91)	57.10 (45.47 to 69.91)	57.10 (45.47 to 69.91)	57.10 (45.47 to 69.91)	57.10 (45.47 to 69.91)	57.10 (45.47 to 69.91)	57.10 (45.47 to 69.91)	57.10 (45.47 to 69.91)	57.10 (45.47 to 69.91)	57.10 (45.47 to 69.91)	57.10 (45.47 to 69.91)
Peptic ulcer disease	20 Years Since Quitting	Both	Female					35.27 (25.89 to 44.92)	35.27 (25.89 to 44.92)	35.27 (25.89 to 44.92)	35.27 (25.89 to 44.92)	35.27 (25.89 to 44.92)	35.27 (25.89 to 44.92)	35.27 (25.89 to 44.92)	35.27 (25.89 to 44.92)	35.27 (25.89 to 44.92)	35.27 (25.89 to 44.92)	35.27 (25.89 to 44.92)	35.27 (25.89 to 44.92)	35.27 (25.89 to 44.92)	35.27 (25.89 to 44.92)
Peptic ulcer disease	20 Years Since Quitting	Both	Male					35.27 (25.89 to 44.92)	35.27 (25.89 to 44.92)	35.27 (25.89 to 44.92)	35.27 (25.89 to 44.92)	35.27 (25.89 to 44.92)	35.27 (25.89 to 44.92)	35.27 (25.89 to 44.92)	35.27 (25.89 to 44.92)	35.27 (25.89 to 44.92)	35.27 (25.89 to 44.92)	35.27 (25.89 to 44.92)	35.27 (25.89 to 44.92)	35.27 (25.89 to 44.92)	35.27 (25.89 to 44.92)
Peptic ulcer disease	30 Years Since Quitting	Both	Female					16.71 (8.66 to 26.02)	16.71 (8.66 to 26.02)	16.71 (8.66 to 26.02)	16.71 (8.66 to 26.02)	16.71 (8.66 to 26.02)	16.71 (8.66 to 26.02)	16.71 (8.66 to 26.02)	16.71 (8.66 to 26.02)	16.71 (8.66 to 26.02)	16.71 (8.66 to 26.02)	16.71 (8.66 to 26.02)	16.71 (8.66 to 26.02)	16.71 (8.66 to 26.02)	16.71 (8.66 to 26.02)
Peptic ulcer disease	30 Years Since Quitting	Both	Male					16.71 (8.66 to 26.02)	16.71 (8.66 to 26.02)	16.71 (8.66 to 26.02)	16.71 (8.66 to 26.02)	16.71 (8.66 to 26.02)	16.71 (8.66 to 26.02)	16.71 (8.66 to 26.02)	16.71 (8.66 to 26.02)	16.71 (8.66 to 26.02)	16.71 (8.66 to 26.02)	16.71 (8.66 to 26.02)	16.71 (8.66 to 26.02)	16.71 (8.66 to 26.02)	16.71 (8.66 to 26.02)
Peptic ulcer disease	40 Years Since Quitting	Both	Female					8.03 (1.12 to 16.17)	8.03 (1.12 to 16.17)	8.03 (1.12 to 16.17)	8.03 (1.12 to 16.17)	8.03 (1.12 to 16.17)	8.03 (1.12 to 16.17)	8.03 (1.12 to 16.17)	8.03 (1.12 to 16.17)	8.03 (1.12 to 16.17)	8.03 (1.12 to 16.17)	8.03 (1.12 to 16.17)	8.03 (1.12 to 16.17)	8.03 (1.12 to 16.17)	8.03 (1.12 to 16.17)
Peptic ulcer disease	40 Years Since Quitting	Both	Male					8.03 (1.12 to 16.17)	8.03 (1.12 to 16.17)	8.03 (1.12 to 16.17)	8.03 (1.12 to 16.17)	8.03 (1.12 to 16.17)	8.03 (1.12 to 16.17)	8.03 (1.12 to 16.17)	8.03 (1.12 to 16.17)	8.03 (1.12 to 16.17)	8.03 (1.12 to 16.17)	8.03 (1.12 to 16.17)	8.03 (1.12 to 16.17)	8.03 (1.12 to 16.17)	8.03 (1.12 to 16.17)
Rheumatoid arthritis	0 Years Since Quitting	Both	Female					100.00 (100.00 to 100.00)	100.00 (100.00 to 100.00)	100.00 (100.00 to 100.00)	100.00 (100.00 to 100.00)	100.00 (100.00 to 100.00)	100.00 (100.00 to 100.00)	100.00 (100.00 to 100.00)	100.00 (100.00 to 100.00)	100.00 (100.00 to 100.00)	100.00 (100.00 to 100.00)	100.00 (100.00 to 100.00)	100.00 (100.00 to 100.00)	100.00 (100.00 to 100.00)	100.00 (100.00 to 100.00)
Rheumatoid arthritis	0 Years Since Quitting	Both	Male					100.00 (100.00 to 100.00)	100.00 (100.00 to 100.00)	100.00 (100.00 to 100.00)	100.00 (100.00 to 100.00)	100.00 (100.00 to 100.00)	100.00 (100.00 to 100.00)	100.00 (100.00 to 100.00)	100.00 (100.00 to 100.00)	100.00 (100.00 to 100.00)	100.00 (100.00 to 100.00)	100.00 (100.00 to 100.00)	100.00 (100.00 to 100.00)	100.00 (100.00 to 100.00)	100.00 (100.00 to 100.00)
Rheumatoid arthritis	10 Years Since Quitting	Both	Female					39.70 (35.72 to 43.60)	39.70 (35.72 to 43.60)	39.70 (35.72 to 43.60)	39.70 (35.72 to 43.60)	39.70 (35.72 to 43.60)	39.70 (35.72 to 43.60)	39.70 (35.72 to 43.60)	39.70 (35.72 to 43.60)	39.70 (35.72 to 43.60)	39.70 (35.72 to 43.60)	39.70 (35.72 to 43.60)	39.70 (35.72 to 43.60)	39.70 (35.72 to 43.60)	39.70 (35.72 to 43.60)
Rheumatoid arthritis	10 Years Since Quitting	Both	Male					39.70 (35.72 to 43.60)	39.70 (35.72 to 43.60)	39.70 (35.72 to 43.60)	39.70 (35.72 to 43.60)	39.70 (35.72 to 43.60)	39.70 (35.72 to 43.60)	39.70 (35.72 to 43.60)	39.70 (35.72 to 43.60)	39.70 (35.72 to 43.60)	39.70 (35.72 to 43.60)	39.70 (35.72 to 43.60)	39.70 (35.72 to 43.60)	39.70 (35.72 to 43.60)	39.70 (35.72 to 43.60)
Rheumatoid arthritis	20 Years Since Quitting	Both	Female					24.74 (21.60 to 28.07)	24.74 (21.60 to 28.07)	24.74 (21.60 to 28.07)	24.74 (21.60 to 28.07)	24.74 (21.60 to 28.07)	24.74 (21.60 to 28.07)	24.74 (21.60 to 28.07)	24.74 (21.60 to 28.07)	24.74 (21.60 to 28.07)	24.74 (21.60 to 28.07)	24.74 (21.60 to 28.07)	24.74 (21.60 to 28.07)	24.74 (21.60 to 28.07)	24.74 (21.60 to 28.07)
Rheumatoid arthritis	20 Years Since Quitting	Both	Male					24.74 (21.60 to 28.07)	24.74 (21.60 to 28.07)	24.74 (21.60 to 28.07)	24.74 (21.60 to 28.07)	24.74 (21.60 to 28.07)	24.74 (21.60 to 28.07)	24.74 (21.60 to 28.07)	24.74 (21.60 to 28.07)	24.74 (21.60 to 28.07)	24.74 (21.60 to 28.07)	24.74 (21.60 to 28.07)	24.74 (21.60 to 28.07)	24.74 (21.60 to 28.07)	24.74 (21.60 to 28.07)
Rheumatoid arthritis	30 Years Since Quitting	Both	Female					14.01 (11.18 to 17.11)	14.01 (11.18 to 17.11)	14.01 (11.18 to 17.11)	14.01 (11.18 to 17.11)	14.01 (11.18 to 17.11)	14.01 (11.18 to 17.11)	14.01 (11.18 to 17.11)	14.01 (11.18 to 17.11)	14.01 (11.18 to 17.11)	14.01 (11.18 to 17.11)	14.01 (11.18 to 17.11)	14.01 (11.18 to 17.11)	14.01 (11.18 to 17.11)	14.01 (11.18 to 17.11)
Rheumatoid arthritis	30 Years Since Quitting	Both	Male					14.01 (11.18 to 17.11)	14.01 (11.18 to 17.11)	14.01 (11.18 to 17.11)	14.01 (11.18 to 17.11)	14.01 (11.18 to 17.11)	14.01 (11.18 to 17.11)	14.01 (11.18 to 17.11)	14.01 (11.18 to 17.11)	14.01 (11.18 to 17.11)	14.01 (11.18 to 17.11)	14.01 (11.18 to 17.11)	14.01 (11.18 to 17.11)	14.01 (11.18 to 17.11)	14.01 (11.18 to 17.11)
Rheumatoid arthritis	40 Years Since Quitting	Both	Female					9.35 (6.74 to 12.30)	9.35 (6.74 to 12.30)	9.35 (6.74 to 12.30)	9.35 (6.74 to 12.30)	9.35 (6.74 to 12.30)	9.35 (6.74 to 12.30)	9.35 (6.74 to 12.30)	9.35 (6.74 to 12.30)	9.35 (6.74 to 12.30)	9.35 (6.74 to 12.30)	9.35 (6.74 to 12.30)	9.35 (6.74 to 12.30)	9.35 (6.74 to 12.30)	9.35 (6.74 to 12.30)
Rheumatoid arthritis	40 Years Since Quitting	Both	Male					9.35 (6.74 to 12.30)	9.35 (6.74 to 12.30)	9.35 (6.74 to 12.30)	9.35 (6.74 to 12.30)	9.35 (6.74 to 12.30)	9.35 (6.74 to 12.30)	9.35 (6.74 to 12.30)	9.35 (6.74 to 12.30)	9.35 (6.74 to 12.30)	9.35 (6.74 to 12.30)	9.35 (6.74 to 12.30)	9.35 (6.74 to 12.30)	9.35 (6.74 to 12.30)	9.35 (6.74 to 12.30)
Prostate cancer	0 Years Since Quitting	Both	Female					0.00 (0.00 to 0.00)	0.00 (0.00 to 0.00)	0.00 (0.00 to 0.00)	0.00 (0.00 to 0.00)	0.00 (0.00 to 0.00)	0.00 (0.00 to 0.00)	0.00 (0.00 to 0.00)	0.00 (0.00 to 0.00)	0.00 (0.00 to 0.00)	0.00 (0.00 to 0.00)	0.00 (0.00 to 0.00)	0.00 (0.00 to 0.00)	0.00 (0.00 to 0.00)	0.00 (0.00 to 0.00)
Prostate cancer	0 Years Since Quitting	Both	Male					100.00 (100.00 to 100.00)	100.00 (100.00 to 100.00)	100.00 (100.00 to 100.00)	100.00 (100.00 to 100.00)	100.00 (100.00 to 100.00)	100.00 (100.00 to 100.00)	100.00 (100.00 to 100.00)	100.00 (100.00 to 100.00)	100.00 (100.00 to 100.00)	100.00 (100.00 to 100.00)	100.00 (100.00 to 100.00)	100.00 (100.00 to 100.00)	100.00 (100.00 to 100.00)	100.00 (100.00 to 100.00)
Prostate cancer	10 Years Since Quitting	Both	Female					0.00 (0.00 to 0.00)	0.00 (0.00 to 0.00)	0.00 (0.00 to 0.00)	0.00 (0.00 to 0.00)	0.00 (0.00 to 0.00)	0.00 (0.00 to 0.00)	0.00 (0.00 to 0.00)	0.00 (0.00 to 0.00)	0.00 (0.00 to 0.00)	0.00 (0.00 to 0.00)	0.00 (0.00 to 0.00)	0.00 (0.00 to 0.00)	0.00 (0.00 to 0.00)	0.00 (0.00 to 0.00)
Prostate cancer	10 Years Since Quitting	Both	Male					63.74 (49.38 to 81.16)	63.74 (49.38 to 81.16)	63.74 (49.38 to 81.16)	63.74 (49.38 to 81.16)	63.74 (49.38 to 81.16)	63.74 (49.38 to 81.16)	63.74 (49.38 to 81.16)	63.74 (49.38 to 81.16)	63.74 (49.38 to 81.16)	63.74 (49.38 to 81.16)	63.74 (49.38 to 81.16)	63.74 (49.38 to 81.16)	63.74 (49.38 to 81.16)	63.74 (49.38 to 81.16)
Prostate cancer	20 Years Since Quitting	Both	Female					0.00 (0.00 to 0.00)	0.00 (0.00 to 0.00)	0.00 (0.00 to 0.00)	0.00 (0.00 to 0.00)	0.00 (0.00 to 0.00)	0.00 (0.00 to 0.00)	0.00 (0.00 to 0.00)	0.00 (0.00 to 0.00)	0.00 (0.00 to 0.00)	0.00 (0.00 to 0.00)	0.00 (0.00 to 0.00)	0.00 (0.00 to 0.00)	0.00 (0.00 to 0.00)	0.00 (0.00 to 0.00)
Prostate cancer	20 Years Since Quitting	Both	Male					49.46 (33.95 to 65.32)	49.46 (33.95 to 65.32)	49.46 (33.95 to 65.32)	49.46 (33.95 to 65.32)	49.46 (33.95 to 65.32)	49.46 (33.95 to 65.32)	49.46 (33.95 to 65.32)	49.46 (33.95 to 65.32)	49.46 (33.95 to 65.32)	49.46 (33.95 to 65.32)	49.46 (33.95 to 65.32)	49.46 (33.95 to 65.32)	49.46 (33.95 to 65.32)	49.46 (33.95 to 65.32)
Prostate cancer	30 Years Since Quitting	Both	Female					0.00 (0.00 to 0.00)	0.00 (0.00 to 0.00)	0.00 (0.00 to 0.00)	0.00 (0.00 to 0.00)	0.00 (0.00 to 0.00)	0.00 (0.00 to 0.00)	0.00 (0.00 to 0.00)	0.00 (0.00 to 0.00)	0.00 (0.00 to 0.00)	0.00 (0.00 to 0.00)	0.00 (0.00 to 0.00)	0.00 (0.00 to 0.00)	0.00 (0.00 to 0.00)	0.00 (0.00 to 0.00)
Prostate cancer	30 Years Since Quitting	Both	Male					32.16 (11.70 to 50.64)	32.16 (11.70 to 50.64)	32.16 (11.70 to 50.64)	32.16 (11.70 to 50.64)	32.16 (11.70 to 50.64)	32.16 (11.70 to 50.64)	32.16 (11.70 to 50.64)	32.16 (11.70 to 50.64)	32.16 (11.70 to 50.64)	32.16 (11.70 to 50.64)	32.16 (11.70 to 50.64)	32.16 (11.70 to 50.64)	32.16 (11.70 to 50.64)	32.16 (11.70 to 50.64)
Prostate cancer	40 Years Since Quitting	Both	Female					0.00 (0.00 to 0.00)	0.00 (0.00 to 0.00)	0.00 (0.00 to 0.00)	0.00 (0.00 to 0.00)	0.00 (0.00 to 0.00)	0.00 (0.00 to 0.00)	0.00 (0.00 to 0.00)	0.00 (0.00 to 0.00)	0.00 (0.00 to 0.00)	0.00 (0.00 to 0.00)	0.00 (0.00 to 0.00)	0.00 (0.00 to 0.00)	0.00 (0.00 to 0.00)	0.00 (0.00 to 0.00)
Prostate cancer	40 Years Since Quitting	Both	Male					18.18 (0.51 to 39.29)	18.18 (0.51 to 39.29)	18.18 (0.51 to 39.29)	18.18 (0.51 to 39.29)	18.18 (0.51 to 39.29)	18.18 (0.51 to 39.29)	18.18 (0.51 to 39.29)	18.18 (0.51 to 39.29)	18.18 (0.51 to 39.29)	18.18 (0.51 to 39.29)	18.18 (0.51 to 39.29)	18.18 (0.51 to 39.29)	18.18 (0.51 to 39.29)	18.18 (0.51 to 39.29)
Non-hip fractures	5-year Lagged Daily Smoking Prevalence	Both	Female			2.64 (1.04 to 6.41)	2.64 (1.04 to 6.41)	2.64 (1.04 to 6.41)	2.49 (1.04 to 5.69)	2.35 (1.04 to 5.04)	2.22 (1.04 to 4.48)	2.11 (1.04 to 3.99)	2.01 (1.04 to 3.61)	1.92 (1.04 to 3.29)	1.84 (1.04 to 2.99)	1.77 (1.04 to 2.69)	1.70 (1.04 to 2.41)	1.62 (1.04 to 2.31)	1.62 (1.04 to 2.31)	1.62 (1.04 to 2.31)	1.62 (1.04 to 2.31)
Non-hip fractures	5-year Lagged Daily Smoking Prevalence	Both	Male			2.52 (1.12 to 4.90)	2.52 (1.12 to 4.90)	2.52 (1.12 to 4.90)	2.39 (1.12 to 4.42)	2.27 (1.12 to 4.02)	2.17 (1.12 to 3.68)	2.07 (1.12 to 3.39)	1.98 (1.12 to 3.14)	1.90 (1.12 to 2.89)	1.82 (1.12 to 2.64)	1.76 (1.12 to 2.47)	1.70 (1.12 to 2.44)	1.62 (1.12 to 2.44)	1.62 (1.12 to 2.44)	1.62 (1.12 to 2.44)	1.62 (1.12 to 2.44)
Hip fractures	5-year Lagged Daily Smoking Prevalence	Both	Female			2.64 (1.04 to 6.41)	2.64 (1.04 to 6.41)	2.64 (1.04 to 6.41)	2.49 (1.04 to 5.69)	2.35 (1.04 to 5.04)	2.22 (1.04 to 4.48)	2.11 (1.04 to 3.99)	2.01 (1.04 to 3.61)	1.92 (1.04 to 3.29)	1.84 (1.04 to 2.99)	1.77 (1.04 to 2.69)	1.70 (1.04 to 2.41)	1.62 (1.04 to 2.31)	1.62 (1.04 to 2.31)	1.62 (1.04 to 2.31)	1.62 (1.04 to 2.31)
Hip fractures	5-year Lagged Daily Smoking Prevalence	Both	Male			2.52 (1.12 to 4.90)	2.52 (1.12 to 4.90)	2.52 (1.12 to 4.90)	2.39 (1.12 to 4.42)	2.27 (1.12 to 4.02)	2.17 (1.12 to 3.68)	2.07 (1.12 to 3.39)	1.98 (1.12 to 3.14)	1.90 (1.12 to 2.89)	1.82 (1.12 to 2.64)	1.76 (1.12 to 2.47)	1.70 (1.12 to 2.44)	1.62 (1.12 to 2.44)	1.62 (1.12 to 2.44)	1.62 (1.12 to 2.44)	1.62 (1.12 to 2.44)
