# Supplementary material for: Association between sociodemographic status and the T2DM-related risks in China: implication for reducing T2DM disease burden
Source: Front Public Health. 2024 Jan 8;11:1297203. doi: 10.3389/fpubh.2023.1297203 (PMC10801005; doi:10.3389/fpubh.2023.1297203)
Supplement: Supplementary file 6 [file Data_Sheet_5.XLSX]

## Sheet: Sheet1
Appendix Table 7a. Relative risks used by age and sex for each outcome for all risk factors except for ambient air pollution, alcohol, smoking, and non-optimal temperature
Risk - Outcome	Category / Units	Morbidity / Mortality	Sex	Ages
				All-age	0-6 days	7-27 days	28-364 days	1-4 years	5-9 years	10-14 years	15-19 years	20-24 years	25-29 years	30-34 years	35-39 years	40-44 years	45-49 years	50-54 years	55-59 years	60-64 years	65-69 years	70-74 years	75-79 years	80-84 years	85-89 years	90-94 years	95+ years
Unsafe water source
Diarrhoeal diseases	Unimproved, untreated	Both	Both	11.084 (4.287 to 22.867)
Diarrhoeal diseases	Unimproved, chlorinated	Both	Both	8.024 (3.203 to 16.486)
Diarrhoeal diseases	Unimproved, filter	Both	Both	5.331 (2.153 to 10.887)
Diarrhoeal diseases	Improved, untreated	Both	Both	8.986 (3.898 to 17.446)
Diarrhoeal diseases	Improved, chlorinated	Both	Both	6.505 (2.905 to 12.528)
Diarrhoeal diseases	Improved, filtered	Both	Both	4.322 (1.954 to 8.243)
Diarrhoeal diseases	Piped, untreated	Both	Both	6.88 (3.104 to 13.016)
Diarrhoeal diseases	Piped, chlorinated	Both	Both	4.98 (2.32 to 9.296)
Diarrhoeal diseases	Piped, filtered	Both	Both	3.309 (1.564 to 6.129)
Diarrhoeal diseases	High quality (HQ) piped, untreated	Both	Both	2.079 (1.788 to 2.409)
Diarrhoeal diseases	HQ piped, chlorinated	Both	Both	1.505 (1.418 to 1.594)
Diarrhoeal diseases	HQ piped, filtered	Both	Both	1.0 (1.0 to 1.0)
Unsafe sanitation
Diarrhoeal diseases	Unimproved & untreated	Both	Both	3.203 (2.897 to 3.513)
Diarrhoeal diseases	Improved	Both	Both	2.465 (2.349 to 2.587)
Diarrhoeal diseases	Sewer	Both	Both	1.0 (1.0 to 1.0)
No access to handwashing facility
Lower respiratory infections	No handwashing w/soap & water	Both	Both	1.321 (1.125 to 1.533)
Lower respiratory infections	Handwashing w/soap & water	Both	Both	1.0 (1.0 to 1.0)
Diarrhoeal diseases	No handwashing w/soap & water	Both	Both	1.522 (1.4 to 1.644)
Diarrhoeal diseases	Handwashing w/soap & water	Both	Both	1.0 (1.0 to 1.0)
Ambient ozone pollution
Chronic obstructive pulmonary disease	10 ppb	Mortality	Both	1.063 (1.029 to 1.098)
Residential radon
Tracheal, bronchus, and lung cancer	100 Bq/m3	Both	Both	1.097 (1.019 to 1.174)
Lead exposure in blood
IQ shift	2 µg/dL	Morbidity	Both	0.0 (0.0 to 0.0)
IQ shift	4 µg/dL	Morbidity	Both	3.146 (1.154 to 5.139)
IQ shift	6 µg/dL	Morbidity	Both	3.804 (1.395 to 6.213)
IQ shift	8 µg/dL	Morbidity	Both	4.296 (1.575 to 7.016)
IQ shift	10 µg/dL	Morbidity	Both	4.688 (1.719 to 7.656)
IQ shift	12 µg/dL	Morbidity	Both	5.014 (1.839 to 8.19)
IQ shift	15 µg/dL	Morbidity	Both	5.42 (1.988 to 8.853)
IQ shift	20 µg/dL	Morbidity	Both	5.952 (2.183 to 9.721)
IQ shift	25 µg/dL	Morbidity	Both	6.37 (2.336 to 10.403)
IQ shift	30 µg/dL	Morbidity	Both	6.713 (2.462 to 10.965)
IQ shift	35 µg/dL	Morbidity	Both	7.006 (2.569 to 11.442)
IQ shift	40 µg/dL	Morbidity	Both	7.26 (2.662 to 11.857)
Lead exposure in bone
Rheumatic heart disease	10 µg/g	Both	Both										1.03 (1.01 to 1.052)	1.024 (1.01 to 1.04)	1.017 (1.008 to 1.028)	1.013 (1.005 to 1.022)	1.012 (1.006 to 1.019)	1.011 (1.006 to 1.017)	1.01 (1.006 to 1.016)	1.009 (1.005 to 1.014)	1.008 (1.003 to 1.014)	1.007 (1.003 to 1.013)	1.007 (1.004 to 1.013)	1.006 (1.002 to 1.015)	1.006 (1.002 to 1.015)	1.006 (1.002 to 1.015)	1.006 (1.002 to 1.015)
Ischaemic heart disease	10 µg/g	Both	Both										1.042 (1.022 to 1.06)	1.037 (1.023 to 1.049)	1.032 (1.023 to 1.04)	1.028 (1.021 to 1.036)	1.026 (1.02 to 1.033)	1.024 (1.02 to 1.03)	1.023 (1.019 to 1.026)	1.021 (1.018 to 1.025)	1.019 (1.014 to 1.023)	1.018 (1.012 to 1.022)	1.016 (1.012 to 1.021)	1.014 (1.008 to 1.022)	1.014 (1.008 to 1.022)	1.014 (1.008 to 1.022)	1.014 (1.008 to 1.022)
Ischaemic stroke	10 µg/g	Both	Both										1.038 (1.021 to 1.06)	1.036 (1.022 to 1.051)	1.033 (1.021 to 1.044)	1.03 (1.019 to 1.042)	1.028 (1.019 to 1.037)	1.026 (1.019 to 1.033)	1.024 (1.018 to 1.029)	1.021 (1.016 to 1.026)	1.019 (1.012 to 1.025)	1.017 (1.01 to 1.023)	1.015 (1.01 to 1.02)	1.011 (1.006 to 1.019)	1.011 (1.006 to 1.019)	1.011 (1.006 to 1.019)	1.011 (1.006 to 1.019)
Intracerebral hemorrhage	10 µg/g	Both	Both										1.047 (1.027 to 1.068)	1.045 (1.029 to 1.061)	1.042 (1.029 to 1.057)	1.039 (1.025 to 1.052)	1.036 (1.024 to 1.047)	1.032 (1.023 to 1.041)	1.028 (1.021 to 1.035)	1.024 (1.018 to 1.03)	1.02 (1.012 to 1.027)	1.017 (1.009 to 1.025)	1.017 (1.011 to 1.023)	1.015 (1.007 to 1.026)	1.015 (1.007 to 1.026)	1.015 (1.007 to 1.026)	1.015 (1.007 to 1.026)
Subarachnoid hemorrhage	10 µg/g	Both	Both										1.047 (1.027 to 1.068)	1.045 (1.029 to 1.061)	1.042 (1.029 to 1.057)	1.039 (1.025 to 1.052)	1.036 (1.024 to 1.047)	1.032 (1.023 to 1.041)	1.028 (1.021 to 1.035)	1.024 (1.018 to 1.03)	1.02 (1.012 to 1.027)	1.017 (1.009 to 1.025)	1.017 (1.011 to 1.023)	1.015 (1.007 to 1.026)	1.015 (1.007 to 1.026)	1.015 (1.007 to 1.026)	1.015 (1.007 to 1.026)
Hypertensive heart disease	10 µg/g	Both	Both										1.066 (1.038 to 1.09)	1.066 (1.038 to 1.091)	1.065 (1.037 to 1.094)	1.063 (1.035 to 1.091)	1.058 (1.037 to 1.084)	1.052 (1.036 to 1.079)	1.046 (1.031 to 1.076)	1.04 (1.023 to 1.073)	1.033 (1.011 to 1.074)	1.03 (1.003 to 1.072)	1.031 (1.005 to 1.071)	1.033 (1.006 to 1.075)	1.033 (1.006 to 1.075)	1.033 (1.006 to 1.075)	1.033 (1.006 to 1.075)
Non-rheumatic calcific aortic valve disease	10 µg/g	Both	Both										1.035 (1.015 to 1.055)	1.029 (1.016 to 1.044)	1.023 (1.015 to 1.031)	1.019 (1.013 to 1.025)	1.018 (1.012 to 1.023)	1.016 (1.012 to 1.02)	1.015 (1.012 to 1.018)	1.014 (1.01 to 1.016)	1.012 (1.008 to 1.015)	1.011 (1.007 to 1.014)	1.01 (1.007 to 1.013)	1.007 (1.004 to 1.013)	1.007 (1.004 to 1.013)	1.007 (1.004 to 1.013)	1.007 (1.004 to 1.013)
Other cardiomyopathy	10 µg/g	Both	Both										1.035 (1.015 to 1.055)	1.029 (1.016 to 1.044)	1.023 (1.015 to 1.031)	1.019 (1.013 to 1.025)	1.018 (1.012 to 1.023)	1.016 (1.012 to 1.02)	1.015 (1.012 to 1.018)	1.014 (1.01 to 1.016)	1.012 (1.008 to 1.015)	1.011 (1.007 to 1.014)	1.01 (1.007 to 1.013)	1.007 (1.004 to 1.013)	1.007 (1.004 to 1.013)	1.007 (1.004 to 1.013)	1.007 (1.004 to 1.013)
Atrial fibrillation and flutter	10 µg/g	Both	Both										1.035 (1.018 to 1.056)	1.03 (1.02 to 1.044)	1.025 (1.021 to 1.031)	1.022 (1.018 to 1.025)	1.02 (1.017 to 1.023)	1.019 (1.017 to 1.021)	1.018 (1.016 to 1.019)	1.016 (1.014 to 1.018)	1.015 (1.013 to 1.017)	1.013 (1.011 to 1.015)	1.012 (1.01 to 1.013)	1.008 (1.005 to 1.01)	1.008 (1.005 to 1.01)	1.008 (1.005 to 1.01)	1.008 (1.005 to 1.01)
Aortic aneurysm	10 µg/g	Both	Both										1.027 (1.014 to 1.048)	1.024 (1.016 to 1.037)	1.02 (1.016 to 1.026)	1.018 (1.013 to 1.023)	1.017 (1.013 to 1.021)	1.016 (1.013 to 1.019)	1.015 (1.012 to 1.017)	1.014 (1.011 to 1.016)	1.012 (1.009 to 1.015)	1.011 (1.008 to 1.014)	1.01 (1.007 to 1.013)	1.007 (1.004 to 1.01)	1.007 (1.004 to 1.01)	1.007 (1.004 to 1.01)	1.007 (1.004 to 1.01)
Peripheral vascular disease	10 µg/g	Both	Both										1.034 (1.011 to 1.056)	1.025 (1.012 to 1.039)	1.014 (1.01 to 1.018)	1.008 (1.001 to 1.014)	1.008 (1.003 to 1.013)	1.008 (1.004 to 1.012)	1.009 (1.005 to 1.012)	1.009 (1.006 to 1.011)	1.009 (1.007 to 1.012)	1.009 (1.006 to 1.011)	1.008 (1.006 to 1.01)	1.006 (1.003 to 1.009)	1.006 (1.003 to 1.009)	1.006 (1.003 to 1.009)	1.006 (1.003 to 1.009)
Endocarditis	10 µg/g	Both	Both										1.035 (1.015 to 1.055)	1.029 (1.016 to 1.044)	1.023 (1.015 to 1.031)	1.019 (1.013 to 1.025)	1.018 (1.012 to 1.023)	1.016 (1.012 to 1.02)	1.015 (1.012 to 1.018)	1.014 (1.01 to 1.016)	1.012 (1.008 to 1.015)	1.011 (1.007 to 1.014)	1.01 (1.007 to 1.013)	1.007 (1.004 to 1.013)	1.007 (1.004 to 1.013)	1.007 (1.004 to 1.013)	1.007 (1.004 to 1.013)
Chronic kidney disease due to diabetes mellitus type 1	10 µg/g	Both	Both										1.015 (1.01 to 1.021)	1.015 (1.01 to 1.021)	1.015 (1.01 to 1.021)	1.015 (1.01 to 1.021)	1.015 (1.01 to 1.021)	1.015 (1.01 to 1.021)	1.015 (1.01 to 1.021)	1.015 (1.01 to 1.021)	1.015 (1.01 to 1.021)	1.015 (1.01 to 1.021)	1.015 (1.01 to 1.021)	1.015 (1.01 to 1.021)	1.015 (1.01 to 1.021)	1.015 (1.01 to 1.021)	1.015 (1.01 to 1.021)
Chronic kidney disease due to diabetes mellitus type 2	10 µg/g	Both	Both										1.015 (1.01 to 1.021)	1.015 (1.01 to 1.021)	1.015 (1.01 to 1.021)	1.015 (1.01 to 1.021)	1.015 (1.01 to 1.021)	1.015 (1.01 to 1.021)	1.015 (1.01 to 1.021)	1.015 (1.01 to 1.021)	1.015 (1.01 to 1.021)	1.015 (1.01 to 1.021)	1.015 (1.01 to 1.021)	1.015 (1.01 to 1.021)	1.015 (1.01 to 1.021)	1.015 (1.01 to 1.021)	1.015 (1.01 to 1.021)
Chronic kidney disease due to hypertension	10 µg/g	Both	Both										1.015 (1.01 to 1.02)	1.015 (1.01 to 1.02)	1.015 (1.01 to 1.02)	1.015 (1.01 to 1.02)	1.015 (1.01 to 1.02)	1.015 (1.01 to 1.02)	1.015 (1.01 to 1.02)	1.015 (1.01 to 1.02)	1.015 (1.01 to 1.02)	1.015 (1.01 to 1.02)	1.015 (1.01 to 1.02)	1.015 (1.01 to 1.02)	1.015 (1.01 to 1.02)	1.015 (1.01 to 1.02)	1.015 (1.01 to 1.02)
Chronic kidney disease due to glomerulonephritis	10 µg/g	Both	Both										1.015 (1.01 to 1.02)	1.015 (1.01 to 1.02)	1.015 (1.01 to 1.02)	1.015 (1.01 to 1.02)	1.015 (1.01 to 1.02)	1.015 (1.01 to 1.02)	1.015 (1.01 to 1.02)	1.015 (1.01 to 1.02)	1.015 (1.01 to 1.02)	1.015 (1.01 to 1.02)	1.015 (1.01 to 1.02)	1.015 (1.01 to 1.02)	1.015 (1.01 to 1.02)	1.015 (1.01 to 1.02)	1.015 (1.01 to 1.02)
Chronic kidney disease due to other and unspecified causes	10 µg/g	Both	Both										1.015 (1.01 to 1.021)	1.015 (1.01 to 1.021)	1.015 (1.01 to 1.021)	1.015 (1.01 to 1.021)	1.015 (1.01 to 1.021)	1.015 (1.01 to 1.021)	1.015 (1.01 to 1.021)	1.015 (1.01 to 1.021)	1.015 (1.01 to 1.021)	1.015 (1.01 to 1.021)	1.015 (1.01 to 1.021)	1.015 (1.01 to 1.021)	1.015 (1.01 to 1.021)	1.015 (1.01 to 1.021)	1.015 (1.01 to 1.021)
Occupational exposure to asbestos
Larynx cancer	High exposure	Both	Males								1.38 (1.188 to 1.612)	1.38 (1.188 to 1.612)	1.38 (1.188 to 1.612)	1.38 (1.188 to 1.612)	1.38 (1.188 to 1.612)	1.38 (1.188 to 1.612)	1.38 (1.188 to 1.612)	1.38 (1.188 to 1.612)	1.38 (1.188 to 1.612)	1.38 (1.188 to 1.612)	1.38 (1.188 to 1.612)	1.38 (1.188 to 1.612)	1.38 (1.188 to 1.612)	1.38 (1.188 to 1.612)	1.38 (1.188 to 1.612)	1.38 (1.188 to 1.612)	1.38 (1.188 to 1.612)
Larynx cancer	High exposure	Both	Females								1.385 (1.187 to 1.598)	1.385 (1.187 to 1.598)	1.385 (1.187 to 1.598)	1.385 (1.187 to 1.598)	1.385 (1.187 to 1.598)	1.385 (1.187 to 1.598)	1.385 (1.187 to 1.598)	1.385 (1.187 to 1.598)	1.385 (1.187 to 1.598)	1.385 (1.187 to 1.598)	1.385 (1.187 to 1.598)	1.385 (1.187 to 1.598)	1.385 (1.187 to 1.598)	1.385 (1.187 to 1.598)	1.385 (1.187 to 1.598)	1.385 (1.187 to 1.598)	1.385 (1.187 to 1.598)
Larynx cancer	Low exposure	Both	Males								1.0 (1.0 to 1.0)	1.0 (1.0 to 1.0)	1.0 (1.0 to 1.0)	1.0 (1.0 to 1.0)	1.0 (1.0 to 1.0)	1.0 (1.0 to 1.0)	1.0 (1.0 to 1.0)	1.0 (1.0 to 1.0)	1.0 (1.0 to 1.0)	1.0 (1.0 to 1.0)	1.0 (1.0 to 1.0)	1.0 (1.0 to 1.0)	1.0 (1.0 to 1.0)	1.0 (1.0 to 1.0)	1.0 (1.0 to 1.0)	1.0 (1.0 to 1.0)	1.0 (1.0 to 1.0)
Larynx cancer	Low exposure	Both	Females								1.0 (1.0 to 1.0)	1.0 (1.0 to 1.0)	1.0 (1.0 to 1.0)	1.0 (1.0 to 1.0)	1.0 (1.0 to 1.0)	1.0 (1.0 to 1.0)	1.0 (1.0 to 1.0)	1.0 (1.0 to 1.0)	1.0 (1.0 to 1.0)	1.0 (1.0 to 1.0)	1.0 (1.0 to 1.0)	1.0 (1.0 to 1.0)	1.0 (1.0 to 1.0)	1.0 (1.0 to 1.0)	1.0 (1.0 to 1.0)	1.0 (1.0 to 1.0)	1.0 (1.0 to 1.0)
Tracheal, bronchus, and lung cancer	High exposure	Both	Males								2.279 (1.741 to 2.936)	2.279 (1.741 to 2.936)	2.279 (1.741 to 2.936)	2.279 (1.741 to 2.936)	2.279 (1.741 to 2.936)	2.279 (1.741 to 2.936)	2.279 (1.741 to 2.936)	2.279 (1.741 to 2.936)	2.279 (1.741 to 2.936)	2.279 (1.741 to 2.936)	2.279 (1.741 to 2.936)	2.279 (1.741 to 2.936)	2.279 (1.741 to 2.936)	2.279 (1.741 to 2.936)	2.279 (1.741 to 2.936)	2.279 (1.741 to 2.936)	2.279 (1.741 to 2.936)
Tracheal, bronchus, and lung cancer	High exposure	Both	Females								1.875 (1.589 to 2.208)	1.875 (1.589 to 2.208)	1.875 (1.589 to 2.208)	1.875 (1.589 to 2.208)	1.875 (1.589 to 2.208)	1.875 (1.589 to 2.208)	1.875 (1.589 to 2.208)	1.875 (1.589 to 2.208)	1.875 (1.589 to 2.208)	1.875 (1.589 to 2.208)	1.875 (1.589 to 2.208)	1.875 (1.589 to 2.208)	1.875 (1.589 to 2.208)	1.875 (1.589 to 2.208)	1.875 (1.589 to 2.208)	1.875 (1.589 to 2.208)	1.875 (1.589 to 2.208)
Tracheal, bronchus, and lung cancer	Low exposure	Both	Males								1.0 (1.0 to 1.0)	1.0 (1.0 to 1.0)	1.0 (1.0 to 1.0)	1.0 (1.0 to 1.0)	1.0 (1.0 to 1.0)	1.0 (1.0 to 1.0)	1.0 (1.0 to 1.0)	1.0 (1.0 to 1.0)	1.0 (1.0 to 1.0)	1.0 (1.0 to 1.0)	1.0 (1.0 to 1.0)	1.0 (1.0 to 1.0)	1.0 (1.0 to 1.0)	1.0 (1.0 to 1.0)	1.0 (1.0 to 1.0)	1.0 (1.0 to 1.0)	1.0 (1.0 to 1.0)
Tracheal, bronchus, and lung cancer	Low exposure	Both	Females								1.0 (1.0 to 1.0)	1.0 (1.0 to 1.0)	1.0 (1.0 to 1.0)	1.0 (1.0 to 1.0)	1.0 (1.0 to 1.0)	1.0 (1.0 to 1.0)	1.0 (1.0 to 1.0)	1.0 (1.0 to 1.0)	1.0 (1.0 to 1.0)	1.0 (1.0 to 1.0)	1.0 (1.0 to 1.0)	1.0 (1.0 to 1.0)	1.0 (1.0 to 1.0)	1.0 (1.0 to 1.0)	1.0 (1.0 to 1.0)	1.0 (1.0 to 1.0)	1.0 (1.0 to 1.0)
Ovarian cancer	High exposure	Both	Both								1.811 (1.385 to 2.306)	1.811 (1.385 to 2.306)	1.811 (1.385 to 2.306)	1.811 (1.385 to 2.306)	1.811 (1.385 to 2.306)	1.811 (1.385 to 2.306)	1.811 (1.385 to 2.306)	1.811 (1.385 to 2.306)	1.811 (1.385 to 2.306)	1.811 (1.385 to 2.306)	1.811 (1.385 to 2.306)	1.811 (1.385 to 2.306)	1.811 (1.385 to 2.306)	1.811 (1.385 to 2.306)	1.811 (1.385 to 2.306)	1.811 (1.385 to 2.306)	1.811 (1.385 to 2.306)
Ovarian cancer	Low exposure	Both	Both								1.0 (1.0 to 1.0)	1.0 (1.0 to 1.0)	1.0 (1.0 to 1.0)	1.0 (1.0 to 1.0)	1.0 (1.0 to 1.0)	1.0 (1.0 to 1.0)	1.0 (1.0 to 1.0)	1.0 (1.0 to 1.0)	1.0 (1.0 to 1.0)	1.0 (1.0 to 1.0)	1.0 (1.0 to 1.0)	1.0 (1.0 to 1.0)	1.0 (1.0 to 1.0)	1.0 (1.0 to 1.0)	1.0 (1.0 to 1.0)	1.0 (1.0 to 1.0)	1.0 (1.0 to 1.0)
Occupational exposure to arsenic
Tracheal, bronchus, and lung cancer	High exposure	Both	Both								2.061 (1.521 to 2.553)	2.061 (1.521 to 2.553)	2.061 (1.521 to 2.553)	2.061 (1.521 to 2.553)	2.061 (1.521 to 2.553)	2.061 (1.521 to 2.553)	2.061 (1.521 to 2.553)	2.061 (1.521 to 2.553)	2.061 (1.521 to 2.553)	2.061 (1.521 to 2.553)	2.061 (1.521 to 2.553)	2.061 (1.521 to 2.553)	2.061 (1.521 to 2.553)	2.061 (1.521 to 2.553)	2.061 (1.521 to 2.553)	2.061 (1.521 to 2.553)	2.061 (1.521 to 2.553)
Tracheal, bronchus, and lung cancer	Low exposure	Both	Both								1.749 (0.698 to 2.775)	1.749 (0.698 to 2.775)	1.749 (0.698 to 2.775)	1.749 (0.698 to 2.775)	1.749 (0.698 to 2.775)	1.749 (0.698 to 2.775)	1.749 (0.698 to 2.775)	1.749 (0.698 to 2.775)	1.749 (0.698 to 2.775)	1.749 (0.698 to 2.775)	1.749 (0.698 to 2.775)	1.749 (0.698 to 2.775)	1.749 (0.698 to 2.775)	1.749 (0.698 to 2.775)	1.749 (0.698 to 2.775)	1.749 (0.698 to 2.775)	1.749 (0.698 to 2.775)
Tracheal, bronchus, and lung cancer	No exposure	Both	Both								1.0 (1.0 to 1.0)	1.0 (1.0 to 1.0)	1.0 (1.0 to 1.0)	1.0 (1.0 to 1.0)	1.0 (1.0 to 1.0)	1.0 (1.0 to 1.0)	1.0 (1.0 to 1.0)	1.0 (1.0 to 1.0)	1.0 (1.0 to 1.0)	1.0 (1.0 to 1.0)	1.0 (1.0 to 1.0)	1.0 (1.0 to 1.0)	1.0 (1.0 to 1.0)	1.0 (1.0 to 1.0)	1.0 (1.0 to 1.0)	1.0 (1.0 to 1.0)	1.0 (1.0 to 1.0)
Occupational exposure to benzene
Acute lymphoid leukaemia	High exposure	Both	Both								2.623 (1.222 to 3.975)	2.623 (1.222 to 3.975)	2.623 (1.222 to 3.975)	2.623 (1.222 to 3.975)	2.623 (1.222 to 3.975)	2.623 (1.222 to 3.975)	2.623 (1.222 to 3.975)	2.623 (1.222 to 3.975)	2.623 (1.222 to 3.975)	2.623 (1.222 to 3.975)	2.623 (1.222 to 3.975)	2.623 (1.222 to 3.975)	2.623 (1.222 to 3.975)	2.623 (1.222 to 3.975)	2.623 (1.222 to 3.975)	2.623 (1.222 to 3.975)	2.623 (1.222 to 3.975)
Acute lymphoid leukaemia	Low exposure	Both	Both								1.626 (0.998 to 2.256)	1.626 (0.998 to 2.256)	1.626 (0.998 to 2.256)	1.626 (0.998 to 2.256)	1.626 (0.998 to 2.256)	1.626 (0.998 to 2.256)	1.626 (0.998 to 2.256)	1.626 (0.998 to 2.256)	1.626 (0.998 to 2.256)	1.626 (0.998 to 2.256)	1.626 (0.998 to 2.256)	1.626 (0.998 to 2.256)	1.626 (0.998 to 2.256)	1.626 (0.998 to 2.256)	1.626 (0.998 to 2.256)	1.626 (0.998 to 2.256)	1.626 (0.998 to 2.256)
Acute lymphoid leukaemia	No exposure	Both	Both								1.0 (1.0 to 1.0)	1.0 (1.0 to 1.0)	1.0 (1.0 to 1.0)	1.0 (1.0 to 1.0)	1.0 (1.0 to 1.0)	1.0 (1.0 to 1.0)	1.0 (1.0 to 1.0)	1.0 (1.0 to 1.0)	1.0 (1.0 to 1.0)	1.0 (1.0 to 1.0)	1.0 (1.0 to 1.0)	1.0 (1.0 to 1.0)	1.0 (1.0 to 1.0)	1.0 (1.0 to 1.0)	1.0 (1.0 to 1.0)	1.0 (1.0 to 1.0)	1.0 (1.0 to 1.0)
Chronic lymphoid leukaemia	High exposure	Both	Both								2.623 (1.222 to 3.975)	2.623 (1.222 to 3.975)	2.623 (1.222 to 3.975)	2.623 (1.222 to 3.975)	2.623 (1.222 to 3.975)	2.623 (1.222 to 3.975)	2.623 (1.222 to 3.975)	2.623 (1.222 to 3.975)	2.623 (1.222 to 3.975)	2.623 (1.222 to 3.975)	2.623 (1.222 to 3.975)	2.623 (1.222 to 3.975)	2.623 (1.222 to 3.975)	2.623 (1.222 to 3.975)	2.623 (1.222 to 3.975)	2.623 (1.222 to 3.975)	2.623 (1.222 to 3.975)
Chronic lymphoid leukaemia	Low exposure	Both	Both								1.626 (0.998 to 2.256)	1.626 (0.998 to 2.256)	1.626 (0.998 to 2.256)	1.626 (0.998 to 2.256)	1.626 (0.998 to 2.256)	1.626 (0.998 to 2.256)	1.626 (0.998 to 2.256)	1.626 (0.998 to 2.256)	1.626 (0.998 to 2.256)	1.626 (0.998 to 2.256)	1.626 (0.998 to 2.256)	1.626 (0.998 to 2.256)	1.626 (0.998 to 2.256)	1.626 (0.998 to 2.256)	1.626 (0.998 to 2.256)	1.626 (0.998 to 2.256)	1.626 (0.998 to 2.256)
Chronic lymphoid leukaemia	No exposure	Both	Both								1.0 (1.0 to 1.0)	1.0 (1.0 to 1.0)	1.0 (1.0 to 1.0)	1.0 (1.0 to 1.0)	1.0 (1.0 to 1.0)	1.0 (1.0 to 1.0)	1.0 (1.0 to 1.0)	1.0 (1.0 to 1.0)	1.0 (1.0 to 1.0)	1.0 (1.0 to 1.0)	1.0 (1.0 to 1.0)	1.0 (1.0 to 1.0)	1.0 (1.0 to 1.0)	1.0 (1.0 to 1.0)	1.0 (1.0 to 1.0)	1.0 (1.0 to 1.0)	1.0 (1.0 to 1.0)
Acute myeloid leukaemia	High exposure	Both	Both								2.623 (1.222 to 3.975)	2.623 (1.222 to 3.975)	2.623 (1.222 to 3.975)	2.623 (1.222 to 3.975)	2.623 (1.222 to 3.975)	2.623 (1.222 to 3.975)	2.623 (1.222 to 3.975)	2.623 (1.222 to 3.975)	2.623 (1.222 to 3.975)	2.623 (1.222 to 3.975)	2.623 (1.222 to 3.975)	2.623 (1.222 to 3.975)	2.623 (1.222 to 3.975)	2.623 (1.222 to 3.975)	2.623 (1.222 to 3.975)	2.623 (1.222 to 3.975)	2.623 (1.222 to 3.975)
Acute myeloid leukaemia	Low exposure	Both	Both								1.626 (0.998 to 2.256)	1.626 (0.998 to 2.256)	1.626 (0.998 to 2.256)	1.626 (0.998 to 2.256)	1.626 (0.998 to 2.256)	1.626 (0.998 to 2.256)	1.626 (0.998 to 2.256)	1.626 (0.998 to 2.256)	1.626 (0.998 to 2.256)	1.626 (0.998 to 2.256)	1.626 (0.998 to 2.256)	1.626 (0.998 to 2.256)	1.626 (0.998 to 2.256)	1.626 (0.998 to 2.256)	1.626 (0.998 to 2.256)	1.626 (0.998 to 2.256)	1.626 (0.998 to 2.256)
Acute myeloid leukaemia	No exposure	Both	Both								1.0 (1.0 to 1.0)	1.0 (1.0 to 1.0)	1.0 (1.0 to 1.0)	1.0 (1.0 to 1.0)	1.0 (1.0 to 1.0)	1.0 (1.0 to 1.0)	1.0 (1.0 to 1.0)	1.0 (1.0 to 1.0)	1.0 (1.0 to 1.0)	1.0 (1.0 to 1.0)	1.0 (1.0 to 1.0)	1.0 (1.0 to 1.0)	1.0 (1.0 to 1.0)	1.0 (1.0 to 1.0)	1.0 (1.0 to 1.0)	1.0 (1.0 to 1.0)	1.0 (1.0 to 1.0)
Chronic myeloid leukaemia	High exposure	Both	Both								2.623 (1.222 to 3.975)	2.623 (1.222 to 3.975)	2.623 (1.222 to 3.975)	2.623 (1.222 to 3.975)	2.623 (1.222 to 3.975)	2.623 (1.222 to 3.975)	2.623 (1.222 to 3.975)	2.623 (1.222 to 3.975)	2.623 (1.222 to 3.975)	2.623 (1.222 to 3.975)	2.623 (1.222 to 3.975)	2.623 (1.222 to 3.975)	2.623 (1.222 to 3.975)	2.623 (1.222 to 3.975)	2.623 (1.222 to 3.975)	2.623 (1.222 to 3.975)	2.623 (1.222 to 3.975)
Chronic myeloid leukaemia	Low exposure	Both	Both								1.626 (0.998 to 2.256)	1.626 (0.998 to 2.256)	1.626 (0.998 to 2.256)	1.626 (0.998 to 2.256)	1.626 (0.998 to 2.256)	1.626 (0.998 to 2.256)	1.626 (0.998 to 2.256)	1.626 (0.998 to 2.256)	1.626 (0.998 to 2.256)	1.626 (0.998 to 2.256)	1.626 (0.998 to 2.256)	1.626 (0.998 to 2.256)	1.626 (0.998 to 2.256)	1.626 (0.998 to 2.256)	1.626 (0.998 to 2.256)	1.626 (0.998 to 2.256)	1.626 (0.998 to 2.256)
Chronic myeloid leukaemia	No exposure	Both	Both								1.0 (1.0 to 1.0)	1.0 (1.0 to 1.0)	1.0 (1.0 to 1.0)	1.0 (1.0 to 1.0)	1.0 (1.0 to 1.0)	1.0 (1.0 to 1.0)	1.0 (1.0 to 1.0)	1.0 (1.0 to 1.0)	1.0 (1.0 to 1.0)	1.0 (1.0 to 1.0)	1.0 (1.0 to 1.0)	1.0 (1.0 to 1.0)	1.0 (1.0 to 1.0)	1.0 (1.0 to 1.0)	1.0 (1.0 to 1.0)	1.0 (1.0 to 1.0)	1.0 (1.0 to 1.0)
Other leukaemia	High exposure	Both	Both								2.623 (1.222 to 3.975)	2.623 (1.222 to 3.975)	2.623 (1.222 to 3.975)	2.623 (1.222 to 3.975)	2.623 (1.222 to 3.975)	2.623 (1.222 to 3.975)	2.623 (1.222 to 3.975)	2.623 (1.222 to 3.975)	2.623 (1.222 to 3.975)	2.623 (1.222 to 3.975)	2.623 (1.222 to 3.975)	2.623 (1.222 to 3.975)	2.623 (1.222 to 3.975)	2.623 (1.222 to 3.975)	2.623 (1.222 to 3.975)	2.623 (1.222 to 3.975)	2.623 (1.222 to 3.975)
Other leukaemia	Low exposure	Both	Both								1.626 (0.998 to 2.256)	1.626 (0.998 to 2.256)	1.626 (0.998 to 2.256)	1.626 (0.998 to 2.256)	1.626 (0.998 to 2.256)	1.626 (0.998 to 2.256)	1.626 (0.998 to 2.256)	1.626 (0.998 to 2.256)	1.626 (0.998 to 2.256)	1.626 (0.998 to 2.256)	1.626 (0.998 to 2.256)	1.626 (0.998 to 2.256)	1.626 (0.998 to 2.256)	1.626 (0.998 to 2.256)	1.626 (0.998 to 2.256)	1.626 (0.998 to 2.256)	1.626 (0.998 to 2.256)
Other leukaemia	No exposure	Both	Both								1.0 (1.0 to 1.0)	1.0 (1.0 to 1.0)	1.0 (1.0 to 1.0)	1.0 (1.0 to 1.0)	1.0 (1.0 to 1.0)	1.0 (1.0 to 1.0)	1.0 (1.0 to 1.0)	1.0 (1.0 to 1.0)	1.0 (1.0 to 1.0)	1.0 (1.0 to 1.0)	1.0 (1.0 to 1.0)	1.0 (1.0 to 1.0)	1.0 (1.0 to 1.0)	1.0 (1.0 to 1.0)	1.0 (1.0 to 1.0)	1.0 (1.0 to 1.0)	1.0 (1.0 to 1.0)
Occupational exposure to beryllium
Tracheal, bronchus, and lung cancer	High exposure	Both	Males								1.174 (1.086 to 1.269)	1.169 (1.065 to 1.276)	1.17 (1.073 to 1.274)	1.169 (1.073 to 1.269)	1.172 (1.081 to 1.271)	1.168 (1.07 to 1.276)	1.171 (1.071 to 1.274)	1.171 (1.075 to 1.273)	1.17 (1.073 to 1.271)	1.171 (1.072 to 1.271)	1.172 (1.081 to 1.276)	1.171 (1.076 to 1.27)	1.174 (1.079 to 1.276)	1.171 (1.072 to 1.273)	1.171 (1.072 to 1.273)	1.171 (1.072 to 1.273)	1.171 (1.072 to 1.273)
Tracheal, bronchus, and lung cancer	High exposure	Both	Females								1.17 (1.082 to 1.262)	1.17 (1.076 to 1.277)	1.169 (1.072 to 1.277)	1.17 (1.077 to 1.275)	1.172 (1.075 to 1.274)	1.171 (1.078 to 1.276)	1.173 (1.074 to 1.276)	1.172 (1.074 to 1.273)	1.173 (1.081 to 1.277)	1.169 (1.074 to 1.269)	1.173 (1.077 to 1.282)	1.167 (1.069 to 1.269)	1.169 (1.073 to 1.274)	1.171 (1.068 to 1.279)	1.171 (1.068 to 1.279)	1.171 (1.068 to 1.279)	1.171 (1.068 to 1.279)
Tracheal, bronchus, and lung cancer	Low exposure	Both	Males								1.0 (1.0 to 1.0)	1.0 (1.0 to 1.0)	1.0 (1.0 to 1.0)	1.0 (1.0 to 1.0)	1.0 (1.0 to 1.0)	1.0 (1.0 to 1.0)	1.0 (1.0 to 1.0)	1.0 (1.0 to 1.0)	1.0 (1.0 to 1.0)	1.0 (1.0 to 1.0)	1.0 (1.0 to 1.0)	1.0 (1.0 to 1.0)	1.0 (1.0 to 1.0)	1.0 (1.0 to 1.0)	1.0 (1.0 to 1.0)	1.0 (1.0 to 1.0)	1.0 (1.0 to 1.0)
Tracheal, bronchus, and lung cancer	Low exposure	Both	Females								1.0 (1.0 to 1.0)	1.0 (1.0 to 1.0)	1.0 (1.0 to 1.0)	1.0 (1.0 to 1.0)	1.0 (1.0 to 1.0)	1.0 (1.0 to 1.0)	1.0 (1.0 to 1.0)	1.0 (1.0 to 1.0)	1.0 (1.0 to 1.0)	1.0 (1.0 to 1.0)	1.0 (1.0 to 1.0)	1.0 (1.0 to 1.0)	1.0 (1.0 to 1.0)	1.0 (1.0 to 1.0)	1.0 (1.0 to 1.0)	1.0 (1.0 to 1.0)	1.0 (1.0 to 1.0)
Tracheal, bronchus, and lung cancer	No exposure	Both	Males								1.0 (1.0 to 1.0)	1.0 (1.0 to 1.0)	1.0 (1.0 to 1.0)	1.0 (1.0 to 1.0)	1.0 (1.0 to 1.0)	1.0 (1.0 to 1.0)	1.0 (1.0 to 1.0)	1.0 (1.0 to 1.0)	1.0 (1.0 to 1.0)	1.0 (1.0 to 1.0)	1.0 (1.0 to 1.0)	1.0 (1.0 to 1.0)	1.0 (1.0 to 1.0)	1.0 (1.0 to 1.0)	1.0 (1.0 to 1.0)	1.0 (1.0 to 1.0)	1.0 (1.0 to 1.0)
Tracheal, bronchus, and lung cancer	No exposure	Both	Females								1.0 (1.0 to 1.0)	1.0 (1.0 to 1.0)	1.0 (1.0 to 1.0)	1.0 (1.0 to 1.0)	1.0 (1.0 to 1.0)	1.0 (1.0 to 1.0)	1.0 (1.0 to 1.0)	1.0 (1.0 to 1.0)	1.0 (1.0 to 1.0)	1.0 (1.0 to 1.0)	1.0 (1.0 to 1.0)	1.0 (1.0 to 1.0)	1.0 (1.0 to 1.0)	1.0 (1.0 to 1.0)	1.0 (1.0 to 1.0)	1.0 (1.0 to 1.0)	1.0 (1.0 to 1.0)
Occupational exposure to cadmium
Tracheal, bronchus, and lung cancer	High exposure	Both	Males								1.192 (1.097 to 1.292)	1.188 (1.083 to 1.287)	1.19 (1.102 to 1.295)	1.191 (1.092 to 1.304)	1.19 (1.091 to 1.298)	1.19 (1.092 to 1.297)	1.192 (1.096 to 1.298)	1.193 (1.096 to 1.296)	1.19 (1.089 to 1.293)	1.192 (1.089 to 1.297)	1.193 (1.088 to 1.3)	1.187 (1.095 to 1.29)	1.191 (1.095 to 1.289)	1.19 (1.088 to 1.296)	1.19 (1.088 to 1.296)	1.19 (1.088 to 1.296)	1.19 (1.088 to 1.296)
Tracheal, bronchus, and lung cancer	High exposure	Both	Females								1.191 (1.087 to 1.295)	1.191 (1.099 to 1.29)	1.188 (1.093 to 1.293)	1.19 (1.092 to 1.302)	1.191 (1.089 to 1.292)	1.194 (1.098 to 1.297)	1.188 (1.091 to 1.3)	1.19 (1.095 to 1.291)	1.19 (1.096 to 1.294)	1.189 (1.095 to 1.29)	1.192 (1.095 to 1.296)	1.192 (1.09 to 1.298)	1.193 (1.097 to 1.297)	1.193 (1.1 to 1.301)	1.193 (1.1 to 1.301)	1.193 (1.1 to 1.301)	1.193 (1.1 to 1.301)
Tracheal, bronchus, and lung cancer	Low exposure	Both	Males								1.0 (1.0 to 1.0)	1.0 (1.0 to 1.0)	1.0 (1.0 to 1.0)	1.0 (1.0 to 1.0)	1.0 (1.0 to 1.0)	1.0 (1.0 to 1.0)	1.0 (1.0 to 1.0)	1.0 (1.0 to 1.0)	1.0 (1.0 to 1.0)	1.0 (1.0 to 1.0)	1.0 (1.0 to 1.0)	1.0 (1.0 to 1.0)	1.0 (1.0 to 1.0)	1.0 (1.0 to 1.0)	1.0 (1.0 to 1.0)	1.0 (1.0 to 1.0)	1.0 (1.0 to 1.0)
Tracheal, bronchus, and lung cancer	Low exposure	Both	Females								1.0 (1.0 to 1.0)	1.0 (1.0 to 1.0)	1.0 (1.0 to 1.0)	1.0 (1.0 to 1.0)	1.0 (1.0 to 1.0)	1.0 (1.0 to 1.0)	1.0 (1.0 to 1.0)	1.0 (1.0 to 1.0)	1.0 (1.0 to 1.0)	1.0 (1.0 to 1.0)	1.0 (1.0 to 1.0)	1.0 (1.0 to 1.0)	1.0 (1.0 to 1.0)	1.0 (1.0 to 1.0)	1.0 (1.0 to 1.0)	1.0 (1.0 to 1.0)	1.0 (1.0 to 1.0)
Tracheal, bronchus, and lung cancer	No exposure	Both	Males								1.0 (1.0 to 1.0)	1.0 (1.0 to 1.0)	1.0 (1.0 to 1.0)	1.0 (1.0 to 1.0)	1.0 (1.0 to 1.0)	1.0 (1.0 to 1.0)	1.0 (1.0 to 1.0)	1.0 (1.0 to 1.0)	1.0 (1.0 to 1.0)	1.0 (1.0 to 1.0)	1.0 (1.0 to 1.0)	1.0 (1.0 to 1.0)	1.0 (1.0 to 1.0)	1.0 (1.0 to 1.0)	1.0 (1.0 to 1.0)	1.0 (1.0 to 1.0)	1.0 (1.0 to 1.0)
Tracheal, bronchus, and lung cancer	No exposure	Both	Females								1.0 (1.0 to 1.0)	1.0 (1.0 to 1.0)	1.0 (1.0 to 1.0)	1.0 (1.0 to 1.0)	1.0 (1.0 to 1.0)	1.0 (1.0 to 1.0)	1.0 (1.0 to 1.0)	1.0 (1.0 to 1.0)	1.0 (1.0 to 1.0)	1.0 (1.0 to 1.0)	1.0 (1.0 to 1.0)	1.0 (1.0 to 1.0)	1.0 (1.0 to 1.0)	1.0 (1.0 to 1.0)	1.0 (1.0 to 1.0)	1.0 (1.0 to 1.0)	1.0 (1.0 to 1.0)
Occupational exposure to chromium
Tracheal, bronchus, and lung cancer	High exposure	Both	Males								1.179 (1.114 to 1.245)	1.181 (1.117 to 1.25)	1.181 (1.118 to 1.249)	1.18 (1.117 to 1.244)	1.183 (1.117 to 1.249)	1.18 (1.117 to 1.239)	1.18 (1.117 to 1.249)	1.182 (1.12 to 1.246)	1.181 (1.119 to 1.246)	1.179 (1.115 to 1.242)	1.182 (1.121 to 1.247)	1.18 (1.118 to 1.248)	1.18 (1.113 to 1.245)	1.181 (1.117 to 1.244)	1.181 (1.117 to 1.244)	1.181 (1.117 to 1.244)	1.181 (1.117 to 1.244)
Tracheal, bronchus, and lung cancer	High exposure	Both	Females								1.179 (1.116 to 1.247)	1.18 (1.115 to 1.248)	1.18 (1.115 to 1.244)	1.179 (1.118 to 1.243)	1.18 (1.116 to 1.248)	1.181 (1.115 to 1.245)	1.181 (1.119 to 1.25)	1.181 (1.118 to 1.245)	1.181 (1.117 to 1.248)	1.181 (1.117 to 1.244)	1.179 (1.121 to 1.245)	1.181 (1.116 to 1.254)	1.181 (1.116 to 1.245)	1.179 (1.113 to 1.247)	1.179 (1.113 to 1.247)	1.179 (1.113 to 1.247)	1.179 (1.113 to 1.247)
Tracheal, bronchus, and lung cancer	Low exposure	Both	Males								1.0 (1.0 to 1.0)	1.0 (1.0 to 1.0)	1.0 (1.0 to 1.0)	1.0 (1.0 to 1.0)	1.0 (1.0 to 1.0)	1.0 (1.0 to 1.0)	1.0 (1.0 to 1.0)	1.0 (1.0 to 1.0)	1.0 (1.0 to 1.0)	1.0 (1.0 to 1.0)	1.0 (1.0 to 1.0)	1.0 (1.0 to 1.0)	1.0 (1.0 to 1.0)	1.0 (1.0 to 1.0)	1.0 (1.0 to 1.0)	1.0 (1.0 to 1.0)	1.0 (1.0 to 1.0)
Tracheal, bronchus, and lung cancer	Low exposure	Both	Females								1.0 (1.0 to 1.0)	1.0 (1.0 to 1.0)	1.0 (1.0 to 1.0)	1.0 (1.0 to 1.0)	1.0 (1.0 to 1.0)	1.0 (1.0 to 1.0)	1.0 (1.0 to 1.0)	1.0 (1.0 to 1.0)	1.0 (1.0 to 1.0)	1.0 (1.0 to 1.0)	1.0 (1.0 to 1.0)	1.0 (1.0 to 1.0)	1.0 (1.0 to 1.0)	1.0 (1.0 to 1.0)	1.0 (1.0 to 1.0)	1.0 (1.0 to 1.0)	1.0 (1.0 to 1.0)
Tracheal, bronchus, and lung cancer	No exposure	Both	Males								1.0 (1.0 to 1.0)	1.0 (1.0 to 1.0)	1.0 (1.0 to 1.0)	1.0 (1.0 to 1.0)	1.0 (1.0 to 1.0)	1.0 (1.0 to 1.0)	1.0 (1.0 to 1.0)	1.0 (1.0 to 1.0)	1.0 (1.0 to 1.0)	1.0 (1.0 to 1.0)	1.0 (1.0 to 1.0)	1.0 (1.0 to 1.0)	1.0 (1.0 to 1.0)	1.0 (1.0 to 1.0)	1.0 (1.0 to 1.0)	1.0 (1.0 to 1.0)	1.0 (1.0 to 1.0)
Tracheal, bronchus, and lung cancer	No exposure	Both	Females								1.0 (1.0 to 1.0)	1.0 (1.0 to 1.0)	1.0 (1.0 to 1.0)	1.0 (1.0 to 1.0)	1.0 (1.0 to 1.0)	1.0 (1.0 to 1.0)	1.0 (1.0 to 1.0)	1.0 (1.0 to 1.0)	1.0 (1.0 to 1.0)	1.0 (1.0 to 1.0)	1.0 (1.0 to 1.0)	1.0 (1.0 to 1.0)	1.0 (1.0 to 1.0)	1.0 (1.0 to 1.0)	1.0 (1.0 to 1.0)	1.0 (1.0 to 1.0)	1.0 (1.0 to 1.0)
Occupational exposure to diesel engine exhaust
Tracheal, bronchus, and lung cancer	High exposure	Both	Males								1.469 (1.294 to 1.658)	1.477 (1.301 to 1.665)	1.473 (1.29 to 1.668)	1.474 (1.293 to 1.675)	1.472 (1.301 to 1.669)	1.47 (1.294 to 1.662)	1.475 (1.3 to 1.667)	1.469 (1.301 to 1.644)	1.474 (1.295 to 1.676)	1.477 (1.292 to 1.671)	1.477 (1.311 to 1.68)	1.476 (1.302 to 1.669)	1.473 (1.287 to 1.669)	1.477 (1.302 to 1.666)	1.477 (1.302 to 1.666)	1.477 (1.302 to 1.666)	1.477 (1.302 to 1.666)
Tracheal, bronchus, and lung cancer	High exposure	Both	Females								1.473 (1.287 to 1.682)	1.476 (1.303 to 1.681)	1.469 (1.288 to 1.67)	1.467 (1.282 to 1.67)	1.473 (1.288 to 1.66)	1.475 (1.294 to 1.68)	1.477 (1.3 to 1.679)	1.475 (1.302 to 1.674)	1.476 (1.292 to 1.68)	1.481 (1.309 to 1.681)	1.478 (1.295 to 1.683)	1.473 (1.291 to 1.661)	1.473 (1.29 to 1.676)	1.476 (1.289 to 1.662)	1.476 (1.289 to 1.662)	1.476 (1.289 to 1.662)	1.476 (1.289 to 1.662)
Tracheal, bronchus, and lung cancer	Low exposure	Both	Males								1.0 (1.0 to 1.0)	1.0 (1.0 to 1.0)	1.0 (1.0 to 1.0)	1.0 (1.0 to 1.0)	1.0 (1.0 to 1.0)	1.0 (1.0 to 1.0)	1.0 (1.0 to 1.0)	1.0 (1.0 to 1.0)	1.0 (1.0 to 1.0)	1.0 (1.0 to 1.0)	1.0 (1.0 to 1.0)	1.0 (1.0 to 1.0)	1.0 (1.0 to 1.0)	1.0 (1.0 to 1.0)	1.0 (1.0 to 1.0)	1.0 (1.0 to 1.0)	1.0 (1.0 to 1.0)
Tracheal, bronchus, and lung cancer	Low exposure	Both	Females								1.0 (1.0 to 1.0)	1.0 (1.0 to 1.0)	1.0 (1.0 to 1.0)	1.0 (1.0 to 1.0)	1.0 (1.0 to 1.0)	1.0 (1.0 to 1.0)	1.0 (1.0 to 1.0)	1.0 (1.0 to 1.0)	1.0 (1.0 to 1.0)	1.0 (1.0 to 1.0)	1.0 (1.0 to 1.0)	1.0 (1.0 to 1.0)	1.0 (1.0 to 1.0)	1.0 (1.0 to 1.0)	1.0 (1.0 to 1.0)	1.0 (1.0 to 1.0)	1.0 (1.0 to 1.0)
Tracheal, bronchus, and lung cancer	No exposure	Both	Males								1.0 (1.0 to 1.0)	1.0 (1.0 to 1.0)	1.0 (1.0 to 1.0)	1.0 (1.0 to 1.0)	1.0 (1.0 to 1.0)	1.0 (1.0 to 1.0)	1.0 (1.0 to 1.0)	1.0 (1.0 to 1.0)	1.0 (1.0 to 1.0)	1.0 (1.0 to 1.0)	1.0 (1.0 to 1.0)	1.0 (1.0 to 1.0)	1.0 (1.0 to 1.0)	1.0 (1.0 to 1.0)	1.0 (1.0 to 1.0)	1.0 (1.0 to 1.0)	1.0 (1.0 to 1.0)
Tracheal, bronchus, and lung cancer	No exposure	Both	Females								1.0 (1.0 to 1.0)	1.0 (1.0 to 1.0)	1.0 (1.0 to 1.0)	1.0 (1.0 to 1.0)	1.0 (1.0 to 1.0)	1.0 (1.0 to 1.0)	1.0 (1.0 to 1.0)	1.0 (1.0 to 1.0)	1.0 (1.0 to 1.0)	1.0 (1.0 to 1.0)	1.0 (1.0 to 1.0)	1.0 (1.0 to 1.0)	1.0 (1.0 to 1.0)	1.0 (1.0 to 1.0)	1.0 (1.0 to 1.0)	1.0 (1.0 to 1.0)	1.0 (1.0 to 1.0)
Occupational exposure to formaldehyde
Nasopharynx cancer	High exposure	Both	Males								2.222 (1.026 to 4.233)	2.294 (1.056 to 4.409)	2.204 (1.023 to 4.036)	2.211 (0.994 to 4.221)	2.23 (1.042 to 4.13)	2.241 (1.077 to 4.068)	2.265 (1.056 to 4.33)	2.198 (1.041 to 4.081)	2.232 (1.104 to 4.091)	2.215 (1.022 to 4.191)	2.251 (1.056 to 4.236)	2.233 (1.022 to 4.329)	2.234 (1.02 to 4.325)	2.204 (1.064 to 4.14)	2.204 (1.064 to 4.14)	2.204 (1.064 to 4.14)	2.204 (1.064 to 4.14)
Nasopharynx cancer	High exposure	Both	Females								2.202 (1.04 to 4.059)	2.246 (1.039 to 4.184)	2.227 (1.05 to 4.207)	2.269 (1.084 to 4.182)	2.264 (1.069 to 4.385)	2.217 (1.041 to 4.21)	2.201 (1.035 to 4.162)	2.221 (1.035 to 4.234)	2.225 (1.025 to 4.212)	2.276 (1.072 to 4.204)	2.261 (1.04 to 4.208)	2.258 (1.042 to 4.371)	2.241 (1.031 to 4.156)	2.229 (1.025 to 4.237)	2.229 (1.025 to 4.237)	2.229 (1.025 to 4.237)	2.229 (1.025 to 4.237)
Nasopharynx cancer	Low exposure	Both	Males								1.0 (1.0 to 1.0)	1.0 (1.0 to 1.0)	1.0 (1.0 to 1.0)	1.0 (1.0 to 1.0)	1.0 (1.0 to 1.0)	1.0 (1.0 to 1.0)	1.0 (1.0 to 1.0)	1.0 (1.0 to 1.0)	1.0 (1.0 to 1.0)	1.0 (1.0 to 1.0)	1.0 (1.0 to 1.0)	1.0 (1.0 to 1.0)	1.0 (1.0 to 1.0)	1.0 (1.0 to 1.0)	1.0 (1.0 to 1.0)	1.0 (1.0 to 1.0)	1.0 (1.0 to 1.0)
Nasopharynx cancer	Low exposure	Both	Females								1.0 (1.0 to 1.0)	1.0 (1.0 to 1.0)	1.0 (1.0 to 1.0)	1.0 (1.0 to 1.0)	1.0 (1.0 to 1.0)	1.0 (1.0 to 1.0)	1.0 (1.0 to 1.0)	1.0 (1.0 to 1.0)	1.0 (1.0 to 1.0)	1.0 (1.0 to 1.0)	1.0 (1.0 to 1.0)	1.0 (1.0 to 1.0)	1.0 (1.0 to 1.0)	1.0 (1.0 to 1.0)	1.0 (1.0 to 1.0)	1.0 (1.0 to 1.0)	1.0 (1.0 to 1.0)
Nasopharynx cancer	No exposure	Both	Males								1.0 (1.0 to 1.0)	1.0 (1.0 to 1.0)	1.0 (1.0 to 1.0)	1.0 (1.0 to 1.0)	1.0 (1.0 to 1.0)	1.0 (1.0 to 1.0)	1.0 (1.0 to 1.0)	1.0 (1.0 to 1.0)	1.0 (1.0 to 1.0)	1.0 (1.0 to 1.0)	1.0 (1.0 to 1.0)	1.0 (1.0 to 1.0)	1.0 (1.0 to 1.0)	1.0 (1.0 to 1.0)	1.0 (1.0 to 1.0)	1.0 (1.0 to 1.0)	1.0 (1.0 to 1.0)
Nasopharynx cancer	No exposure	Both	Females								1.0 (1.0 to 1.0)	1.0 (1.0 to 1.0)	1.0 (1.0 to 1.0)	1.0 (1.0 to 1.0)	1.0 (1.0 to 1.0)	1.0 (1.0 to 1.0)	1.0 (1.0 to 1.0)	1.0 (1.0 to 1.0)	1.0 (1.0 to 1.0)	1.0 (1.0 to 1.0)	1.0 (1.0 to 1.0)	1.0 (1.0 to 1.0)	1.0 (1.0 to 1.0)	1.0 (1.0 to 1.0)	1.0 (1.0 to 1.0)	1.0 (1.0 to 1.0)	1.0 (1.0 to 1.0)
Acute lymphoid leukaemia	High exposure	Both	Males								1.483 (1.191 to 1.818)	1.479 (1.183 to 1.83)	1.474 (1.182 to 1.815)	1.48 (1.193 to 1.827)	1.479 (1.197 to 1.804)	1.467 (1.174 to 1.843)	1.481 (1.178 to 1.839)	1.49 (1.199 to 1.831)	1.47 (1.197 to 1.842)	1.487 (1.2 to 1.846)	1.485 (1.188 to 1.803)	1.48 (1.18 to 1.836)	1.482 (1.202 to 1.839)	1.488 (1.198 to 1.827)	1.488 (1.198 to 1.827)	1.488 (1.198 to 1.827)	1.488 (1.198 to 1.827)
Acute lymphoid leukaemia	High exposure	Both	Females								1.485 (1.199 to 1.845)	1.485 (1.183 to 1.855)	1.479 (1.184 to 1.844)	1.471 (1.181 to 1.774)	1.469 (1.183 to 1.819)	1.486 (1.196 to 1.823)	1.485 (1.19 to 1.848)	1.481 (1.191 to 1.856)	1.48 (1.199 to 1.814)	1.47 (1.184 to 1.812)	1.473 (1.19 to 1.814)	1.471 (1.194 to 1.789)	1.49 (1.209 to 1.859)	1.464 (1.18 to 1.788)	1.464 (1.18 to 1.788)	1.464 (1.18 to 1.788)	1.464 (1.18 to 1.788)
Acute lymphoid leukaemia	Low exposure	Both	Males								1.0 (1.0 to 1.0)	1.0 (1.0 to 1.0)	1.0 (1.0 to 1.0)	1.0 (1.0 to 1.0)	1.0 (1.0 to 1.0)	1.0 (1.0 to 1.0)	1.0 (1.0 to 1.0)	1.0 (1.0 to 1.0)	1.0 (1.0 to 1.0)	1.0 (1.0 to 1.0)	1.0 (1.0 to 1.0)	1.0 (1.0 to 1.0)	1.0 (1.0 to 1.0)	1.0 (1.0 to 1.0)	1.0 (1.0 to 1.0)	1.0 (1.0 to 1.0)	1.0 (1.0 to 1.0)
Acute lymphoid leukaemia	Low exposure	Both	Females								1.0 (1.0 to 1.0)	1.0 (1.0 to 1.0)	1.0 (1.0 to 1.0)	1.0 (1.0 to 1.0)	1.0 (1.0 to 1.0)	1.0 (1.0 to 1.0)	1.0 (1.0 to 1.0)	1.0 (1.0 to 1.0)	1.0 (1.0 to 1.0)	1.0 (1.0 to 1.0)	1.0 (1.0 to 1.0)	1.0 (1.0 to 1.0)	1.0 (1.0 to 1.0)	1.0 (1.0 to 1.0)	1.0 (1.0 to 1.0)	1.0 (1.0 to 1.0)	1.0 (1.0 to 1.0)
Acute lymphoid leukaemia	No exposure	Both	Males								1.0 (1.0 to 1.0)	1.0 (1.0 to 1.0)	1.0 (1.0 to 1.0)	1.0 (1.0 to 1.0)	1.0 (1.0 to 1.0)	1.0 (1.0 to 1.0)	1.0 (1.0 to 1.0)	1.0 (1.0 to 1.0)	1.0 (1.0 to 1.0)	1.0 (1.0 to 1.0)	1.0 (1.0 to 1.0)	1.0 (1.0 to 1.0)	1.0 (1.0 to 1.0)	1.0 (1.0 to 1.0)	1.0 (1.0 to 1.0)	1.0 (1.0 to 1.0)	1.0 (1.0 to 1.0)
Acute lymphoid leukaemia	No exposure	Both	Females								1.0 (1.0 to 1.0)	1.0 (1.0 to 1.0)	1.0 (1.0 to 1.0)	1.0 (1.0 to 1.0)	1.0 (1.0 to 1.0)	1.0 (1.0 to 1.0)	1.0 (1.0 to 1.0)	1.0 (1.0 to 1.0)	1.0 (1.0 to 1.0)	1.0 (1.0 to 1.0)	1.0 (1.0 to 1.0)	1.0 (1.0 to 1.0)	1.0 (1.0 to 1.0)	1.0 (1.0 to 1.0)	1.0 (1.0 to 1.0)	1.0 (1.0 to 1.0)	1.0 (1.0 to 1.0)
Chronic lymphoid leukaemia	High exposure	Both	Males								1.483 (1.191 to 1.818)	1.479 (1.183 to 1.83)	1.474 (1.182 to 1.815)	1.48 (1.193 to 1.827)	1.479 (1.197 to 1.804)	1.467 (1.174 to 1.843)	1.481 (1.178 to 1.839)	1.49 (1.199 to 1.831)	1.47 (1.197 to 1.842)	1.487 (1.2 to 1.846)	1.485 (1.188 to 1.803)	1.48 (1.18 to 1.836)	1.482 (1.202 to 1.839)	1.488 (1.198 to 1.827)	1.488 (1.198 to 1.827)	1.488 (1.198 to 1.827)	1.488 (1.198 to 1.827)
Chronic lymphoid leukaemia	High exposure	Both	Females								1.485 (1.199 to 1.845)	1.485 (1.183 to 1.855)	1.479 (1.184 to 1.844)	1.471 (1.181 to 1.774)	1.469 (1.183 to 1.819)	1.486 (1.196 to 1.823)	1.485 (1.19 to 1.848)	1.481 (1.191 to 1.856)	1.48 (1.199 to 1.814)	1.47 (1.184 to 1.812)	1.473 (1.19 to 1.814)	1.471 (1.194 to 1.789)	1.49 (1.209 to 1.859)	1.464 (1.18 to 1.788)	1.464 (1.18 to 1.788)	1.464 (1.18 to 1.788)	1.464 (1.18 to 1.788)
Chronic lymphoid leukaemia	Low exposure	Both	Males								1.0 (1.0 to 1.0)	1.0 (1.0 to 1.0)	1.0 (1.0 to 1.0)	1.0 (1.0 to 1.0)	1.0 (1.0 to 1.0)	1.0 (1.0 to 1.0)	1.0 (1.0 to 1.0)	1.0 (1.0 to 1.0)	1.0 (1.0 to 1.0)	1.0 (1.0 to 1.0)	1.0 (1.0 to 1.0)	1.0 (1.0 to 1.0)	1.0 (1.0 to 1.0)	1.0 (1.0 to 1.0)	1.0 (1.0 to 1.0)	1.0 (1.0 to 1.0)	1.0 (1.0 to 1.0)
Chronic lymphoid leukaemia	Low exposure	Both	Females								1.0 (1.0 to 1.0)	1.0 (1.0 to 1.0)	1.0 (1.0 to 1.0)	1.0 (1.0 to 1.0)	1.0 (1.0 to 1.0)	1.0 (1.0 to 1.0)	1.0 (1.0 to 1.0)	1.0 (1.0 to 1.0)	1.0 (1.0 to 1.0)	1.0 (1.0 to 1.0)	1.0 (1.0 to 1.0)	1.0 (1.0 to 1.0)	1.0 (1.0 to 1.0)	1.0 (1.0 to 1.0)	1.0 (1.0 to 1.0)	1.0 (1.0 to 1.0)	1.0 (1.0 to 1.0)
Chronic lymphoid leukaemia	No exposure	Both	Males								1.0 (1.0 to 1.0)	1.0 (1.0 to 1.0)	1.0 (1.0 to 1.0)	1.0 (1.0 to 1.0)	1.0 (1.0 to 1.0)	1.0 (1.0 to 1.0)	1.0 (1.0 to 1.0)	1.0 (1.0 to 1.0)	1.0 (1.0 to 1.0)	1.0 (1.0 to 1.0)	1.0 (1.0 to 1.0)	1.0 (1.0 to 1.0)	1.0 (1.0 to 1.0)	1.0 (1.0 to 1.0)	1.0 (1.0 to 1.0)	1.0 (1.0 to 1.0)	1.0 (1.0 to 1.0)
Chronic lymphoid leukaemia	No exposure	Both	Females								1.0 (1.0 to 1.0)	1.0 (1.0 to 1.0)	1.0 (1.0 to 1.0)	1.0 (1.0 to 1.0)	1.0 (1.0 to 1.0)	1.0 (1.0 to 1.0)	1.0 (1.0 to 1.0)	1.0 (1.0 to 1.0)	1.0 (1.0 to 1.0)	1.0 (1.0 to 1.0)	1.0 (1.0 to 1.0)	1.0 (1.0 to 1.0)	1.0 (1.0 to 1.0)	1.0 (1.0 to 1.0)	1.0 (1.0 to 1.0)	1.0 (1.0 to 1.0)	1.0 (1.0 to 1.0)
Acute myeloid leukaemia	High exposure	Both	Males								1.483 (1.191 to 1.818)	1.479 (1.183 to 1.83)	1.474 (1.182 to 1.815)	1.48 (1.193 to 1.827)	1.479 (1.197 to 1.804)	1.467 (1.174 to 1.843)	1.481 (1.178 to 1.839)	1.49 (1.199 to 1.831)	1.47 (1.197 to 1.842)	1.487 (1.2 to 1.846)	1.485 (1.188 to 1.803)	1.48 (1.18 to 1.836)	1.482 (1.202 to 1.839)	1.488 (1.198 to 1.827)	1.488 (1.198 to 1.827)	1.488 (1.198 to 1.827)	1.488 (1.198 to 1.827)
Acute myeloid leukaemia	High exposure	Both	Females								1.485 (1.199 to 1.845)	1.485 (1.183 to 1.855)	1.479 (1.184 to 1.844)	1.471 (1.181 to 1.774)	1.469 (1.183 to 1.819)	1.486 (1.196 to 1.823)	1.485 (1.19 to 1.848)	1.481 (1.191 to 1.856)	1.48 (1.199 to 1.814)	1.47 (1.184 to 1.812)	1.473 (1.19 to 1.814)	1.471 (1.194 to 1.789)	1.49 (1.209 to 1.859)	1.464 (1.18 to 1.788)	1.464 (1.18 to 1.788)	1.464 (1.18 to 1.788)	1.464 (1.18 to 1.788)
Acute myeloid leukaemia	Low exposure	Both	Males								1.0 (1.0 to 1.0)	1.0 (1.0 to 1.0)	1.0 (1.0 to 1.0)	1.0 (1.0 to 1.0)	1.0 (1.0 to 1.0)	1.0 (1.0 to 1.0)	1.0 (1.0 to 1.0)	1.0 (1.0 to 1.0)	1.0 (1.0 to 1.0)	1.0 (1.0 to 1.0)	1.0 (1.0 to 1.0)	1.0 (1.0 to 1.0)	1.0 (1.0 to 1.0)	1.0 (1.0 to 1.0)	1.0 (1.0 to 1.0)	1.0 (1.0 to 1.0)	1.0 (1.0 to 1.0)
Acute myeloid leukaemia	Low exposure	Both	Females								1.0 (1.0 to 1.0)	1.0 (1.0 to 1.0)	1.0 (1.0 to 1.0)	1.0 (1.0 to 1.0)	1.0 (1.0 to 1.0)	1.0 (1.0 to 1.0)	1.0 (1.0 to 1.0)	1.0 (1.0 to 1.0)	1.0 (1.0 to 1.0)	1.0 (1.0 to 1.0)	1.0 (1.0 to 1.0)	1.0 (1.0 to 1.0)	1.0 (1.0 to 1.0)	1.0 (1.0 to 1.0)	1.0 (1.0 to 1.0)	1.0 (1.0 to 1.0)	1.0 (1.0 to 1.0)
Acute myeloid leukaemia	No exposure	Both	Males								1.0 (1.0 to 1.0)	1.0 (1.0 to 1.0)	1.0 (1.0 to 1.0)	1.0 (1.0 to 1.0)	1.0 (1.0 to 1.0)	1.0 (1.0 to 1.0)	1.0 (1.0 to 1.0)	1.0 (1.0 to 1.0)	1.0 (1.0 to 1.0)	1.0 (1.0 to 1.0)	1.0 (1.0 to 1.0)	1.0 (1.0 to 1.0)	1.0 (1.0 to 1.0)	1.0 (1.0 to 1.0)	1.0 (1.0 to 1.0)	1.0 (1.0 to 1.0)	1.0 (1.0 to 1.0)
Acute myeloid leukaemia	No exposure	Both	Females								1.0 (1.0 to 1.0)	1.0 (1.0 to 1.0)	1.0 (1.0 to 1.0)	1.0 (1.0 to 1.0)	1.0 (1.0 to 1.0)	1.0 (1.0 to 1.0)	1.0 (1.0 to 1.0)	1.0 (1.0 to 1.0)	1.0 (1.0 to 1.0)	1.0 (1.0 to 1.0)	1.0 (1.0 to 1.0)	1.0 (1.0 to 1.0)	1.0 (1.0 to 1.0)	1.0 (1.0 to 1.0)	1.0 (1.0 to 1.0)	1.0 (1.0 to 1.0)	1.0 (1.0 to 1.0)
Chronic myeloid leukaemia	High exposure	Both	Males								1.483 (1.191 to 1.818)	1.479 (1.183 to 1.83)	1.474 (1.182 to 1.815)	1.48 (1.193 to 1.827)	1.479 (1.197 to 1.804)	1.467 (1.174 to 1.843)	1.481 (1.178 to 1.839)	1.49 (1.199 to 1.831)	1.47 (1.197 to 1.842)	1.487 (1.2 to 1.846)	1.485 (1.188 to 1.803)	1.48 (1.18 to 1.836)	1.482 (1.202 to 1.839)	1.488 (1.198 to 1.827)	1.488 (1.198 to 1.827)	1.488 (1.198 to 1.827)	1.488 (1.198 to 1.827)
Chronic myeloid leukaemia	High exposure	Both	Females								1.485 (1.199 to 1.845)	1.485 (1.183 to 1.855)	1.479 (1.184 to 1.844)	1.471 (1.181 to 1.774)	1.469 (1.183 to 1.819)	1.486 (1.196 to 1.823)	1.485 (1.19 to 1.848)	1.481 (1.191 to 1.856)	1.48 (1.199 to 1.814)	1.47 (1.184 to 1.812)	1.473 (1.19 to 1.814)	1.471 (1.194 to 1.789)	1.49 (1.209 to 1.859)	1.464 (1.18 to 1.788)	1.464 (1.18 to 1.788)	1.464 (1.18 to 1.788)	1.464 (1.18 to 1.788)
Chronic myeloid leukaemia	Low exposure	Both	Males								1.0 (1.0 to 1.0)	1.0 (1.0 to 1.0)	1.0 (1.0 to 1.0)	1.0 (1.0 to 1.0)	1.0 (1.0 to 1.0)	1.0 (1.0 to 1.0)	1.0 (1.0 to 1.0)	1.0 (1.0 to 1.0)	1.0 (1.0 to 1.0)	1.0 (1.0 to 1.0)	1.0 (1.0 to 1.0)	1.0 (1.0 to 1.0)	1.0 (1.0 to 1.0)	1.0 (1.0 to 1.0)	1.0 (1.0 to 1.0)	1.0 (1.0 to 1.0)	1.0 (1.0 to 1.0)
Chronic myeloid leukaemia	Low exposure	Both	Females								1.0 (1.0 to 1.0)	1.0 (1.0 to 1.0)	1.0 (1.0 to 1.0)	1.0 (1.0 to 1.0)	1.0 (1.0 to 1.0)	1.0 (1.0 to 1.0)	1.0 (1.0 to 1.0)	1.0 (1.0 to 1.0)	1.0 (1.0 to 1.0)	1.0 (1.0 to 1.0)	1.0 (1.0 to 1.0)	1.0 (1.0 to 1.0)	1.0 (1.0 to 1.0)	1.0 (1.0 to 1.0)	1.0 (1.0 to 1.0)	1.0 (1.0 to 1.0)	1.0 (1.0 to 1.0)
Chronic myeloid leukaemia	No exposure	Both	Males								1.0 (1.0 to 1.0)	1.0 (1.0 to 1.0)	1.0 (1.0 to 1.0)	1.0 (1.0 to 1.0)	1.0 (1.0 to 1.0)	1.0 (1.0 to 1.0)	1.0 (1.0 to 1.0)	1.0 (1.0 to 1.0)	1.0 (1.0 to 1.0)	1.0 (1.0 to 1.0)	1.0 (1.0 to 1.0)	1.0 (1.0 to 1.0)	1.0 (1.0 to 1.0)	1.0 (1.0 to 1.0)	1.0 (1.0 to 1.0)	1.0 (1.0 to 1.0)	1.0 (1.0 to 1.0)
Chronic myeloid leukaemia	No exposure	Both	Females								1.0 (1.0 to 1.0)	1.0 (1.0 to 1.0)	1.0 (1.0 to 1.0)	1.0 (1.0 to 1.0)	1.0 (1.0 to 1.0)	1.0 (1.0 to 1.0)	1.0 (1.0 to 1.0)	1.0 (1.0 to 1.0)	1.0 (1.0 to 1.0)	1.0 (1.0 to 1.0)	1.0 (1.0 to 1.0)	1.0 (1.0 to 1.0)	1.0 (1.0 to 1.0)	1.0 (1.0 to 1.0)	1.0 (1.0 to 1.0)	1.0 (1.0 to 1.0)	1.0 (1.0 to 1.0)
Other leukaemia	High exposure	Both	Males								1.483 (1.191 to 1.818)	1.479 (1.183 to 1.83)	1.474 (1.182 to 1.815)	1.48 (1.193 to 1.827)	1.479 (1.197 to 1.804)	1.467 (1.174 to 1.843)	1.481 (1.178 to 1.839)	1.49 (1.199 to 1.831)	1.47 (1.197 to 1.842)	1.487 (1.2 to 1.846)	1.485 (1.188 to 1.803)	1.48 (1.18 to 1.836)	1.482 (1.202 to 1.839)	1.488 (1.198 to 1.827)	1.488 (1.198 to 1.827)	1.488 (1.198 to 1.827)	1.488 (1.198 to 1.827)
Other leukaemia	High exposure	Both	Females								1.485 (1.199 to 1.845)	1.485 (1.183 to 1.855)	1.479 (1.184 to 1.844)	1.471 (1.181 to 1.774)	1.469 (1.183 to 1.819)	1.486 (1.196 to 1.823)	1.485 (1.19 to 1.848)	1.481 (1.191 to 1.856)	1.48 (1.199 to 1.814)	1.47 (1.184 to 1.812)	1.473 (1.19 to 1.814)	1.471 (1.194 to 1.789)	1.49 (1.209 to 1.859)	1.464 (1.18 to 1.788)	1.464 (1.18 to 1.788)	1.464 (1.18 to 1.788)	1.464 (1.18 to 1.788)
Other leukaemia	Low exposure	Both	Males								1.0 (1.0 to 1.0)	1.0 (1.0 to 1.0)	1.0 (1.0 to 1.0)	1.0 (1.0 to 1.0)	1.0 (1.0 to 1.0)	1.0 (1.0 to 1.0)	1.0 (1.0 to 1.0)	1.0 (1.0 to 1.0)	1.0 (1.0 to 1.0)	1.0 (1.0 to 1.0)	1.0 (1.0 to 1.0)	1.0 (1.0 to 1.0)	1.0 (1.0 to 1.0)	1.0 (1.0 to 1.0)	1.0 (1.0 to 1.0)	1.0 (1.0 to 1.0)	1.0 (1.0 to 1.0)
Other leukaemia	Low exposure	Both	Females								1.0 (1.0 to 1.0)	1.0 (1.0 to 1.0)	1.0 (1.0 to 1.0)	1.0 (1.0 to 1.0)	1.0 (1.0 to 1.0)	1.0 (1.0 to 1.0)	1.0 (1.0 to 1.0)	1.0 (1.0 to 1.0)	1.0 (1.0 to 1.0)	1.0 (1.0 to 1.0)	1.0 (1.0 to 1.0)	1.0 (1.0 to 1.0)	1.0 (1.0 to 1.0)	1.0 (1.0 to 1.0)	1.0 (1.0 to 1.0)	1.0 (1.0 to 1.0)	1.0 (1.0 to 1.0)
Other leukaemia	No exposure	Both	Males								1.0 (1.0 to 1.0)	1.0 (1.0 to 1.0)	1.0 (1.0 to 1.0)	1.0 (1.0 to 1.0)	1.0 (1.0 to 1.0)	1.0 (1.0 to 1.0)	1.0 (1.0 to 1.0)	1.0 (1.0 to 1.0)	1.0 (1.0 to 1.0)	1.0 (1.0 to 1.0)	1.0 (1.0 to 1.0)	1.0 (1.0 to 1.0)	1.0 (1.0 to 1.0)	1.0 (1.0 to 1.0)	1.0 (1.0 to 1.0)	1.0 (1.0 to 1.0)	1.0 (1.0 to 1.0)
Other leukaemia	No exposure	Both	Females								1.0 (1.0 to 1.0)	1.0 (1.0 to 1.0)	1.0 (1.0 to 1.0)	1.0 (1.0 to 1.0)	1.0 (1.0 to 1.0)	1.0 (1.0 to 1.0)	1.0 (1.0 to 1.0)	1.0 (1.0 to 1.0)	1.0 (1.0 to 1.0)	1.0 (1.0 to 1.0)	1.0 (1.0 to 1.0)	1.0 (1.0 to 1.0)	1.0 (1.0 to 1.0)	1.0 (1.0 to 1.0)	1.0 (1.0 to 1.0)	1.0 (1.0 to 1.0)	1.0 (1.0 to 1.0)
Occupational exposure to nickel
Tracheal, bronchus, and lung cancer	High exposure	Both	Both								2.148 (1.296 to 3.297)	2.148 (1.296 to 3.297)	2.148 (1.296 to 3.297)	2.148 (1.296 to 3.297)	2.148 (1.296 to 3.297)	2.148 (1.296 to 3.297)	2.148 (1.296 to 3.297)	2.148 (1.296 to 3.297)	2.148 (1.296 to 3.297)	2.148 (1.296 to 3.297)	2.148 (1.296 to 3.297)	2.148 (1.296 to 3.297)	2.148 (1.296 to 3.297)	2.148 (1.296 to 3.297)	2.148 (1.296 to 3.297)	2.148 (1.296 to 3.297)	2.148 (1.296 to 3.297)
Tracheal, bronchus, and lung cancer	Low exposure	Both	Both								1.538 (0.606 to 3.355)	1.538 (0.606 to 3.355)	1.538 (0.606 to 3.355)	1.538 (0.606 to 3.355)	1.538 (0.606 to 3.355)	1.538 (0.606 to 3.355)	1.538 (0.606 to 3.355)	1.538 (0.606 to 3.355)	1.538 (0.606 to 3.355)	1.538 (0.606 to 3.355)	1.538 (0.606 to 3.355)	1.538 (0.606 to 3.355)	1.538 (0.606 to 3.355)	1.538 (0.606 to 3.355)	1.538 (0.606 to 3.355)	1.538 (0.606 to 3.355)	1.538 (0.606 to 3.355)
Tracheal, bronchus, and lung cancer	No exposure	Both	Both								1.0 (1.0 to 1.0)	1.0 (1.0 to 1.0)	1.0 (1.0 to 1.0)	1.0 (1.0 to 1.0)	1.0 (1.0 to 1.0)	1.0 (1.0 to 1.0)	1.0 (1.0 to 1.0)	1.0 (1.0 to 1.0)	1.0 (1.0 to 1.0)	1.0 (1.0 to 1.0)	1.0 (1.0 to 1.0)	1.0 (1.0 to 1.0)	1.0 (1.0 to 1.0)	1.0 (1.0 to 1.0)	1.0 (1.0 to 1.0)	1.0 (1.0 to 1.0)	1.0 (1.0 to 1.0)
Occupational exposure to polycyclic aromatic hydrocarbons
Tracheal, bronchus, and lung cancer	High exposure	Both	Males								1.31 (1.165 to 1.468)	1.304 (1.146 to 1.466)	1.313 (1.164 to 1.485)	1.314 (1.167 to 1.477)	1.315 (1.17 to 1.474)	1.314 (1.16 to 1.475)	1.315 (1.154 to 1.477)	1.312 (1.16 to 1.477)	1.318 (1.166 to 1.483)	1.311 (1.158 to 1.479)	1.313 (1.166 to 1.485)	1.314 (1.154 to 1.483)	1.313 (1.161 to 1.478)	1.309 (1.176 to 1.477)	1.309 (1.176 to 1.477)	1.309 (1.176 to 1.477)	1.309 (1.176 to 1.477)
Tracheal, bronchus, and lung cancer	High exposure	Both	Females								1.31 (1.154 to 1.486)	1.311 (1.157 to 1.469)	1.313 (1.154 to 1.472)	1.313 (1.155 to 1.469)	1.316 (1.162 to 1.483)	1.313 (1.156 to 1.476)	1.314 (1.155 to 1.483)	1.314 (1.171 to 1.483)	1.311 (1.146 to 1.477)	1.312 (1.163 to 1.481)	1.309 (1.147 to 1.489)	1.316 (1.168 to 1.475)	1.315 (1.15 to 1.479)	1.315 (1.166 to 1.481)	1.315 (1.166 to 1.481)	1.315 (1.166 to 1.481)	1.315 (1.166 to 1.481)
Tracheal, bronchus, and lung cancer	Low exposure	Both	Males								1.0 (1.0 to 1.0)	1.0 (1.0 to 1.0)	1.0 (1.0 to 1.0)	1.0 (1.0 to 1.0)	1.0 (1.0 to 1.0)	1.0 (1.0 to 1.0)	1.0 (1.0 to 1.0)	1.0 (1.0 to 1.0)	1.0 (1.0 to 1.0)	1.0 (1.0 to 1.0)	1.0 (1.0 to 1.0)	1.0 (1.0 to 1.0)	1.0 (1.0 to 1.0)	1.0 (1.0 to 1.0)	1.0 (1.0 to 1.0)	1.0 (1.0 to 1.0)	1.0 (1.0 to 1.0)
Tracheal, bronchus, and lung cancer	Low exposure	Both	Females								1.0 (1.0 to 1.0)	1.0 (1.0 to 1.0)	1.0 (1.0 to 1.0)	1.0 (1.0 to 1.0)	1.0 (1.0 to 1.0)	1.0 (1.0 to 1.0)	1.0 (1.0 to 1.0)	1.0 (1.0 to 1.0)	1.0 (1.0 to 1.0)	1.0 (1.0 to 1.0)	1.0 (1.0 to 1.0)	1.0 (1.0 to 1.0)	1.0 (1.0 to 1.0)	1.0 (1.0 to 1.0)	1.0 (1.0 to 1.0)	1.0 (1.0 to 1.0)	1.0 (1.0 to 1.0)
Tracheal, bronchus, and lung cancer	No exposure	Both	Males								1.0 (1.0 to 1.0)	1.0 (1.0 to 1.0)	1.0 (1.0 to 1.0)	1.0 (1.0 to 1.0)	1.0 (1.0 to 1.0)	1.0 (1.0 to 1.0)	1.0 (1.0 to 1.0)	1.0 (1.0 to 1.0)	1.0 (1.0 to 1.0)	1.0 (1.0 to 1.0)	1.0 (1.0 to 1.0)	1.0 (1.0 to 1.0)	1.0 (1.0 to 1.0)	1.0 (1.0 to 1.0)	1.0 (1.0 to 1.0)	1.0 (1.0 to 1.0)	1.0 (1.0 to 1.0)
Tracheal, bronchus, and lung cancer	No exposure	Both	Females								1.0 (1.0 to 1.0)	1.0 (1.0 to 1.0)	1.0 (1.0 to 1.0)	1.0 (1.0 to 1.0)	1.0 (1.0 to 1.0)	1.0 (1.0 to 1.0)	1.0 (1.0 to 1.0)	1.0 (1.0 to 1.0)	1.0 (1.0 to 1.0)	1.0 (1.0 to 1.0)	1.0 (1.0 to 1.0)	1.0 (1.0 to 1.0)	1.0 (1.0 to 1.0)	1.0 (1.0 to 1.0)	1.0 (1.0 to 1.0)	1.0 (1.0 to 1.0)	1.0 (1.0 to 1.0)
Occupational exposure to silica
Tracheal, bronchus, and lung cancer	High exposure	Both	Both								1.698 (1.164 to 2.259)	1.698 (1.164 to 2.259)	1.698 (1.164 to 2.259)	1.698 (1.164 to 2.259)	1.698 (1.164 to 2.259)	1.698 (1.164 to 2.259)	1.698 (1.164 to 2.259)	1.698 (1.164 to 2.259)	1.698 (1.164 to 2.259)	1.698 (1.164 to 2.259)	1.698 (1.164 to 2.259)	1.698 (1.164 to 2.259)	1.698 (1.164 to 2.259)	1.698 (1.164 to 2.259)	1.698 (1.164 to 2.259)	1.698 (1.164 to 2.259)	1.698 (1.164 to 2.259)
Tracheal, bronchus, and lung cancer	Low exposure	Both	Both								1.537 (1.063 to 1.986)	1.537 (1.063 to 1.986)	1.537 (1.063 to 1.986)	1.537 (1.063 to 1.986)	1.537 (1.063 to 1.986)	1.537 (1.063 to 1.986)	1.537 (1.063 to 1.986)	1.537 (1.063 to 1.986)	1.537 (1.063 to 1.986)	1.537 (1.063 to 1.986)	1.537 (1.063 to 1.986)	1.537 (1.063 to 1.986)	1.537 (1.063 to 1.986)	1.537 (1.063 to 1.986)	1.537 (1.063 to 1.986)	1.537 (1.063 to 1.986)	1.537 (1.063 to 1.986)
Tracheal, bronchus, and lung cancer	No exposure	Both	Both								1.0 (1.0 to 1.0)	1.0 (1.0 to 1.0)	1.0 (1.0 to 1.0)	1.0 (1.0 to 1.0)	1.0 (1.0 to 1.0)	1.0 (1.0 to 1.0)	1.0 (1.0 to 1.0)	1.0 (1.0 to 1.0)	1.0 (1.0 to 1.0)	1.0 (1.0 to 1.0)	1.0 (1.0 to 1.0)	1.0 (1.0 to 1.0)	1.0 (1.0 to 1.0)	1.0 (1.0 to 1.0)	1.0 (1.0 to 1.0)	1.0 (1.0 to 1.0)	1.0 (1.0 to 1.0)
Occupational exposure to sulphuric acid
Larynx cancer	High exposure	Both	Both								4.566 (2.122 to 8.328)	4.566 (2.122 to 8.328)	4.566 (2.122 to 8.328)	4.566 (2.122 to 8.328)	4.566 (2.122 to 8.328)	4.566 (2.122 to 8.328)	4.566 (2.122 to 8.328)	4.566 (2.122 to 8.328)	4.566 (2.122 to 8.328)	4.566 (2.122 to 8.328)	4.566 (2.122 to 8.328)	4.566 (2.122 to 8.328)	4.566 (2.122 to 8.328)	4.566 (2.122 to 8.328)	4.566 (2.122 to 8.328)	4.566 (2.122 to 8.328)	4.566 (2.122 to 8.328)
Larynx cancer	Low exposure	Both	Both								2.024 (0.944 to 3.782)	2.024 (0.944 to 3.782)	2.024 (0.944 to 3.782)	2.024 (0.944 to 3.782)	2.024 (0.944 to 3.782)	2.024 (0.944 to 3.782)	2.024 (0.944 to 3.782)	2.024 (0.944 to 3.782)	2.024 (0.944 to 3.782)	2.024 (0.944 to 3.782)	2.024 (0.944 to 3.782)	2.024 (0.944 to 3.782)	2.024 (0.944 to 3.782)	2.024 (0.944 to 3.782)	2.024 (0.944 to 3.782)	2.024 (0.944 to 3.782)	2.024 (0.944 to 3.782)
Larynx cancer	No exposure	Both	Both								1.0 (1.0 to 1.0)	1.0 (1.0 to 1.0)	1.0 (1.0 to 1.0)	1.0 (1.0 to 1.0)	1.0 (1.0 to 1.0)	1.0 (1.0 to 1.0)	1.0 (1.0 to 1.0)	1.0 (1.0 to 1.0)	1.0 (1.0 to 1.0)	1.0 (1.0 to 1.0)	1.0 (1.0 to 1.0)	1.0 (1.0 to 1.0)	1.0 (1.0 to 1.0)	1.0 (1.0 to 1.0)	1.0 (1.0 to 1.0)	1.0 (1.0 to 1.0)	1.0 (1.0 to 1.0)
Occupational exposure to trichloroethylene
Kidney cancer	High exposure	Both	Both								1.245 (1.054 to 1.456)	1.245 (1.054 to 1.456)	1.245 (1.054 to 1.456)	1.245 (1.054 to 1.456)	1.245 (1.054 to 1.456)	1.245 (1.054 to 1.456)	1.245 (1.054 to 1.456)	1.245 (1.054 to 1.456)	1.245 (1.054 to 1.456)	1.245 (1.054 to 1.456)	1.245 (1.054 to 1.456)	1.245 (1.054 to 1.456)	1.245 (1.054 to 1.456)	1.245 (1.054 to 1.456)	1.245 (1.054 to 1.456)	1.245 (1.054 to 1.456)	1.245 (1.054 to 1.456)
Kidney cancer	Low esposure	Both	Both								1.0 (1.0 to 1.0)	1.0 (1.0 to 1.0)	1.0 (1.0 to 1.0)	1.0 (1.0 to 1.0)	1.0 (1.0 to 1.0)	1.0 (1.0 to 1.0)	1.0 (1.0 to 1.0)	1.0 (1.0 to 1.0)	1.0 (1.0 to 1.0)	1.0 (1.0 to 1.0)	1.0 (1.0 to 1.0)	1.0 (1.0 to 1.0)	1.0 (1.0 to 1.0)	1.0 (1.0 to 1.0)	1.0 (1.0 to 1.0)	1.0 (1.0 to 1.0)	1.0 (1.0 to 1.0)
Kidney cancer	No exposure	Both	Both								1.0 (1.0 to 1.0)	1.0 (1.0 to 1.0)	1.0 (1.0 to 1.0)	1.0 (1.0 to 1.0)	1.0 (1.0 to 1.0)	1.0 (1.0 to 1.0)	1.0 (1.0 to 1.0)	1.0 (1.0 to 1.0)	1.0 (1.0 to 1.0)	1.0 (1.0 to 1.0)	1.0 (1.0 to 1.0)	1.0 (1.0 to 1.0)	1.0 (1.0 to 1.0)	1.0 (1.0 to 1.0)	1.0 (1.0 to 1.0)	1.0 (1.0 to 1.0)	1.0 (1.0 to 1.0)
Occupational asthmagens
Asthma	Admin	Both	Males								1.0 (1.0 to 1.0)	1.0 (1.0 to 1.0)	1.0 (1.0 to 1.0)	1.0 (1.0 to 1.0)	1.0 (1.0 to 1.0)	1.0 (1.0 to 1.0)	1.0 (1.0 to 1.0)	1.0 (1.0 to 1.0)	1.0 (1.0 to 1.0)	1.0 (1.0 to 1.0)	1.0 (1.0 to 1.0)	1.0 (1.0 to 1.0)	1.0 (1.0 to 1.0)	1.0 (1.0 to 1.0)
Asthma	Admin	Both	Females								1.0 (1.0 to 1.0)	1.0 (1.0 to 1.0)	1.0 (1.0 to 1.0)	1.0 (1.0 to 1.0)	1.0 (1.0 to 1.0)	1.0 (1.0 to 1.0)	1.0 (1.0 to 1.0)	1.0 (1.0 to 1.0)	1.0 (1.0 to 1.0)	1.0 (1.0 to 1.0)	1.0 (1.0 to 1.0)	1.0 (1.0 to 1.0)	1.0 (1.0 to 1.0)	1.0 (1.0 to 1.0)
Asthma	Technical	Both	Males								1.05 (0.977 to 1.125)	1.051 (0.979 to 1.122)	1.051 (0.982 to 1.124)	1.051 (0.983 to 1.118)	1.05 (0.977 to 1.12)	1.05 (0.981 to 1.122)	1.051 (0.98 to 1.121)	1.051 (0.986 to 1.121)	1.05 (0.976 to 1.125)	1.05 (0.987 to 1.118)	1.051 (0.984 to 1.121)	1.051 (0.982 to 1.122)	1.051 (0.981 to 1.122)	1.051 (0.981 to 1.122)
Asthma	Technical	Both	Females								1.06 (1.028 to 1.095)	1.06 (1.024 to 1.099)	1.059 (1.025 to 1.095)	1.061 (1.026 to 1.099)	1.06 (1.027 to 1.093)	1.06 (1.026 to 1.094)	1.059 (1.024 to 1.093)	1.06 (1.028 to 1.094)	1.06 (1.027 to 1.092)	1.061 (1.026 to 1.095)	1.06 (1.027 to 1.096)	1.061 (1.023 to 1.096)	1.06 (1.027 to 1.096)	1.06 (1.027 to 1.096)
Asthma	Sales	Both	Males								1.14 (1.047 to 1.237)	1.14 (1.049 to 1.234)	1.144 (1.055 to 1.233)	1.142 (1.048 to 1.234)	1.14 (1.046 to 1.234)	1.141 (1.053 to 1.235)	1.143 (1.052 to 1.238)	1.14 (1.047 to 1.236)	1.141 (1.056 to 1.235)	1.138 (1.046 to 1.236)	1.139 (1.057 to 1.226)	1.141 (1.052 to 1.243)	1.14 (1.058 to 1.239)	1.14 (1.058 to 1.239)
Asthma	Sales	Both	Females								1.131 (1.083 to 1.182)	1.13 (1.083 to 1.178)	1.129 (1.083 to 1.178)	1.13 (1.081 to 1.182)	1.131 (1.084 to 1.18)	1.13 (1.08 to 1.181)	1.13 (1.083 to 1.181)	1.13 (1.079 to 1.178)	1.131 (1.077 to 1.184)	1.13 (1.081 to 1.182)	1.129 (1.082 to 1.181)	1.131 (1.083 to 1.184)	1.131 (1.083 to 1.183)	1.131 (1.083 to 1.183)
Asthma	Agriculture	Both	Males								1.519 (1.1 to 2.029)	1.527 (1.119 to 2.063)	1.524 (1.103 to 2.019)	1.513 (1.127 to 1.999)	1.523 (1.108 to 2.023)	1.516 (1.083 to 2.043)	1.522 (1.106 to 2.038)	1.52 (1.122 to 2.023)	1.519 (1.103 to 2.011)	1.531 (1.122 to 2.047)	1.52 (1.106 to 2.041)	1.508 (1.083 to 2.019)	1.498 (1.081 to 1.965)	1.498 (1.081 to 1.965)
Asthma	Agriculture	Both	Females								1.52 (1.125 to 2.022)	1.506 (1.099 to 1.997)	1.52 (1.115 to 2.05)	1.514 (1.109 to 2.048)	1.509 (1.101 to 1.969)	1.513 (1.128 to 2.026)	1.508 (1.108 to 2.0)	1.526 (1.108 to 2.07)	1.519 (1.117 to 1.981)	1.53 (1.105 to 2.017)	1.519 (1.107 to 2.024)	1.518 (1.115 to 2.018)	1.502 (1.094 to 2.03)	1.502 (1.094 to 2.03)
Asthma	Mining	Both	Males								1.959 (1.576 to 2.413)	1.959 (1.568 to 2.381)	1.971 (1.602 to 2.414)	1.966 (1.571 to 2.396)	1.963 (1.601 to 2.395)	1.959 (1.588 to 2.385)	1.956 (1.595 to 2.406)	1.964 (1.57 to 2.397)	1.969 (1.616 to 2.417)	1.954 (1.574 to 2.406)	1.965 (1.558 to 2.393)	1.955 (1.577 to 2.39)	1.953 (1.551 to 2.418)	1.953 (1.551 to 2.418)
Asthma	Mining	Both	Females								1.956 (1.58 to 2.408)	1.961 (1.574 to 2.395)	1.967 (1.586 to 2.417)	1.952 (1.567 to 2.371)	1.959 (1.575 to 2.416)	1.959 (1.567 to 2.417)	1.962 (1.585 to 2.386)	1.955 (1.591 to 2.393)	1.948 (1.57 to 2.381)	1.964 (1.597 to 2.409)	1.965 (1.59 to 2.414)	1.959 (1.588 to 2.39)	1.973 (1.586 to 2.392)	1.973 (1.586 to 2.392)
Asthma	Transport	Both	Males								1.313 (1.22 to 1.402)	1.311 (1.222 to 1.406)	1.312 (1.225 to 1.399)	1.31 (1.218 to 1.398)	1.312 (1.225 to 1.404)	1.311 (1.225 to 1.401)	1.313 (1.226 to 1.402)	1.31 (1.223 to 1.398)	1.314 (1.221 to 1.396)	1.313 (1.224 to 1.408)	1.311 (1.228 to 1.397)	1.312 (1.225 to 1.409)	1.311 (1.226 to 1.407)	1.311 (1.226 to 1.407)
Asthma	Transport	Both	Females								1.221 (1.132 to 1.312)	1.22 (1.138 to 1.31)	1.217 (1.136 to 1.303)	1.221 (1.138 to 1.313)	1.221 (1.137 to 1.317)	1.221 (1.132 to 1.314)	1.22 (1.132 to 1.312)	1.22 (1.134 to 1.313)	1.221 (1.14 to 1.315)	1.223 (1.139 to 1.309)	1.221 (1.133 to 1.312)	1.224 (1.135 to 1.316)	1.22 (1.133 to 1.313)	1.22 (1.133 to 1.313)
Asthma	Manufact	Both	Males								1.559 (1.477 to 1.647)	1.561 (1.474 to 1.652)	1.56 (1.474 to 1.657)	1.562 (1.472 to 1.658)	1.561 (1.473 to 1.65)	1.561 (1.471 to 1.655)	1.56 (1.471 to 1.649)	1.562 (1.473 to 1.654)	1.558 (1.461 to 1.655)	1.562 (1.479 to 1.655)	1.559 (1.475 to 1.652)	1.562 (1.476 to 1.657)	1.561 (1.474 to 1.654)	1.561 (1.474 to 1.654)
Asthma	Manufact	Both	Females								1.33 (1.272 to 1.392)	1.331 (1.27 to 1.39)	1.33 (1.271 to 1.39)	1.329 (1.271 to 1.388)	1.331 (1.268 to 1.392)	1.329 (1.269 to 1.39)	1.33 (1.269 to 1.391)	1.332 (1.272 to 1.394)	1.331 (1.273 to 1.389)	1.331 (1.272 to 1.391)	1.33 (1.268 to 1.392)	1.33 (1.268 to 1.394)	1.331 (1.272 to 1.39)	1.331 (1.272 to 1.39)
Asthma	Services	Both	Males								1.531 (1.415 to 1.646)	1.531 (1.416 to 1.652)	1.529 (1.409 to 1.649)	1.532 (1.413 to 1.653)	1.529 (1.424 to 1.648)	1.529 (1.416 to 1.645)	1.533 (1.418 to 1.646)	1.535 (1.427 to 1.649)	1.531 (1.416 to 1.655)	1.528 (1.411 to 1.651)	1.53 (1.416 to 1.652)	1.53 (1.411 to 1.658)	1.531 (1.415 to 1.655)	1.531 (1.415 to 1.655)
Asthma	Services	Both	Females								1.41 (1.352 to 1.467)	1.41 (1.357 to 1.469)	1.412 (1.357 to 1.467)	1.41 (1.356 to 1.464)	1.409 (1.353 to 1.463)	1.409 (1.354 to 1.467)	1.41 (1.354 to 1.467)	1.411 (1.357 to 1.464)	1.409 (1.357 to 1.46)	1.411 (1.355 to 1.466)	1.41 (1.354 to 1.465)	1.41 (1.357 to 1.467)	1.411 (1.357 to 1.464)	1.411 (1.357 to 1.464)
Asthma	Other	Both	Males								1.0 (1.0 to 1.0)	1.0 (1.0 to 1.0)	1.0 (1.0 to 1.0)	1.0 (1.0 to 1.0)	1.0 (1.0 to 1.0)	1.0 (1.0 to 1.0)	1.0 (1.0 to 1.0)	1.0 (1.0 to 1.0)	1.0 (1.0 to 1.0)	1.0 (1.0 to 1.0)	1.0 (1.0 to 1.0)	1.0 (1.0 to 1.0)	1.0 (1.0 to 1.0)	1.0 (1.0 to 1.0)
Asthma	Other	Both	Females								1.0 (1.0 to 1.0)	1.0 (1.0 to 1.0)	1.0 (1.0 to 1.0)	1.0 (1.0 to 1.0)	1.0 (1.0 to 1.0)	1.0 (1.0 to 1.0)	1.0 (1.0 to 1.0)	1.0 (1.0 to 1.0)	1.0 (1.0 to 1.0)	1.0 (1.0 to 1.0)	1.0 (1.0 to 1.0)	1.0 (1.0 to 1.0)	1.0 (1.0 to 1.0)	1.0 (1.0 to 1.0)
Occupational particulate matter, gases, and fumes
Chronic obstructive pulmonary disease	High	Both	Males								2.364 (1.463 to 3.64)	2.341 (1.426 to 3.555)	2.37 (1.41 to 3.596)	2.391 (1.455 to 3.756)	2.387 (1.409 to 3.791)	2.379 (1.4 to 3.672)	2.409 (1.439 to 3.833)	2.361 (1.447 to 3.684)	2.367 (1.454 to 3.654)	2.373 (1.375 to 3.64)	2.357 (1.438 to 3.685)	2.402 (1.434 to 3.763)	2.398 (1.441 to 3.813)	2.359 (1.429 to 3.695)	2.359 (1.429 to 3.695)	2.359 (1.429 to 3.695)	2.359 (1.429 to 3.695)
Chronic obstructive pulmonary disease	High	Both	Females								2.371 (1.459 to 3.719)	2.395 (1.483 to 3.669)	2.364 (1.473 to 3.694)	2.377 (1.431 to 3.763)	2.375 (1.446 to 3.698)	2.326 (1.438 to 3.576)	2.35 (1.432 to 3.702)	2.35 (1.425 to 3.609)	2.364 (1.461 to 3.677)	2.364 (1.475 to 3.64)	2.395 (1.476 to 3.715)	2.336 (1.434 to 3.673)	2.363 (1.431 to 3.741)	2.404 (1.462 to 3.619)	2.404 (1.462 to 3.619)	2.404 (1.462 to 3.619)	2.404 (1.462 to 3.619)
Chronic obstructive pulmonary disease	Low	Both	Males								1.462 (1.057 to 1.915)	1.457 (1.052 to 1.935)	1.464 (1.085 to 1.91)	1.45 (1.067 to 1.947)	1.452 (1.06 to 1.963)	1.454 (1.075 to 1.96)	1.446 (1.055 to 1.929)	1.457 (1.076 to 1.933)	1.453 (1.052 to 1.903)	1.46 (1.067 to 1.954)	1.443 (1.057 to 1.916)	1.462 (1.097 to 1.954)	1.464 (1.079 to 1.952)	1.462 (1.096 to 1.965)	1.462 (1.096 to 1.965)	1.462 (1.096 to 1.965)	1.462 (1.096 to 1.965)
Chronic obstructive pulmonary disease	Low	Both	Females								1.446 (1.063 to 1.904)	1.459 (1.09 to 1.954)	1.453 (1.055 to 2.003)	1.459 (1.072 to 1.931)	1.456 (1.056 to 1.968)	1.47 (1.089 to 1.96)	1.44 (1.046 to 1.932)	1.457 (1.097 to 1.925)	1.455 (1.061 to 1.921)	1.451 (1.082 to 1.912)	1.459 (1.102 to 1.941)	1.448 (1.077 to 1.929)	1.467 (1.072 to 1.971)	1.456 (1.056 to 1.927)	1.456 (1.056 to 1.927)	1.456 (1.056 to 1.927)	1.456 (1.056 to 1.927)
Chronic obstructive pulmonary disease	None	Both	Males								1.0 (1.0 to 1.0)	1.0 (1.0 to 1.0)	1.0 (1.0 to 1.0)	1.0 (1.0 to 1.0)	1.0 (1.0 to 1.0)	1.0 (1.0 to 1.0)	1.0 (1.0 to 1.0)	1.0 (1.0 to 1.0)	1.0 (1.0 to 1.0)	1.0 (1.0 to 1.0)	1.0 (1.0 to 1.0)	1.0 (1.0 to 1.0)	1.0 (1.0 to 1.0)	1.0 (1.0 to 1.0)	1.0 (1.0 to 1.0)	1.0 (1.0 to 1.0)	1.0 (1.0 to 1.0)
Chronic obstructive pulmonary disease	None	Both	Females								1.0 (1.0 to 1.0)	1.0 (1.0 to 1.0)	1.0 (1.0 to 1.0)	1.0 (1.0 to 1.0)	1.0 (1.0 to 1.0)	1.0 (1.0 to 1.0)	1.0 (1.0 to 1.0)	1.0 (1.0 to 1.0)	1.0 (1.0 to 1.0)	1.0 (1.0 to 1.0)	1.0 (1.0 to 1.0)	1.0 (1.0 to 1.0)	1.0 (1.0 to 1.0)	1.0 (1.0 to 1.0)	1.0 (1.0 to 1.0)	1.0 (1.0 to 1.0)	1.0 (1.0 to 1.0)
Occupational noise
Mild hearing loss due to age-related and other hearing loss	High exposure, >90dB	Morbidity	Both								7.477 (5.049 to 11.132)	7.423 (4.787 to 10.956)	5.504 (4.293 to 6.843)	5.456 (4.339 to 6.828)	3.07 (2.692 to 3.51)	3.081 (2.715 to 3.498)	2.546 (2.332 to 2.774)	2.554 (2.367 to 2.752)	1.849 (1.712 to 1.995)	1.85 (1.707 to 1.995)	1.45 (1.372 to 1.526)	1.454 (1.378 to 1.529)	1.131 (1.048 to 1.211)	1.131 (1.048 to 1.211)	1.131 (1.048 to 1.211)	1.131 (1.048 to 1.211)	1.131 (1.048 to 1.211)
Mild hearing loss with ringing due to age-related and other hearing loss	High exposure, >90dB	Morbidity	Both								7.477 (5.049 to 11.132)	7.423 (4.787 to 10.956)	5.504 (4.293 to 6.843)	5.456 (4.339 to 6.828)	3.07 (2.692 to 3.51)	3.081 (2.715 to 3.498)	2.546 (2.332 to 2.774)	2.554 (2.367 to 2.752)	1.849 (1.712 to 1.995)	1.85 (1.707 to 1.995)	1.45 (1.372 to 1.526)	1.454 (1.378 to 1.529)	1.131 (1.048 to 1.211)	1.131 (1.048 to 1.211)	1.131 (1.048 to 1.211)	1.131 (1.048 to 1.211)	1.131 (1.048 to 1.211)
Moderate hearing loss due to age-related and other hearing loss	High exposure, >90dB	Morbidity	Both								8.175 (4.62 to 13.221)	8.31 (4.828 to 13.462)	6.71 (4.785 to 9.239)	6.756 (4.705 to 9.168)	5.992 (4.34 to 8.307)	5.987 (4.304 to 8.107)	5.624 (3.954 to 7.821)	5.61 (3.96 to 7.69)	3.643 (2.576 to 5.019)	3.601 (2.494 to 4.936)	2.17 (1.597 to 2.84)	2.146 (1.656 to 2.862)	1.291 (1.06 to 1.539)	1.291 (1.06 to 1.539)	1.291 (1.06 to 1.539)	1.291 (1.06 to 1.539)	1.291 (1.06 to 1.539)
Moderate hearing loss with ringing due to age-related and other hearing loss	High exposure, >90dB	Morbidity	Both								8.175 (4.62 to 13.221)	8.31 (4.828 to 13.462)	6.71 (4.785 to 9.239)	6.756 (4.705 to 9.168)	5.992 (4.34 to 8.307)	5.987 (4.304 to 8.107)	5.624 (3.954 to 7.821)	5.61 (3.96 to 7.69)	3.643 (2.576 to 5.019)	3.601 (2.494 to 4.936)	2.17 (1.597 to 2.84)	2.146 (1.656 to 2.862)	1.291 (1.06 to 1.539)	1.291 (1.06 to 1.539)	1.291 (1.06 to 1.539)	1.291 (1.06 to 1.539)	1.291 (1.06 to 1.539)
Moderately severe hearing loss due to age-related and other hearing loss	High exposure, >90dB	Morbidity	Both								8.27 (4.807 to 13.224)	8.233 (4.709 to 13.126)	6.764 (4.814 to 9.271)	6.726 (4.762 to 9.201)	6.007 (4.114 to 8.374)	6.072 (4.34 to 8.475)	5.638 (3.943 to 7.822)	5.704 (4.007 to 8.022)	3.638 (2.576 to 4.959)	3.591 (2.583 to 4.981)	2.162 (1.64 to 2.816)	2.168 (1.631 to 2.827)	1.297 (1.06 to 1.561)	1.297 (1.06 to 1.561)	1.297 (1.06 to 1.561)	1.297 (1.06 to 1.561)	1.297 (1.06 to 1.561)
Moderately severe hearing loss with ringing due to age-related and other hearing loss	High exposure, >90dB	Morbidity	Both								8.27 (4.807 to 13.224)	8.233 (4.709 to 13.126)	6.764 (4.814 to 9.271)	6.726 (4.762 to 9.201)	6.007 (4.114 to 8.374)	6.072 (4.34 to 8.475)	5.638 (3.943 to 7.822)	5.704 (4.007 to 8.022)	3.638 (2.576 to 4.959)	3.591 (2.583 to 4.981)	2.162 (1.64 to 2.816)	2.168 (1.631 to 2.827)	1.297 (1.06 to 1.561)	1.297 (1.06 to 1.561)	1.297 (1.06 to 1.561)	1.297 (1.06 to 1.561)	1.297 (1.06 to 1.561)
Severe hearing loss with ringing due to age-related and other hearing loss	High exposure, >90dB	Morbidity	Both								8.249 (4.72 to 13.18)	8.292 (4.754 to 13.144)	6.707 (4.73 to 9.34)	6.687 (4.739 to 9.181)	6.075 (4.315 to 8.372)	5.983 (4.247 to 8.221)	5.66 (4.039 to 7.875)	5.61 (3.946 to 7.534)	3.62 (2.541 to 5.01)	3.583 (2.513 to 5.117)	2.138 (1.606 to 2.802)	2.173 (1.645 to 2.807)	1.294 (1.059 to 1.569)	1.294 (1.059 to 1.569)	1.294 (1.059 to 1.569)	1.294 (1.059 to 1.569)	1.294 (1.059 to 1.569)
Severe hearing loss due to age-related and other hearing loss	High exposure, >90dB	Morbidity	Both								8.249 (4.72 to 13.18)	8.292 (4.754 to 13.144)	6.707 (4.73 to 9.34)	6.687 (4.739 to 9.181)	6.075 (4.315 to 8.372)	5.983 (4.247 to 8.221)	5.66 (4.039 to 7.875)	5.61 (3.946 to 7.534)	3.62 (2.541 to 5.01)	3.583 (2.513 to 5.117)	2.138 (1.606 to 2.802)	2.173 (1.645 to 2.807)	1.294 (1.059 to 1.569)	1.294 (1.059 to 1.569)	1.294 (1.059 to 1.569)	1.294 (1.059 to 1.569)	1.294 (1.059 to 1.569)
Profound hearing loss due to age-related and other hearing loss	High exposure, >90dB	Morbidity	Both								8.33 (4.77 to 13.62)	8.437 (4.945 to 13.539)	6.69 (4.739 to 9.26)	6.734 (4.811 to 9.238)	5.974 (4.17 to 8.13)	5.981 (4.273 to 8.413)	5.629 (3.965 to 7.879)	5.589 (3.838 to 7.693)	3.591 (2.489 to 5.087)	3.607 (2.48 to 5.048)	2.144 (1.619 to 2.83)	2.173 (1.638 to 2.822)	1.294 (1.081 to 1.562)	1.294 (1.081 to 1.562)	1.294 (1.081 to 1.562)	1.294 (1.081 to 1.562)	1.294 (1.081 to 1.562)
Profound hearing loss with ringing due to age-related and other hearing loss	High exposure, >90dB	Morbidity	Both								8.33 (4.77 to 13.62)	8.437 (4.945 to 13.539)	6.69 (4.739 to 9.26)	6.734 (4.811 to 9.238)	5.974 (4.17 to 8.13)	5.981 (4.273 to 8.413)	5.629 (3.965 to 7.879)	5.589 (3.838 to 7.693)	3.591 (2.489 to 5.087)	3.607 (2.48 to 5.048)	2.144 (1.619 to 2.83)	2.173 (1.638 to 2.822)	1.294 (1.081 to 1.562)	1.294 (1.081 to 1.562)	1.294 (1.081 to 1.562)	1.294 (1.081 to 1.562)	1.294 (1.081 to 1.562)
Complete hearing loss due to age-related and other hearing loss	High exposure, >90dB	Morbidity	Both								8.242 (4.856 to 13.285)	8.371 (4.712 to 13.317)	6.771 (4.783 to 9.41)	6.703 (4.728 to 9.419)	5.932 (4.209 to 8.003)	5.941 (4.176 to 8.222)	5.62 (3.963 to 7.916)	5.628 (4.002 to 7.742)	3.625 (2.498 to 5.132)	3.625 (2.558 to 5.036)	2.17 (1.614 to 2.802)	2.17 (1.602 to 2.881)	1.291 (1.06 to 1.548)	1.291 (1.06 to 1.548)	1.291 (1.06 to 1.548)	1.291 (1.06 to 1.548)	1.291 (1.06 to 1.548)
Complete hearing loss with ringing due to age-related and other hearing loss	High exposure, >90dB	Morbidity	Both								8.242 (4.856 to 13.285)	8.371 (4.712 to 13.317)	6.771 (4.783 to 9.41)	6.703 (4.728 to 9.419)	5.932 (4.209 to 8.003)	5.941 (4.176 to 8.222)	5.62 (3.963 to 7.916)	5.628 (4.002 to 7.742)	3.625 (2.498 to 5.132)	3.625 (2.558 to 5.036)	2.17 (1.614 to 2.802)	2.17 (1.602 to 2.881)	1.291 (1.06 to 1.548)	1.291 (1.06 to 1.548)	1.291 (1.06 to 1.548)	1.291 (1.06 to 1.548)	1.291 (1.06 to 1.548)
Mild hearing loss due to age-related and other hearing loss	Low exposure, 85-90dB	Morbidity	Both								2.807 (1.872 to 3.963)	2.764 (1.846 to 4.054)	2.953 (2.342 to 3.708)	2.934 (2.322 to 3.605)	2.176 (1.917 to 2.47)	2.172 (1.929 to 2.475)	1.988 (1.831 to 2.153)	1.991 (1.826 to 2.156)	1.551 (1.432 to 1.675)	1.553 (1.432 to 1.686)	1.301 (1.231 to 1.37)	1.3 (1.233 to 1.37)	1.091 (1.017 to 1.172)	1.091 (1.017 to 1.172)	1.091 (1.017 to 1.172)	1.091 (1.017 to 1.172)	1.091 (1.017 to 1.172)
Mild hearing loss with ringing due to age-related and other hearing loss	Low exposure, 85-90dB	Morbidity	Both								2.807 (1.872 to 3.963)	2.764 (1.846 to 4.054)	2.953 (2.342 to 3.708)	2.934 (2.322 to 3.605)	2.176 (1.917 to 2.47)	2.172 (1.929 to 2.475)	1.988 (1.831 to 2.153)	1.991 (1.826 to 2.156)	1.551 (1.432 to 1.675)	1.553 (1.432 to 1.686)	1.301 (1.231 to 1.37)	1.3 (1.233 to 1.37)	1.091 (1.017 to 1.172)	1.091 (1.017 to 1.172)	1.091 (1.017 to 1.172)	1.091 (1.017 to 1.172)	1.091 (1.017 to 1.172)
Moderate hearing loss due to age-related and other hearing loss	Low exposure, 85-90dB	Morbidity	Both								3.072 (1.768 to 4.925)	3.037 (1.78 to 4.813)	3.471 (2.441 to 4.807)	3.454 (2.449 to 4.718)	3.888 (2.724 to 5.326)	3.855 (2.701 to 5.4)	3.93 (2.791 to 5.397)	3.925 (2.715 to 5.487)	2.719 (1.933 to 3.726)	2.689 (1.863 to 3.673)	1.815 (1.363 to 2.404)	1.817 (1.363 to 2.435)	1.228 (1.022 to 1.468)	1.228 (1.022 to 1.468)	1.228 (1.022 to 1.468)	1.228 (1.022 to 1.468)	1.228 (1.022 to 1.468)
Moderate hearing loss with ringing due to age-related and other hearing loss	Low exposure, 85-90dB	Morbidity	Both								3.072 (1.768 to 4.925)	3.037 (1.78 to 4.813)	3.471 (2.441 to 4.807)	3.454 (2.449 to 4.718)	3.888 (2.724 to 5.326)	3.855 (2.701 to 5.4)	3.93 (2.791 to 5.397)	3.925 (2.715 to 5.487)	2.719 (1.933 to 3.726)	2.689 (1.863 to 3.673)	1.815 (1.363 to 2.404)	1.817 (1.363 to 2.435)	1.228 (1.022 to 1.468)	1.228 (1.022 to 1.468)	1.228 (1.022 to 1.468)	1.228 (1.022 to 1.468)	1.228 (1.022 to 1.468)
Moderately severe hearing loss due to age-related and other hearing loss	Low exposure, 85-90dB	Morbidity	Both								3.043 (1.733 to 5.008)	3.008 (1.821 to 4.959)	3.472 (2.48 to 4.825)	3.45 (2.427 to 4.851)	3.84 (2.68 to 5.285)	3.809 (2.686 to 5.308)	3.952 (2.757 to 5.596)	3.931 (2.788 to 5.437)	2.732 (1.891 to 3.782)	2.709 (1.9 to 3.742)	1.837 (1.33 to 2.433)	1.807 (1.37 to 2.364)	1.219 (1.017 to 1.455)	1.219 (1.017 to 1.455)	1.219 (1.017 to 1.455)	1.219 (1.017 to 1.455)	1.219 (1.017 to 1.455)
Moderately severe hearing loss with ringing due to age-related and other hearing loss	Low exposure, 85-90dB	Morbidity	Both								3.043 (1.733 to 5.008)	3.008 (1.821 to 4.959)	3.472 (2.48 to 4.825)	3.45 (2.427 to 4.851)	3.84 (2.68 to 5.285)	3.809 (2.686 to 5.308)	3.952 (2.757 to 5.596)	3.931 (2.788 to 5.437)	2.732 (1.891 to 3.782)	2.709 (1.9 to 3.742)	1.837 (1.33 to 2.433)	1.807 (1.37 to 2.364)	1.219 (1.017 to 1.455)	1.219 (1.017 to 1.455)	1.219 (1.017 to 1.455)	1.219 (1.017 to 1.455)	1.219 (1.017 to 1.455)
Severe hearing loss with ringing due to age-related and other hearing loss	Low exposure, 85-90dB	Morbidity	Both								3.023 (1.794 to 4.956)	2.972 (1.758 to 4.883)	3.444 (2.425 to 4.739)	3.482 (2.463 to 4.764)	3.837 (2.732 to 5.263)	3.867 (2.71 to 5.354)	3.98 (2.746 to 5.531)	3.943 (2.754 to 5.548)	2.711 (1.904 to 3.803)	2.693 (1.929 to 3.736)	1.83 (1.387 to 2.422)	1.825 (1.347 to 2.402)	1.218 (1.0 to 1.475)	1.218 (1.0 to 1.475)	1.218 (1.0 to 1.475)	1.218 (1.0 to 1.475)	1.218 (1.0 to 1.475)
Severe hearing loss due to age-related and other hearing loss	Low exposure, 85-90dB	Morbidity	Both								3.023 (1.794 to 4.956)	2.972 (1.758 to 4.883)	3.444 (2.425 to 4.739)	3.482 (2.463 to 4.764)	3.837 (2.732 to 5.263)	3.867 (2.71 to 5.354)	3.98 (2.746 to 5.531)	3.943 (2.754 to 5.548)	2.711 (1.904 to 3.803)	2.693 (1.929 to 3.736)	1.83 (1.387 to 2.422)	1.825 (1.347 to 2.402)	1.218 (1.0 to 1.475)	1.218 (1.0 to 1.475)	1.218 (1.0 to 1.475)	1.218 (1.0 to 1.475)	1.218 (1.0 to 1.475)
Profound hearing loss due to age-related and other hearing loss	Low exposure, 85-90dB	Morbidity	Both								3.023 (1.718 to 5.041)	3.018 (1.749 to 4.908)	3.455 (2.448 to 4.681)	3.446 (2.457 to 4.727)	3.875 (2.755 to 5.323)	3.848 (2.721 to 5.132)	3.943 (2.697 to 5.393)	3.944 (2.769 to 5.398)	2.697 (1.935 to 3.775)	2.69 (1.888 to 3.733)	1.833 (1.374 to 2.406)	1.813 (1.34 to 2.386)	1.222 (0.998 to 1.479)	1.222 (0.998 to 1.479)	1.222 (0.998 to 1.479)	1.222 (0.998 to 1.479)	1.222 (0.998 to 1.479)
Profound hearing loss with ringing due to age-related and other hearing loss	Low exposure, 85-90dB	Morbidity	Both								3.023 (1.718 to 5.041)	3.018 (1.749 to 4.908)	3.455 (2.448 to 4.681)	3.446 (2.457 to 4.727)	3.875 (2.755 to 5.323)	3.848 (2.721 to 5.132)	3.943 (2.697 to 5.393)	3.944 (2.769 to 5.398)	2.697 (1.935 to 3.775)	2.69 (1.888 to 3.733)	1.833 (1.374 to 2.406)	1.813 (1.34 to 2.386)	1.222 (0.998 to 1.479)	1.222 (0.998 to 1.479)	1.222 (0.998 to 1.479)	1.222 (0.998 to 1.479)	1.222 (0.998 to 1.479)
Complete hearing loss due to age-related and other hearing loss	Low exposure, 85-90dB	Morbidity	Both								3.004 (1.775 to 4.913)	2.986 (1.804 to 4.882)	3.482 (2.473 to 4.715)	3.478 (2.449 to 4.702)	3.858 (2.702 to 5.284)	3.813 (2.745 to 5.341)	3.917 (2.805 to 5.383)	3.985 (2.826 to 5.477)	2.701 (1.874 to 3.658)	2.695 (1.885 to 3.731)	1.812 (1.376 to 2.371)	1.824 (1.359 to 2.407)	1.222 (1.015 to 1.475)	1.222 (1.015 to 1.475)	1.222 (1.015 to 1.475)	1.222 (1.015 to 1.475)	1.222 (1.015 to 1.475)
Complete hearing loss with ringing due to age-related and other hearing loss	Low exposure, 85-90dB	Morbidity	Both								3.004 (1.775 to 4.913)	2.986 (1.804 to 4.882)	3.482 (2.473 to 4.715)	3.478 (2.449 to 4.702)	3.858 (2.702 to 5.284)	3.813 (2.745 to 5.341)	3.917 (2.805 to 5.383)	3.985 (2.826 to 5.477)	2.701 (1.874 to 3.658)	2.695 (1.885 to 3.731)	1.812 (1.376 to 2.371)	1.824 (1.359 to 2.407)	1.222 (1.015 to 1.475)	1.222 (1.015 to 1.475)	1.222 (1.015 to 1.475)	1.222 (1.015 to 1.475)	1.222 (1.015 to 1.475)
Mild hearing loss due to age-related and other hearing loss	No exposure	Morbidity	Both								1.0 (1.0 to 1.0)	1.0 (1.0 to 1.0)	1.0 (1.0 to 1.0)	1.0 (1.0 to 1.0)	1.0 (1.0 to 1.0)	1.0 (1.0 to 1.0)	1.0 (1.0 to 1.0)	1.0 (1.0 to 1.0)	1.0 (1.0 to 1.0)	1.0 (1.0 to 1.0)	1.0 (1.0 to 1.0)	1.0 (1.0 to 1.0)	1.0 (1.0 to 1.0)	1.0 (1.0 to 1.0)	1.0 (1.0 to 1.0)	1.0 (1.0 to 1.0)	1.0 (1.0 to 1.0)
Mild hearing loss with ringing due to age-related and other hearing loss	No exposure	Morbidity	Both								1.0 (1.0 to 1.0)	1.0 (1.0 to 1.0)	1.0 (1.0 to 1.0)	1.0 (1.0 to 1.0)	1.0 (1.0 to 1.0)	1.0 (1.0 to 1.0)	1.0 (1.0 to 1.0)	1.0 (1.0 to 1.0)	1.0 (1.0 to 1.0)	1.0 (1.0 to 1.0)	1.0 (1.0 to 1.0)	1.0 (1.0 to 1.0)	1.0 (1.0 to 1.0)	1.0 (1.0 to 1.0)	1.0 (1.0 to 1.0)	1.0 (1.0 to 1.0)	1.0 (1.0 to 1.0)
Moderate hearing loss due to age-related and other hearing loss	No exposure	Morbidity	Both								1.0 (1.0 to 1.0)	1.0 (1.0 to 1.0)	1.0 (1.0 to 1.0)	1.0 (1.0 to 1.0)	1.0 (1.0 to 1.0)	1.0 (1.0 to 1.0)	1.0 (1.0 to 1.0)	1.0 (1.0 to 1.0)	1.0 (1.0 to 1.0)	1.0 (1.0 to 1.0)	1.0 (1.0 to 1.0)	1.0 (1.0 to 1.0)	1.0 (1.0 to 1.0)	1.0 (1.0 to 1.0)	1.0 (1.0 to 1.0)	1.0 (1.0 to 1.0)	1.0 (1.0 to 1.0)
Moderate hearing loss with ringing due to age-related and other hearing loss	No exposure	Morbidity	Both								1.0 (1.0 to 1.0)	1.0 (1.0 to 1.0)	1.0 (1.0 to 1.0)	1.0 (1.0 to 1.0)	1.0 (1.0 to 1.0)	1.0 (1.0 to 1.0)	1.0 (1.0 to 1.0)	1.0 (1.0 to 1.0)	1.0 (1.0 to 1.0)	1.0 (1.0 to 1.0)	1.0 (1.0 to 1.0)	1.0 (1.0 to 1.0)	1.0 (1.0 to 1.0)	1.0 (1.0 to 1.0)	1.0 (1.0 to 1.0)	1.0 (1.0 to 1.0)	1.0 (1.0 to 1.0)
Moderately severe hearing loss due to age-related and other hearing loss	No exposure	Morbidity	Both								1.0 (1.0 to 1.0)	1.0 (1.0 to 1.0)	1.0 (1.0 to 1.0)	1.0 (1.0 to 1.0)	1.0 (1.0 to 1.0)	1.0 (1.0 to 1.0)	1.0 (1.0 to 1.0)	1.0 (1.0 to 1.0)	1.0 (1.0 to 1.0)	1.0 (1.0 to 1.0)	1.0 (1.0 to 1.0)	1.0 (1.0 to 1.0)	1.0 (1.0 to 1.0)	1.0 (1.0 to 1.0)	1.0 (1.0 to 1.0)	1.0 (1.0 to 1.0)	1.0 (1.0 to 1.0)
Moderately severe hearing loss with ringing due to age-related and other hearing loss	No exposure	Morbidity	Both								1.0 (1.0 to 1.0)	1.0 (1.0 to 1.0)	1.0 (1.0 to 1.0)	1.0 (1.0 to 1.0)	1.0 (1.0 to 1.0)	1.0 (1.0 to 1.0)	1.0 (1.0 to 1.0)	1.0 (1.0 to 1.0)	1.0 (1.0 to 1.0)	1.0 (1.0 to 1.0)	1.0 (1.0 to 1.0)	1.0 (1.0 to 1.0)	1.0 (1.0 to 1.0)	1.0 (1.0 to 1.0)	1.0 (1.0 to 1.0)	1.0 (1.0 to 1.0)	1.0 (1.0 to 1.0)
Severe hearing loss with ringing due to age-related and other hearing loss	No exposure	Morbidity	Both								1.0 (1.0 to 1.0)	1.0 (1.0 to 1.0)	1.0 (1.0 to 1.0)	1.0 (1.0 to 1.0)	1.0 (1.0 to 1.0)	1.0 (1.0 to 1.0)	1.0 (1.0 to 1.0)	1.0 (1.0 to 1.0)	1.0 (1.0 to 1.0)	1.0 (1.0 to 1.0)	1.0 (1.0 to 1.0)	1.0 (1.0 to 1.0)	1.0 (1.0 to 1.0)	1.0 (1.0 to 1.0)	1.0 (1.0 to 1.0)	1.0 (1.0 to 1.0)	1.0 (1.0 to 1.0)
Severe hearing loss due to age-related and other hearing loss	No exposure	Morbidity	Both								1.0 (1.0 to 1.0)	1.0 (1.0 to 1.0)	1.0 (1.0 to 1.0)	1.0 (1.0 to 1.0)	1.0 (1.0 to 1.0)	1.0 (1.0 to 1.0)	1.0 (1.0 to 1.0)	1.0 (1.0 to 1.0)	1.0 (1.0 to 1.0)	1.0 (1.0 to 1.0)	1.0 (1.0 to 1.0)	1.0 (1.0 to 1.0)	1.0 (1.0 to 1.0)	1.0 (1.0 to 1.0)	1.0 (1.0 to 1.0)	1.0 (1.0 to 1.0)	1.0 (1.0 to 1.0)
Profound hearing loss due to age-related and other hearing loss	No exposure	Morbidity	Both								1.0 (1.0 to 1.0)	1.0 (1.0 to 1.0)	1.0 (1.0 to 1.0)	1.0 (1.0 to 1.0)	1.0 (1.0 to 1.0)	1.0 (1.0 to 1.0)	1.0 (1.0 to 1.0)	1.0 (1.0 to 1.0)	1.0 (1.0 to 1.0)	1.0 (1.0 to 1.0)	1.0 (1.0 to 1.0)	1.0 (1.0 to 1.0)	1.0 (1.0 to 1.0)	1.0 (1.0 to 1.0)	1.0 (1.0 to 1.0)	1.0 (1.0 to 1.0)	1.0 (1.0 to 1.0)
Profound hearing loss with ringing due to age-related and other hearing loss	No exposure	Morbidity	Both								1.0 (1.0 to 1.0)	1.0 (1.0 to 1.0)	1.0 (1.0 to 1.0)	1.0 (1.0 to 1.0)	1.0 (1.0 to 1.0)	1.0 (1.0 to 1.0)	1.0 (1.0 to 1.0)	1.0 (1.0 to 1.0)	1.0 (1.0 to 1.0)	1.0 (1.0 to 1.0)	1.0 (1.0 to 1.0)	1.0 (1.0 to 1.0)	1.0 (1.0 to 1.0)	1.0 (1.0 to 1.0)	1.0 (1.0 to 1.0)	1.0 (1.0 to 1.0)	1.0 (1.0 to 1.0)
Complete hearing loss due to age-related and other hearing loss	No exposure	Morbidity	Both								1.0 (1.0 to 1.0)	1.0 (1.0 to 1.0)	1.0 (1.0 to 1.0)	1.0 (1.0 to 1.0)	1.0 (1.0 to 1.0)	1.0 (1.0 to 1.0)	1.0 (1.0 to 1.0)	1.0 (1.0 to 1.0)	1.0 (1.0 to 1.0)	1.0 (1.0 to 1.0)	1.0 (1.0 to 1.0)	1.0 (1.0 to 1.0)	1.0 (1.0 to 1.0)	1.0 (1.0 to 1.0)	1.0 (1.0 to 1.0)	1.0 (1.0 to 1.0)	1.0 (1.0 to 1.0)
Complete hearing loss with ringing due to age-related and other hearing loss	No exposure	Morbidity	Both								1.0 (1.0 to 1.0)	1.0 (1.0 to 1.0)	1.0 (1.0 to 1.0)	1.0 (1.0 to 1.0)	1.0 (1.0 to 1.0)	1.0 (1.0 to 1.0)	1.0 (1.0 to 1.0)	1.0 (1.0 to 1.0)	1.0 (1.0 to 1.0)	1.0 (1.0 to 1.0)	1.0 (1.0 to 1.0)	1.0 (1.0 to 1.0)	1.0 (1.0 to 1.0)	1.0 (1.0 to 1.0)	1.0 (1.0 to 1.0)	1.0 (1.0 to 1.0)	1.0 (1.0 to 1.0)
Occupational ergonomic factors
Low back pain	Professional, technical and related workers	Morbidity	Both								1.173 (1.066 to 1.282)	1.172 (1.062 to 1.283)	1.169 (1.065 to 1.283)	1.17 (1.062 to 1.284)	1.17 (1.062 to 1.285)	1.172 (1.062 to 1.283)	1.171 (1.071 to 1.27)	1.169 (1.063 to 1.288)	1.171 (1.059 to 1.281)	1.17 (1.058 to 1.286)	1.17 (1.07 to 1.279)	1.172 (1.065 to 1.287)	1.172 (1.07 to 1.283)	1.172 (1.07 to 1.283)
Low back pain	Administrative and managerial workers	Morbidity	Both								1.211 (0.964 to 1.508)	1.21 (0.964 to 1.492)	1.209 (0.965 to 1.487)	1.209 (0.963 to 1.524)	1.207 (0.976 to 1.496)	1.207 (0.965 to 1.5)	1.205 (0.946 to 1.489)	1.205 (0.967 to 1.472)	1.205 (0.961 to 1.509)	1.203 (0.948 to 1.515)	1.209 (0.976 to 1.479)	1.21 (0.964 to 1.49)	1.203 (0.961 to 1.501)	1.203 (0.961 to 1.501)
Low back pain	Clerical and related workers	Morbidity	Both								1.0 (1.0 to 1.0)	1.0 (1.0 to 1.0)	1.0 (1.0 to 1.0)	1.0 (1.0 to 1.0)	1.0 (1.0 to 1.0)	1.0 (1.0 to 1.0)	1.0 (1.0 to 1.0)	1.0 (1.0 to 1.0)	1.0 (1.0 to 1.0)	1.0 (1.0 to 1.0)	1.0 (1.0 to 1.0)	1.0 (1.0 to 1.0)	1.0 (1.0 to 1.0)	1.0 (1.0 to 1.0)
Low back pain	Sales workers	Morbidity	Both								1.22 (1.029 to 1.434)	1.21 (1.018 to 1.418)	1.213 (1.028 to 1.434)	1.214 (1.004 to 1.448)	1.207 (1.017 to 1.445)	1.218 (1.016 to 1.455)	1.212 (1.012 to 1.444)	1.216 (1.01 to 1.448)	1.219 (1.019 to 1.45)	1.211 (1.014 to 1.444)	1.213 (1.015 to 1.455)	1.21 (1.007 to 1.423)	1.214 (1.017 to 1.446)	1.214 (1.017 to 1.446)
Low back pain	Service workers	Morbidity	Both								1.472 (1.385 to 1.568)	1.472 (1.383 to 1.569)	1.471 (1.372 to 1.563)	1.472 (1.382 to 1.571)	1.469 (1.378 to 1.567)	1.472 (1.377 to 1.57)	1.469 (1.375 to 1.568)	1.47 (1.378 to 1.57)	1.472 (1.379 to 1.575)	1.472 (1.381 to 1.572)	1.474 (1.386 to 1.571)	1.47 (1.377 to 1.568)	1.472 (1.38 to 1.571)	1.472 (1.38 to 1.571)
Low back pain	Agriculture, animal husbandry and forestry workers, fishermen and hunters	Morbidity	Both								3.789 (2.58 to 5.376)	3.762 (2.621 to 5.284)	3.869 (2.642 to 5.486)	3.775 (2.569 to 5.369)	3.774 (2.606 to 5.314)	3.771 (2.532 to 5.317)	3.793 (2.632 to 5.361)	3.785 (2.556 to 5.333)	3.776 (2.645 to 5.157)	3.792 (2.536 to 5.421)	3.802 (2.684 to 5.428)	3.746 (2.609 to 5.175)	3.77 (2.635 to 5.151)	3.77 (2.635 to 5.151)
Low back pain	Production and related workers, transport equipment operators and labourers	Morbidity	Both								1.543 (1.409 to 1.679)	1.54 (1.406 to 1.676)	1.542 (1.415 to 1.677)	1.543 (1.413 to 1.695)	1.542 (1.416 to 1.685)	1.543 (1.418 to 1.685)	1.541 (1.402 to 1.684)	1.542 (1.41 to 1.684)	1.541 (1.404 to 1.683)	1.54 (1.414 to 1.677)	1.54 (1.408 to 1.683)	1.538 (1.408 to 1.673)	1.541 (1.41 to 1.677)	1.541 (1.41 to 1.677)
Low back pain	Background	Morbidity	Both								1.0 (1.0 to 1.0)	1.0 (1.0 to 1.0)	1.0 (1.0 to 1.0)	1.0 (1.0 to 1.0)	1.0 (1.0 to 1.0)	1.0 (1.0 to 1.0)	1.0 (1.0 to 1.0)	1.0 (1.0 to 1.0)	1.0 (1.0 to 1.0)	1.0 (1.0 to 1.0)	1.0 (1.0 to 1.0)	1.0 (1.0 to 1.0)	1.0 (1.0 to 1.0)	1.0 (1.0 to 1.0)
Non-exclusive breastfeeding
Lower respiratory infections	None	Both	Both			1.739 (1.493 to 2.025)	1.739 (1.493 to 2.025)
Lower respiratory infections	Partial	Both	Both			1.483 (1.206 to 1.792)	1.483 (1.206 to 1.792)
Lower respiratory infections	Predominant	Both	Both			1.369 (1.055 to 1.8)	1.369 (1.055 to 1.8)
Lower respiratory infections	Exclusive	Both	Both			1.0 (1.0 to 1.0)	1.0 (1.0 to 1.0)
Diarrhoeal diseases	None	Both	Both			3.605 (2.716 to 4.703)	3.605 (2.716 to 4.703)
Diarrhoeal diseases	Partial	Both	Both			2.633 (1.942 to 3.481)	2.633 (1.942 to 3.481)
Diarrhoeal diseases	Predominant	Both	Both			2.346 (1.667 to 3.234)	2.346 (1.667 to 3.234)
Diarrhoeal diseases	Exclusive	Both	Both			1.0 (1.0 to 1.0)	1.0 (1.0 to 1.0)
Discontinued breastfeeding
Diarrhoeal diseases	Discontinued	Both	Both				1.313 (1.111 to 1.549)	1.313 (1.111 to 1.549)
Diarrhoeal diseases	Continued	Both	Both				1.0 (1.0 to 1.0)	1.0 (1.0 to 1.0)
Child underweight
Lower respiratory infections	<-3 sd	Both	Both				2.593 (1.908 to 4.39)	2.593 (1.908 to 4.39)
Lower respiratory infections	-2 to -3 sd	Both	Both				1.365 (1.215 to 1.755)	1.365 (1.215 to 1.755)
Lower respiratory infections	-1 to -2 sd	Both	Both				1.145 (1.044 to 1.364)	1.145 (1.044 to 1.364)
Lower respiratory infections	-1 sd and above	Both	Both				1.0 (1.0 to 1.0)	1.0 (1.0 to 1.0)
Diarrhoeal diseases	<-3 sd	Both	Both				2.332 (2.076 to 2.802)	2.332 (2.076 to 2.802)
Diarrhoeal diseases	-2 to -3 sd	Both	Both				1.23 (1.163 to 1.314)	1.23 (1.163 to 1.314)
Diarrhoeal diseases	-1 to -2 sd	Both	Both				1.088 (1.046 to 1.134)	1.088 (1.046 to 1.134)
Diarrhoeal diseases	-1 sd and above	Both	Both				1.0 (1.0 to 1.0)	1.0 (1.0 to 1.0)
Measles	<-3 sd	Both	Both				5.668 (1.767 to 12.414)	5.668 (1.767 to 12.414)
Measles	-2 to -3 sd	Both	Both				2.458 (1.26 to 5.118)	2.458 (1.26 to 5.118)
Measles	-1 to -2 sd	Both	Both				0.995 (0.5 to 1.726)	0.995 (0.5 to 1.726)
Measles	-1 sd and above	Both	Both				1.0 (1.0 to 1.0)	1.0 (1.0 to 1.0)
Child wasting
Lower respiratory infections	<-3 sd	Both	Both				47.67 (15.923 to 94.874)	47.67 (15.923 to 94.874)
Lower respiratory infections	-2 to -3 sd	Both	Both				20.455 (7.084 to 37.929)	20.455 (7.084 to 37.929)
Lower respiratory infections	-1 to -2 sd	Both	Both				5.941 (1.972 to 11.992)	5.941 (1.972 to 11.992)
Lower respiratory infections	-1 sd and above	Both	Both				1.0 (1.0 to 1.0)	1.0 (1.0 to 1.0)
Diarrhoeal diseases	<-3 sd	Both	Both				105.759 (42.198 to 157.813)	105.759 (42.198 to 157.813)
Diarrhoeal diseases	-2 to -3 sd	Both	Both				23.261 (9.02 to 35.845)	23.261 (9.02 to 35.845)
Diarrhoeal diseases	-1 to -2 sd	Both	Both				6.601 (2.158 to 11.243)	6.601 (2.158 to 11.243)
Diarrhoeal diseases	-1 sd and above	Both	Both				1.0 (1.0 to 1.0)	1.0 (1.0 to 1.0)
Measles	<-3 sd	Both	Both				37.936 (5.088 to 199.126)	37.936 (5.088 to 199.126)
Measles	-2 to -3 sd	Both	Both				8.477 (1.33 to 42.777)	8.477 (1.33 to 42.777)
Measles	-1 to -2 sd	Both	Both				1.833 (0.569 to 8.985)	1.833 (0.569 to 8.985)
Measles	-1 sd and above	Both	Both				1.0 (1.0 to 1.0)	1.0 (1.0 to 1.0)
Child stunting
Lower respiratory infections	<-3 sd	Both	Both				2.355 (1.15 to 5.114)	2.355 (1.15 to 5.114)
Lower respiratory infections	-2 to -3 sd	Both	Both				1.318 (1.014 to 2.165)	1.318 (1.014 to 2.165)
Lower respiratory infections	-1 to -2 sd	Both	Both				1.158 (0.998 to 1.655)	1.158 (0.998 to 1.655)
Lower respiratory infections	-1 sd and above	Both	Both				1.0 (1.0 to 1.0)	1.0 (1.0 to 1.0)
Diarrhoeal diseases	<-3 sd	Both	Both				1.851 (1.28 to 2.699)	1.851 (1.28 to 2.699)
Diarrhoeal diseases	-2 to -3 sd	Both	Both				1.222 (1.067 to 1.5)	1.222 (1.067 to 1.5)
Diarrhoeal diseases	-1 to -2 sd	Both	Both				1.111 (1.023 to 1.273)	1.111 (1.023 to 1.273)
Diarrhoeal diseases	-1 sd and above	Both	Both				1.0 (1.0 to 1.0)	1.0 (1.0 to 1.0)
Measles	<-3 sd	Both	Both				2.487 (1.129 to 6.528)	2.487 (1.129 to 6.528)
Measles	-2 to -3 sd	Both	Both				1.54 (1.029 to 3.222)	1.54 (1.029 to 3.222)
Measles	-1 to -2 sd	Both	Both				1.103 (0.861 to 1.719)	1.103 (0.861 to 1.719)
Measles	-1 sd and above	Both	Both				1.0 (1.0 to 1.0)	1.0 (1.0 to 1.0)
Low birth weight and short gestation
Diarrhoeal diseases	Birth prevalence - [0, 24) wks, [0, 500) g	Mortality	Males		877.775 (543.26 to 1246.645)	526.788 (392.055 to 676.923)
Diarrhoeal diseases	Birth prevalence - [0, 24) wks, [0, 500) g	Mortality	Females		857.044 (519.185 to 1227.708)	575.632 (434.418 to 737.293)
Diarrhoeal diseases	Birth prevalence - [0, 24) wks, [500, 1000) g	Mortality	Males		647.899 (443.535 to 881.449)	392.723 (315.689 to 486.607)
Diarrhoeal diseases	Birth prevalence - [0, 24) wks, [500, 1000) g	Mortality	Females		628.647 (437.861 to 854.598)	416.95 (329.573 to 516.699)
Diarrhoeal diseases	Birth prevalence - [24, 26) wks, [500, 1000) g	Mortality	Males		534.904 (378.653 to 707.51)	375.56 (308.336 to 447.076)
Diarrhoeal diseases	Birth prevalence - [24, 26) wks, [500, 1000) g	Mortality	Females		509.388 (370.575 to 690.649)	394.982 (324.03 to 477.74)
Diarrhoeal diseases	Birth prevalence - [26, 28) wks, [1000, 1500) g	Mortality	Males		150.649 (107.741 to 198.278)	140.284 (113.557 to 167.957)
Diarrhoeal diseases	Birth prevalence - [26, 28) wks, [1000, 1500) g	Mortality	Females		142.251 (102.895 to 191.587)	140.771 (114.514 to 169.631)
Diarrhoeal diseases	Birth prevalence - [26, 28) wks, [500, 1000) g	Mortality	Males		281.284 (198.703 to 391.898)	280.84 (226.174 to 338.336)
Diarrhoeal diseases	Birth prevalence - [26, 28) wks, [500, 1000) g	Mortality	Females		257.799 (185.994 to 349.394)	280.84 (225.68 to 350.2)
Diarrhoeal diseases	Birth prevalence - [28, 30) wks, [1000, 1500) g	Mortality	Males		88.889 (62.539 to 119.303)	87.596 (72.219 to 105.445)
Diarrhoeal diseases	Birth prevalence - [28, 30) wks, [1000, 1500) g	Mortality	Females		82.25 (59.418 to 109.806)	86.675 (69.965 to 104.367)
Diarrhoeal diseases	Birth prevalence - [28, 30) wks, [1500, 2000) g	Mortality	Males		71.963 (51.376 to 98.371)	42.294 (34.585 to 51.215)
Diarrhoeal diseases	Birth prevalence - [28, 30) wks, [1500, 2000) g	Mortality	Females		70.154 (48.562 to 96.294)	46.161 (38.268 to 54.906)
Diarrhoeal diseases	Birth prevalence - [28, 30) wks, [2000, 2500) g	Mortality	Males		65.936 (44.909 to 93.551)	23.785 (18.748 to 29.385)
Diarrhoeal diseases	Birth prevalence - [28, 30) wks, [2000, 2500) g	Mortality	Females		65.44 (43.751 to 96.137)	27.437 (21.369 to 33.874)
Diarrhoeal diseases	Birth prevalence - [28, 30) wks, [2500, 3000) g	Mortality	Males		43.647 (29.61 to 62.044)	14.185 (10.817 to 18.495)
Diarrhoeal diseases	Birth prevalence - [28, 30) wks, [2500, 3000) g	Mortality	Females		42.667 (28.231 to 61.897)	16.517 (12.636 to 21.355)
Diarrhoeal diseases	Birth prevalence - [28, 30) wks, [3000, 3500) g	Mortality	Males		23.727 (15.859 to 35.246)	8.651 (6.873 to 11.016)
Diarrhoeal diseases	Birth prevalence - [28, 30) wks, [3000, 3500) g	Mortality	Females		23.045 (14.473 to 35.151)	9.735 (7.511 to 12.367)
Diarrhoeal diseases	Birth prevalence - [28, 30) wks, [500, 1000) g	Mortality	Males		164.681 (114.331 to 232.909)	184.988 (146.715 to 225.778)
Diarrhoeal diseases	Birth prevalence - [28, 30) wks, [500, 1000) g	Mortality	Females		149.827 (102.011 to 207.65)	178.51 (144.736 to 220.088)
Diarrhoeal diseases	Birth prevalence - [30, 32) wks, [1000, 1500) g	Mortality	Males		66.567 (45.227 to 91.424)	57.036 (47.559 to 67.673)
Diarrhoeal diseases	Birth prevalence - [30, 32) wks, [1000, 1500) g	Mortality	Females		61.652 (42.69 to 86.655)	55.992 (46.425 to 67.165)
Diarrhoeal diseases	Birth prevalence - [30, 32) wks, [1500, 2000) g	Mortality	Males		43.288 (30.684 to 57.762)	26.533 (22.334 to 31.213)
Diarrhoeal diseases	Birth prevalence - [30, 32) wks, [1500, 2000) g	Mortality	Females		41.127 (28.837 to 54.767)	28.256 (24.051 to 32.792)
Diarrhoeal diseases	Birth prevalence - [30, 32) wks, [2000, 2500) g	Mortality	Males		38.672 (27.558 to 53.438)	15.362 (12.641 to 18.516)
Diarrhoeal diseases	Birth prevalence - [30, 32) wks, [2000, 2500) g	Mortality	Females		37.459 (26.086 to 52.166)	17.996 (14.845 to 21.529)
Diarrhoeal diseases	Birth prevalence - [30, 32) wks, [2500, 3000) g	Mortality	Males		33.218 (22.641 to 46.944)	10.389 (8.195 to 12.863)
Diarrhoeal diseases	Birth prevalence - [30, 32) wks, [2500, 3000) g	Mortality	Females		31.439 (21.157 to 45.621)	12.473 (9.64 to 15.784)
Diarrhoeal diseases	Birth prevalence - [30, 32) wks, [3000, 3500) g	Mortality	Males		25.451 (16.854 to 36.763)	7.153 (5.665 to 9.003)
Diarrhoeal diseases	Birth prevalence - [30, 32) wks, [3000, 3500) g	Mortality	Females		24.262 (15.651 to 36.395)	8.486 (6.482 to 10.824)
Diarrhoeal diseases	Birth prevalence - [30, 32) wks, [3500, 4000) g	Mortality	Males		20.334 (11.916 to 31.586)	4.795 (3.705 to 6.039)
Diarrhoeal diseases	Birth prevalence - [30, 32) wks, [3500, 4000) g	Mortality	Females		20.347 (11.635 to 32.681)	5.599 (4.199 to 7.275)
Diarrhoeal diseases	Birth prevalence - [30, 32) wks, [500, 1000) g	Mortality	Males		132.309 (85.99 to 193.341)	127.982 (101.66 to 159.489)
Diarrhoeal diseases	Birth prevalence - [30, 32) wks, [500, 1000) g	Mortality	Females		120.829 (82.341 to 172.828)	123.186 (98.696 to 152.125)
Diarrhoeal diseases	Birth prevalence - [32, 34) wks, [1000, 1500) g	Mortality	Males		65.39 (43.593 to 95.583)	45.581 (37.56 to 54.417)
Diarrhoeal diseases	Birth prevalence - [32, 34) wks, [1000, 1500) g	Mortality	Females		61.229 (40.8 to 88.303)	45.201 (37.492 to 54.267)
Diarrhoeal diseases	Birth prevalence - [32, 34) wks, [1500, 2000) g	Mortality	Males		32.197 (22.524 to 44.858)	19.612 (16.465 to 23.296)
Diarrhoeal diseases	Birth prevalence - [32, 34) wks, [1500, 2000) g	Mortality	Females		29.777 (21.026 to 40.255)	20.358 (17.072 to 23.768)
Diarrhoeal diseases	Birth prevalence - [32, 34) wks, [2000, 2500) g	Mortality	Males		21.018 (15.141 to 28.622)	10.433 (8.784 to 12.225)
Diarrhoeal diseases	Birth prevalence - [32, 34) wks, [2000, 2500) g	Mortality	Females		19.546 (14.316 to 26.034)	11.648 (9.974 to 13.507)
Diarrhoeal diseases	Birth prevalence - [32, 34) wks, [2500, 3000) g	Mortality	Males		18.569 (13.127 to 25.826)	7.182 (5.968 to 8.63)
Diarrhoeal diseases	Birth prevalence - [32, 34) wks, [2500, 3000) g	Mortality	Females		17.497 (11.66 to 24.635)	8.443 (6.726 to 10.284)
Diarrhoeal diseases	Birth prevalence - [32, 34) wks, [3000, 3500) g	Mortality	Males		19.012 (12.18 to 28.02)	5.618 (4.325 to 7.114)
Diarrhoeal diseases	Birth prevalence - [32, 34) wks, [3000, 3500) g	Mortality	Females		18.667 (12.24 to 27.524)	6.722 (5.103 to 8.697)
Diarrhoeal diseases	Birth prevalence - [32, 34) wks, [3500, 4000) g	Mortality	Males		20.214 (11.906 to 31.929)	4.31 (3.186 to 5.633)
Diarrhoeal diseases	Birth prevalence - [32, 34) wks, [3500, 4000) g	Mortality	Females		20.333 (12.064 to 33.21)	5.253 (3.959 to 6.913)
Diarrhoeal diseases	Birth prevalence - [34, 36) wks, [1000, 1500) g	Mortality	Males		78.66 (52.169 to 113.08)	45.338 (36.27 to 55.556)
Diarrhoeal diseases	Birth prevalence - [34, 36) wks, [1000, 1500) g	Mortality	Females		75.687 (49.863 to 110.089)	46.4 (38.048 to 55.902)
Diarrhoeal diseases	Birth prevalence - [34, 36) wks, [1500, 2000) g	Mortality	Males		31.154 (20.939 to 45.031)	18.246 (15.083 to 21.906)
Diarrhoeal diseases	Birth prevalence - [34, 36) wks, [1500, 2000) g	Mortality	Females		29.072 (19.6 to 42.648)	18.661 (15.638 to 22.175)
Diarrhoeal diseases	Birth prevalence - [34, 36) wks, [2000, 2500) g	Mortality	Males		12.404 (8.692 to 16.95)	8.006 (6.775 to 9.31)
Diarrhoeal diseases	Birth prevalence - [34, 36) wks, [2000, 2500) g	Mortality	Females		11.367 (7.807 to 15.547)	8.373 (7.066 to 9.703)
Diarrhoeal diseases	Birth prevalence - [34, 36) wks, [2500, 3000) g	Mortality	Males		7.509 (5.429 to 10.255)	4.725 (3.991 to 5.56)
Diarrhoeal diseases	Birth prevalence - [34, 36) wks, [2500, 3000) g	Mortality	Females		7.139 (5.091 to 9.759)	5.194 (4.342 to 6.087)
Diarrhoeal diseases	Birth prevalence - [34, 36) wks, [3000, 3500) g	Mortality	Males		7.828 (5.467 to 11.237)	3.717 (2.986 to 4.568)
Diarrhoeal diseases	Birth prevalence - [34, 36) wks, [3000, 3500) g	Mortality	Females		7.622 (5.235 to 10.584)	4.279 (3.416 to 5.301)
Diarrhoeal diseases	Birth prevalence - [34, 36) wks, [3500, 4000) g	Mortality	Males		10.257 (6.692 to 15.124)	3.13 (2.474 to 3.957)
Diarrhoeal diseases	Birth prevalence - [34, 36) wks, [3500, 4000) g	Mortality	Females		10.325 (6.495 to 15.537)	3.756 (2.877 to 4.818)
Diarrhoeal diseases	Birth prevalence - [34, 36) wks, [4000, 4500) g	Mortality	Males		12.928 (7.825 to 20.726)	2.467 (1.926 to 3.084)
Diarrhoeal diseases	Birth prevalence - [34, 36) wks, [4000, 4500) g	Mortality	Females		13.456 (8.201 to 20.893)	3.061 (2.357 to 3.889)
Diarrhoeal diseases	Birth prevalence - [36, 37) wks, [1000, 1500) g	Mortality	Males		94.103 (62.401 to 131.437)	48.734 (39.385 to 60.014)
Diarrhoeal diseases	Birth prevalence - [36, 37) wks, [1000, 1500) g	Mortality	Females		89.769 (59.869 to 126.674)	51.68 (41.336 to 63.456)
Diarrhoeal diseases	Birth prevalence - [36, 37) wks, [1500, 2000) g	Mortality	Males		33.586 (23.075 to 48.77)	19.52 (16.283 to 23.116)
Diarrhoeal diseases	Birth prevalence - [36, 37) wks, [1500, 2000) g	Mortality	Females		30.953 (20.951 to 43.853)	20.509 (17.15 to 24.286)
Diarrhoeal diseases	Birth prevalence - [36, 37) wks, [2000, 2500) g	Mortality	Males		8.134 (5.781 to 10.938)	7.015 (5.903 to 8.241)
Diarrhoeal diseases	Birth prevalence - [36, 37) wks, [2000, 2500) g	Mortality	Females		7.208 (5.183 to 9.787)	7.031 (5.911 to 8.265)
Diarrhoeal diseases	Birth prevalence - [36, 37) wks, [2500, 3000) g	Mortality	Males		2.741 (2.114 to 3.535)	3.149 (2.686 to 3.686)
Diarrhoeal diseases	Birth prevalence - [36, 37) wks, [2500, 3000) g	Mortality	Females		2.475 (1.905 to 3.109)	3.172 (2.71 to 3.666)
Diarrhoeal diseases	Birth prevalence - [36, 37) wks, [3000, 3500) g	Mortality	Males		2.1 (1.602 to 2.663)	2.099 (1.805 to 2.445)
Diarrhoeal diseases	Birth prevalence - [36, 37) wks, [3000, 3500) g	Mortality	Females		1.996 (1.532 to 2.6)	2.199 (1.895 to 2.534)
Diarrhoeal diseases	Birth prevalence - [36, 37) wks, [3500, 4000) g	Mortality	Males		2.563 (1.906 to 3.333)	1.751 (1.487 to 2.008)
Diarrhoeal diseases	Birth prevalence - [36, 37) wks, [3500, 4000) g	Mortality	Females		2.501 (1.793 to 3.34)	1.944 (1.649 to 2.275)
Diarrhoeal diseases	Birth prevalence - [36, 37) wks, [4000, 4500) g	Mortality	Males		3.824 (2.607 to 5.361)	1.506 (1.283 to 1.74)
Diarrhoeal diseases	Birth prevalence - [36, 37) wks, [4000, 4500) g	Mortality	Females		3.908 (2.626 to 5.462)	1.777 (1.481 to 2.118)
Diarrhoeal diseases	Birth prevalence - [37, 38) wks, [1000, 1500) g	Mortality	Males		98.111 (66.503 to 135.289)	49.903 (39.62 to 62.232)
Diarrhoeal diseases	Birth prevalence - [37, 38) wks, [1000, 1500) g	Mortality	Females		92.728 (63.975 to 128.565)	53.151 (42.705 to 66.273)
Diarrhoeal diseases	Birth prevalence - [37, 38) wks, [1500, 2000) g	Mortality	Males		35.71 (24.585 to 49.648)	20.617 (16.897 to 24.816)
Diarrhoeal diseases	Birth prevalence - [37, 38) wks, [1500, 2000) g	Mortality	Females		32.101 (22.457 to 43.887)	21.726 (17.833 to 25.871)
Diarrhoeal diseases	Birth prevalence - [37, 38) wks, [2000, 2500) g	Mortality	Males		7.301 (5.37 to 9.805)	6.923 (5.831 to 8.219)
Diarrhoeal diseases	Birth prevalence - [37, 38) wks, [2000, 2500) g	Mortality	Females		6.218 (4.554 to 8.169)	6.85 (5.796 to 8.005)
Diarrhoeal diseases	Birth prevalence - [37, 38) wks, [2500, 3000) g	Mortality	Males		1.861 (1.414 to 2.384)	2.721 (2.329 to 3.158)
Diarrhoeal diseases	Birth prevalence - [37, 38) wks, [2500, 3000) g	Mortality	Females		1.596 (1.24 to 1.998)	2.633 (2.261 to 3.031)
Diarrhoeal diseases	Birth prevalence - [37, 38) wks, [3000, 3500) g	Mortality	Males		1.139 (1 to 1.409)	1.612 (1.387 to 1.85)
Diarrhoeal diseases	Birth prevalence - [37, 38) wks, [3000, 3500) g	Mortality	Females		1.065 (1 to 1.288)	1.598 (1.392 to 1.819)
Diarrhoeal diseases	Birth prevalence - [37, 38) wks, [3500, 4000) g	Mortality	Males		1.201 (1 to 1.493)	1.282 (1.113 to 1.466)
Diarrhoeal diseases	Birth prevalence - [37, 38) wks, [3500, 4000) g	Mortality	Females		1.157 (1 to 1.442)	1.343 (1.153 to 1.542)
Diarrhoeal diseases	Birth prevalence - [37, 38) wks, [4000, 4500) g	Mortality	Males		1.825 (1.341 to 2.407)	1.136 (1.01 to 1.272)
Diarrhoeal diseases	Birth prevalence - [37, 38) wks, [4000, 4500) g	Mortality	Females		1.86 (1.36 to 2.46)	1.269 (1.115 to 1.42)
Diarrhoeal diseases	Birth prevalence - [38, 40) wks, [1000, 1500) g	Mortality	Males		98.254 (67.959 to 134.77)	49.084 (38.794 to 61.948)
Diarrhoeal diseases	Birth prevalence - [38, 40) wks, [1000, 1500) g	Mortality	Females		91.539 (62.769 to 127.606)	53.036 (41.348 to 65.237)
Diarrhoeal diseases	Birth prevalence - [38, 40) wks, [1500, 2000) g	Mortality	Males		37.449 (25.688 to 51.467)	21.477 (17.208 to 25.646)
Diarrhoeal diseases	Birth prevalence - [38, 40) wks, [1500, 2000) g	Mortality	Females		33.261 (23.303 to 45.061)	22.821 (18.339 to 27.874)
Diarrhoeal diseases	Birth prevalence - [38, 40) wks, [2000, 2500) g	Mortality	Males		7.351 (5.131 to 9.967)	7.04 (5.807 to 8.395)
Diarrhoeal diseases	Birth prevalence - [38, 40) wks, [2000, 2500) g	Mortality	Females		5.985 (4.383 to 7.995)	6.959 (5.782 to 8.29)
Diarrhoeal diseases	Birth prevalence - [38, 40) wks, [2500, 3000) g	Mortality	Males		1.549 (1.185 to 1.98)	2.518 (2.115 to 2.971)
Diarrhoeal diseases	Birth prevalence - [38, 40) wks, [2500, 3000) g	Mortality	Females		1.277 (1 to 1.65)	2.377 (2.015 to 2.745)
Diarrhoeal diseases	Birth prevalence - [38, 40) wks, [3000, 3500) g	Mortality	Males		1 (1.0 - 1.0)	1.326 (1.12 to 1.543)
Diarrhoeal diseases	Birth prevalence - [38, 40) wks, [3000, 3500) g	Mortality	Females		1 (1.0 - 1.0)	1.265 (1.068 to 1.45)
Diarrhoeal diseases	Birth prevalence - [38, 40) wks, [3500, 4000) g	Mortality	Males		1 (1.0 - 1.0)	1 (1.0 - 1.0)
Diarrhoeal diseases	Birth prevalence - [38, 40) wks, [3500, 4000) g	Mortality	Females		1 (1.0 - 1.0)	1 (1.0 - 1.0)
Diarrhoeal diseases	Birth prevalence - [38, 40) wks, [4000, 4500) g	Mortality	Males		1 (1.0 - 1.0)	1 (1.0 - 1.0)
Diarrhoeal diseases	Birth prevalence - [38, 40) wks, [4000, 4500) g	Mortality	Females		1 (1.0 - 1.0)	1 (1.0 - 1.0)
Diarrhoeal diseases	Birth prevalence - [40, 42) wks, [1500, 2000) g	Mortality	Males		43.194 (29.244 to 62.382)	21.971 (16.41 to 28.396)
Diarrhoeal diseases	Birth prevalence - [40, 42) wks, [1500, 2000) g	Mortality	Females		37.949 (25.539 to 53.532)	23.702 (17.857 to 30.634)
Diarrhoeal diseases	Birth prevalence - [40, 42) wks, [2000, 2500) g	Mortality	Males		10.162 (6.961 to 14.235)	7.875 (6.341 to 9.719)
Diarrhoeal diseases	Birth prevalence - [40, 42) wks, [2000, 2500) g	Mortality	Females		8.332 (5.994 to 11.407)	8.067 (6.467 to 10.043)
Diarrhoeal diseases	Birth prevalence - [40, 42) wks, [2500, 3000) g	Mortality	Males		2.118 (1.53 to 2.77)	2.692 (2.23 to 3.273)
Diarrhoeal diseases	Birth prevalence - [40, 42) wks, [2500, 3000) g	Mortality	Females		1.745 (1.289 to 2.316)	2.603 (2.134 to 3.106)
Diarrhoeal diseases	Birth prevalence - [40, 42) wks, [3000, 3500) g	Mortality	Males		1.002 (1 to 1.013)	1.249 (1.041 to 1.491)
Diarrhoeal diseases	Birth prevalence - [40, 42) wks, [3000, 3500) g	Mortality	Females		1 (1.0 - 1.0)	1.188 (1 to 1.411)
Diarrhoeal diseases	Birth prevalence - [40, 42) wks, [3500, 4000) g	Mortality	Males		1 (1.0 - 1.0)	1 (1.0 - 1.0)
Diarrhoeal diseases	Birth prevalence - [40, 42) wks, [3500, 4000) g	Mortality	Females		1 (1.0 - 1.0)	1 (1.0 - 1.0)
Diarrhoeal diseases	Birth prevalence - [40, 42) wks, [4000, 4500) g	Mortality	Males		1 (1.0 - 1.0)	1 (1.0 - 1.0)
Diarrhoeal diseases	Birth prevalence - [40, 42) wks, [4000, 4500) g	Mortality	Females		1 (1.0 - 1.0)	1 (1.0 - 1.0)
Encephalitis	Birth prevalence - [0, 24) wks, [0, 500) g	Mortality	Males		877.775 (543.26 to 1246.645)	526.788 (392.055 to 676.923)
Encephalitis	Birth prevalence - [0, 24) wks, [0, 500) g	Mortality	Females		857.044 (519.185 to 1227.708)	575.632 (434.418 to 737.293)
Encephalitis	Birth prevalence - [0, 24) wks, [500, 1000) g	Mortality	Males		647.899 (443.535 to 881.449)	392.723 (315.689 to 486.607)
Encephalitis	Birth prevalence - [0, 24) wks, [500, 1000) g	Mortality	Females		628.647 (437.861 to 854.598)	416.95 (329.573 to 516.699)
Encephalitis	Birth prevalence - [24, 26) wks, [500, 1000) g	Mortality	Males		534.904 (378.653 to 707.51)	375.56 (308.336 to 447.076)
Encephalitis	Birth prevalence - [24, 26) wks, [500, 1000) g	Mortality	Females		509.388 (370.575 to 690.649)	394.982 (324.03 to 477.74)
Encephalitis	Birth prevalence - [26, 28) wks, [1000, 1500) g	Mortality	Males		150.649 (107.741 to 198.278)	140.284 (113.557 to 167.957)
Encephalitis	Birth prevalence - [26, 28) wks, [1000, 1500) g	Mortality	Females		142.251 (102.895 to 191.587)	140.771 (114.514 to 169.631)
Encephalitis	Birth prevalence - [26, 28) wks, [500, 1000) g	Mortality	Males		281.284 (198.703 to 391.898)	280.84 (226.174 to 338.336)
Encephalitis	Birth prevalence - [26, 28) wks, [500, 1000) g	Mortality	Females		257.799 (185.994 to 349.394)	280.84 (225.68 to 350.2)
Encephalitis	Birth prevalence - [28, 30) wks, [1000, 1500) g	Mortality	Males		88.889 (62.539 to 119.303)	87.596 (72.219 to 105.445)
Encephalitis	Birth prevalence - [28, 30) wks, [1000, 1500) g	Mortality	Females		82.25 (59.418 to 109.806)	86.675 (69.965 to 104.367)
Encephalitis	Birth prevalence - [28, 30) wks, [1500, 2000) g	Mortality	Males		71.963 (51.376 to 98.371)	42.294 (34.585 to 51.215)
Encephalitis	Birth prevalence - [28, 30) wks, [1500, 2000) g	Mortality	Females		70.154 (48.562 to 96.294)	46.161 (38.268 to 54.906)
Encephalitis	Birth prevalence - [28, 30) wks, [2000, 2500) g	Mortality	Males		65.936 (44.909 to 93.551)	23.785 (18.748 to 29.385)
Encephalitis	Birth prevalence - [28, 30) wks, [2000, 2500) g	Mortality	Females		65.44 (43.751 to 96.137)	27.437 (21.369 to 33.874)
Encephalitis	Birth prevalence - [28, 30) wks, [2500, 3000) g	Mortality	Males		43.647 (29.61 to 62.044)	14.185 (10.817 to 18.495)
Encephalitis	Birth prevalence - [28, 30) wks, [2500, 3000) g	Mortality	Females		42.667 (28.231 to 61.897)	16.517 (12.636 to 21.355)
Encephalitis	Birth prevalence - [28, 30) wks, [3000, 3500) g	Mortality	Males		23.727 (15.859 to 35.246)	8.651 (6.873 to 11.016)
Encephalitis	Birth prevalence - [28, 30) wks, [3000, 3500) g	Mortality	Females		23.045 (14.473 to 35.151)	9.735 (7.511 to 12.367)
Encephalitis	Birth prevalence - [28, 30) wks, [500, 1000) g	Mortality	Males		164.681 (114.331 to 232.909)	184.988 (146.715 to 225.778)
Encephalitis	Birth prevalence - [28, 30) wks, [500, 1000) g	Mortality	Females		149.827 (102.011 to 207.65)	178.51 (144.736 to 220.088)
Encephalitis	Birth prevalence - [30, 32) wks, [1000, 1500) g	Mortality	Males		66.567 (45.227 to 91.424)	57.036 (47.559 to 67.673)
Encephalitis	Birth prevalence - [30, 32) wks, [1000, 1500) g	Mortality	Females		61.652 (42.69 to 86.655)	55.992 (46.425 to 67.165)
Encephalitis	Birth prevalence - [30, 32) wks, [1500, 2000) g	Mortality	Males		43.288 (30.684 to 57.762)	26.533 (22.334 to 31.213)
Encephalitis	Birth prevalence - [30, 32) wks, [1500, 2000) g	Mortality	Females		41.127 (28.837 to 54.767)	28.256 (24.051 to 32.792)
Encephalitis	Birth prevalence - [30, 32) wks, [2000, 2500) g	Mortality	Males		38.672 (27.558 to 53.438)	15.362 (12.641 to 18.516)
Encephalitis	Birth prevalence - [30, 32) wks, [2000, 2500) g	Mortality	Females		37.459 (26.086 to 52.166)	17.996 (14.845 to 21.529)
Encephalitis	Birth prevalence - [30, 32) wks, [2500, 3000) g	Mortality	Males		33.218 (22.641 to 46.944)	10.389 (8.195 to 12.863)
Encephalitis	Birth prevalence - [30, 32) wks, [2500, 3000) g	Mortality	Females		31.439 (21.157 to 45.621)	12.473 (9.64 to 15.784)
Encephalitis	Birth prevalence - [30, 32) wks, [3000, 3500) g	Mortality	Males		25.451 (16.854 to 36.763)	7.153 (5.665 to 9.003)
Encephalitis	Birth prevalence - [30, 32) wks, [3000, 3500) g	Mortality	Females		24.262 (15.651 to 36.395)	8.486 (6.482 to 10.824)
Encephalitis	Birth prevalence - [30, 32) wks, [3500, 4000) g	Mortality	Males		20.334 (11.916 to 31.586)	4.795 (3.705 to 6.039)
Encephalitis	Birth prevalence - [30, 32) wks, [3500, 4000) g	Mortality	Females		20.347 (11.635 to 32.681)	5.599 (4.199 to 7.275)
Encephalitis	Birth prevalence - [30, 32) wks, [500, 1000) g	Mortality	Males		132.309 (85.99 to 193.341)	127.982 (101.66 to 159.489)
Encephalitis	Birth prevalence - [30, 32) wks, [500, 1000) g	Mortality	Females		120.829 (82.341 to 172.828)	123.186 (98.696 to 152.125)
Encephalitis	Birth prevalence - [32, 34) wks, [1000, 1500) g	Mortality	Males		65.39 (43.593 to 95.583)	45.581 (37.56 to 54.417)
Encephalitis	Birth prevalence - [32, 34) wks, [1000, 1500) g	Mortality	Females		61.229 (40.8 to 88.303)	45.201 (37.492 to 54.267)
Encephalitis	Birth prevalence - [32, 34) wks, [1500, 2000) g	Mortality	Males		32.197 (22.524 to 44.858)	19.612 (16.465 to 23.296)
Encephalitis	Birth prevalence - [32, 34) wks, [1500, 2000) g	Mortality	Females		29.777 (21.026 to 40.255)	20.358 (17.072 to 23.768)
Encephalitis	Birth prevalence - [32, 34) wks, [2000, 2500) g	Mortality	Males		21.018 (15.141 to 28.622)	10.433 (8.784 to 12.225)
Encephalitis	Birth prevalence - [32, 34) wks, [2000, 2500) g	Mortality	Females		19.546 (14.316 to 26.034)	11.648 (9.974 to 13.507)
Encephalitis	Birth prevalence - [32, 34) wks, [2500, 3000) g	Mortality	Males		18.569 (13.127 to 25.826)	7.182 (5.968 to 8.63)
Encephalitis	Birth prevalence - [32, 34) wks, [2500, 3000) g	Mortality	Females		17.497 (11.66 to 24.635)	8.443 (6.726 to 10.284)
Encephalitis	Birth prevalence - [32, 34) wks, [3000, 3500) g	Mortality	Males		19.012 (12.18 to 28.02)	5.618 (4.325 to 7.114)
Encephalitis	Birth prevalence - [32, 34) wks, [3000, 3500) g	Mortality	Females		18.667 (12.24 to 27.524)	6.722 (5.103 to 8.697)
Encephalitis	Birth prevalence - [32, 34) wks, [3500, 4000) g	Mortality	Males		20.214 (11.906 to 31.929)	4.31 (3.186 to 5.633)
Encephalitis	Birth prevalence - [32, 34) wks, [3500, 4000) g	Mortality	Females		20.333 (12.064 to 33.21)	5.253 (3.959 to 6.913)
Encephalitis	Birth prevalence - [34, 36) wks, [1000, 1500) g	Mortality	Males		78.66 (52.169 to 113.08)	45.338 (36.27 to 55.556)
Encephalitis	Birth prevalence - [34, 36) wks, [1000, 1500) g	Mortality	Females		75.687 (49.863 to 110.089)	46.4 (38.048 to 55.902)
Encephalitis	Birth prevalence - [34, 36) wks, [1500, 2000) g	Mortality	Males		31.154 (20.939 to 45.031)	18.246 (15.083 to 21.906)
Encephalitis	Birth prevalence - [34, 36) wks, [1500, 2000) g	Mortality	Females		29.072 (19.6 to 42.648)	18.661 (15.638 to 22.175)
Encephalitis	Birth prevalence - [34, 36) wks, [2000, 2500) g	Mortality	Males		12.404 (8.692 to 16.95)	8.006 (6.775 to 9.31)
Encephalitis	Birth prevalence - [34, 36) wks, [2000, 2500) g	Mortality	Females		11.367 (7.807 to 15.547)	8.373 (7.066 to 9.703)
Encephalitis	Birth prevalence - [34, 36) wks, [2500, 3000) g	Mortality	Males		7.509 (5.429 to 10.255)	4.725 (3.991 to 5.56)
Encephalitis	Birth prevalence - [34, 36) wks, [2500, 3000) g	Mortality	Females		7.139 (5.091 to 9.759)	5.194 (4.342 to 6.087)
Encephalitis	Birth prevalence - [34, 36) wks, [3000, 3500) g	Mortality	Males		7.828 (5.467 to 11.237)	3.717 (2.986 to 4.568)
Encephalitis	Birth prevalence - [34, 36) wks, [3000, 3500) g	Mortality	Females		7.622 (5.235 to 10.584)	4.279 (3.416 to 5.301)
Encephalitis	Birth prevalence - [34, 36) wks, [3500, 4000) g	Mortality	Males		10.257 (6.692 to 15.124)	3.13 (2.474 to 3.957)
Encephalitis	Birth prevalence - [34, 36) wks, [3500, 4000) g	Mortality	Females		10.325 (6.495 to 15.537)	3.756 (2.877 to 4.818)
Encephalitis	Birth prevalence - [34, 36) wks, [4000, 4500) g	Mortality	Males		12.928 (7.825 to 20.726)	2.467 (1.926 to 3.084)
Encephalitis	Birth prevalence - [34, 36) wks, [4000, 4500) g	Mortality	Females		13.456 (8.201 to 20.893)	3.061 (2.357 to 3.889)
Encephalitis	Birth prevalence - [36, 37) wks, [1000, 1500) g	Mortality	Males		94.103 (62.401 to 131.437)	48.734 (39.385 to 60.014)
Encephalitis	Birth prevalence - [36, 37) wks, [1000, 1500) g	Mortality	Females		89.769 (59.869 to 126.674)	51.68 (41.336 to 63.456)
Encephalitis	Birth prevalence - [36, 37) wks, [1500, 2000) g	Mortality	Males		33.586 (23.075 to 48.77)	19.52 (16.283 to 23.116)
Encephalitis	Birth prevalence - [36, 37) wks, [1500, 2000) g	Mortality	Females		30.953 (20.951 to 43.853)	20.509 (17.15 to 24.286)
Encephalitis	Birth prevalence - [36, 37) wks, [2000, 2500) g	Mortality	Males		8.134 (5.781 to 10.938)	7.015 (5.903 to 8.241)
Encephalitis	Birth prevalence - [36, 37) wks, [2000, 2500) g	Mortality	Females		7.208 (5.183 to 9.787)	7.031 (5.911 to 8.265)
Encephalitis	Birth prevalence - [36, 37) wks, [2500, 3000) g	Mortality	Males		2.741 (2.114 to 3.535)	3.149 (2.686 to 3.686)
Encephalitis	Birth prevalence - [36, 37) wks, [2500, 3000) g	Mortality	Females		2.475 (1.905 to 3.109)	3.172 (2.71 to 3.666)
Encephalitis	Birth prevalence - [36, 37) wks, [3000, 3500) g	Mortality	Males		2.1 (1.602 to 2.663)	2.099 (1.805 to 2.445)
Encephalitis	Birth prevalence - [36, 37) wks, [3000, 3500) g	Mortality	Females		1.996 (1.532 to 2.6)	2.199 (1.895 to 2.534)
Encephalitis	Birth prevalence - [36, 37) wks, [3500, 4000) g	Mortality	Males		2.563 (1.906 to 3.333)	1.751 (1.487 to 2.008)
Encephalitis	Birth prevalence - [36, 37) wks, [3500, 4000) g	Mortality	Females		2.501 (1.793 to 3.34)	1.944 (1.649 to 2.275)
Encephalitis	Birth prevalence - [36, 37) wks, [4000, 4500) g	Mortality	Males		3.824 (2.607 to 5.361)	1.506 (1.283 to 1.74)
Encephalitis	Birth prevalence - [36, 37) wks, [4000, 4500) g	Mortality	Females		3.908 (2.626 to 5.462)	1.777 (1.481 to 2.118)
Encephalitis	Birth prevalence - [37, 38) wks, [1000, 1500) g	Mortality	Males		98.111 (66.503 to 135.289)	49.903 (39.62 to 62.232)
Encephalitis	Birth prevalence - [37, 38) wks, [1000, 1500) g	Mortality	Females		92.728 (63.975 to 128.565)	53.151 (42.705 to 66.273)
Encephalitis	Birth prevalence - [37, 38) wks, [1500, 2000) g	Mortality	Males		35.71 (24.585 to 49.648)	20.617 (16.897 to 24.816)
Encephalitis	Birth prevalence - [37, 38) wks, [1500, 2000) g	Mortality	Females		32.101 (22.457 to 43.887)	21.726 (17.833 to 25.871)
Encephalitis	Birth prevalence - [37, 38) wks, [2000, 2500) g	Mortality	Males		7.301 (5.37 to 9.805)	6.923 (5.831 to 8.219)
Encephalitis	Birth prevalence - [37, 38) wks, [2000, 2500) g	Mortality	Females		6.218 (4.554 to 8.169)	6.85 (5.796 to 8.005)
Encephalitis	Birth prevalence - [37, 38) wks, [2500, 3000) g	Mortality	Males		1.861 (1.414 to 2.384)	2.721 (2.329 to 3.158)
Encephalitis	Birth prevalence - [37, 38) wks, [2500, 3000) g	Mortality	Females		1.596 (1.24 to 1.998)	2.633 (2.261 to 3.031)
Encephalitis	Birth prevalence - [37, 38) wks, [3000, 3500) g	Mortality	Males		1.139 (1 to 1.409)	1.612 (1.387 to 1.85)
Encephalitis	Birth prevalence - [37, 38) wks, [3000, 3500) g	Mortality	Females		1.065 (1 to 1.288)	1.598 (1.392 to 1.819)
Encephalitis	Birth prevalence - [37, 38) wks, [3500, 4000) g	Mortality	Males		1.201 (1 to 1.493)	1.282 (1.113 to 1.466)
Encephalitis	Birth prevalence - [37, 38) wks, [3500, 4000) g	Mortality	Females		1.157 (1 to 1.442)	1.343 (1.153 to 1.542)
Encephalitis	Birth prevalence - [37, 38) wks, [4000, 4500) g	Mortality	Males		1.825 (1.341 to 2.407)	1.136 (1.01 to 1.272)
Encephalitis	Birth prevalence - [37, 38) wks, [4000, 4500) g	Mortality	Females		1.86 (1.36 to 2.46)	1.269 (1.115 to 1.42)
Encephalitis	Birth prevalence - [38, 40) wks, [1000, 1500) g	Mortality	Males		98.254 (67.959 to 134.77)	49.084 (38.794 to 61.948)
Encephalitis	Birth prevalence - [38, 40) wks, [1000, 1500) g	Mortality	Females		91.539 (62.769 to 127.606)	53.036 (41.348 to 65.237)
Encephalitis	Birth prevalence - [38, 40) wks, [1500, 2000) g	Mortality	Males		37.449 (25.688 to 51.467)	21.477 (17.208 to 25.646)
Encephalitis	Birth prevalence - [38, 40) wks, [1500, 2000) g	Mortality	Females		33.261 (23.303 to 45.061)	22.821 (18.339 to 27.874)
Encephalitis	Birth prevalence - [38, 40) wks, [2000, 2500) g	Mortality	Males		7.351 (5.131 to 9.967)	7.04 (5.807 to 8.395)
Encephalitis	Birth prevalence - [38, 40) wks, [2000, 2500) g	Mortality	Females		5.985 (4.383 to 7.995)	6.959 (5.782 to 8.29)
Encephalitis	Birth prevalence - [38, 40) wks, [2500, 3000) g	Mortality	Males		1.549 (1.185 to 1.98)	2.518 (2.115 to 2.971)
Encephalitis	Birth prevalence - [38, 40) wks, [2500, 3000) g	Mortality	Females		1.277 (1 to 1.65)	2.377 (2.015 to 2.745)
Encephalitis	Birth prevalence - [38, 40) wks, [3000, 3500) g	Mortality	Males		1 (1.0 - 1.0)	1.326 (1.12 to 1.543)
Encephalitis	Birth prevalence - [38, 40) wks, [3000, 3500) g	Mortality	Females		1 (1.0 - 1.0)	1.265 (1.068 to 1.45)
Encephalitis	Birth prevalence - [38, 40) wks, [3500, 4000) g	Mortality	Males		1 (1.0 - 1.0)	1 (1.0 - 1.0)
Encephalitis	Birth prevalence - [38, 40) wks, [3500, 4000) g	Mortality	Females		1 (1.0 - 1.0)	1 (1.0 - 1.0)
Encephalitis	Birth prevalence - [38, 40) wks, [4000, 4500) g	Mortality	Males		1 (1.0 - 1.0)	1 (1.0 - 1.0)
Encephalitis	Birth prevalence - [38, 40) wks, [4000, 4500) g	Mortality	Females		1 (1.0 - 1.0)	1 (1.0 - 1.0)
Encephalitis	Birth prevalence - [40, 42) wks, [1500, 2000) g	Mortality	Males		43.194 (29.244 to 62.382)	21.971 (16.41 to 28.396)
Encephalitis	Birth prevalence - [40, 42) wks, [1500, 2000) g	Mortality	Females		37.949 (25.539 to 53.532)	23.702 (17.857 to 30.634)
Encephalitis	Birth prevalence - [40, 42) wks, [2000, 2500) g	Mortality	Males		10.162 (6.961 to 14.235)	7.875 (6.341 to 9.719)
Encephalitis	Birth prevalence - [40, 42) wks, [2000, 2500) g	Mortality	Females		8.332 (5.994 to 11.407)	8.067 (6.467 to 10.043)
Encephalitis	Birth prevalence - [40, 42) wks, [2500, 3000) g	Mortality	Males		2.118 (1.53 to 2.77)	2.692 (2.23 to 3.273)
Encephalitis	Birth prevalence - [40, 42) wks, [2500, 3000) g	Mortality	Females		1.745 (1.289 to 2.316)	2.603 (2.134 to 3.106)
Encephalitis	Birth prevalence - [40, 42) wks, [3000, 3500) g	Mortality	Males		1.002 (1 to 1.013)	1.249 (1.041 to 1.491)
Encephalitis	Birth prevalence - [40, 42) wks, [3000, 3500) g	Mortality	Females		1 (1.0 - 1.0)	1.188 (1 to 1.411)
Encephalitis	Birth prevalence - [40, 42) wks, [3500, 4000) g	Mortality	Males		1 (1.0 - 1.0)	1 (1.0 - 1.0)
Encephalitis	Birth prevalence - [40, 42) wks, [3500, 4000) g	Mortality	Females		1 (1.0 - 1.0)	1 (1.0 - 1.0)
Encephalitis	Birth prevalence - [40, 42) wks, [4000, 4500) g	Mortality	Males		1 (1.0 - 1.0)	1 (1.0 - 1.0)
Encephalitis	Birth prevalence - [40, 42) wks, [4000, 4500) g	Mortality	Females		1 (1.0 - 1.0)	1 (1.0 - 1.0)
Hemolytic disease and other neonatal jaundice	Birth prevalence - [0, 24) wks, [0, 500) g	Mortality	Males		877.775 (543.26 to 1246.645)	526.788 (392.055 to 676.923)
Hemolytic disease and other neonatal jaundice	Birth prevalence - [0, 24) wks, [0, 500) g	Mortality	Females		857.044 (519.185 to 1227.708)	575.632 (434.418 to 737.293)
Hemolytic disease and other neonatal jaundice	Birth prevalence - [0, 24) wks, [500, 1000) g	Mortality	Males		647.899 (443.535 to 881.449)	392.723 (315.689 to 486.607)
Hemolytic disease and other neonatal jaundice	Birth prevalence - [0, 24) wks, [500, 1000) g	Mortality	Females		628.647 (437.861 to 854.598)	416.95 (329.573 to 516.699)
Hemolytic disease and other neonatal jaundice	Birth prevalence - [24, 26) wks, [500, 1000) g	Mortality	Males		534.904 (378.653 to 707.51)	375.56 (308.336 to 447.076)
Hemolytic disease and other neonatal jaundice	Birth prevalence - [24, 26) wks, [500, 1000) g	Mortality	Females		509.388 (370.575 to 690.649)	394.982 (324.03 to 477.74)
Hemolytic disease and other neonatal jaundice	Birth prevalence - [26, 28) wks, [1000, 1500) g	Mortality	Males		150.649 (107.741 to 198.278)	140.284 (113.557 to 167.957)
Hemolytic disease and other neonatal jaundice	Birth prevalence - [26, 28) wks, [1000, 1500) g	Mortality	Females		142.251 (102.895 to 191.587)	140.771 (114.514 to 169.631)
Hemolytic disease and other neonatal jaundice	Birth prevalence - [26, 28) wks, [500, 1000) g	Mortality	Males		281.284 (198.703 to 391.898)	280.84 (226.174 to 338.336)
Hemolytic disease and other neonatal jaundice	Birth prevalence - [26, 28) wks, [500, 1000) g	Mortality	Females		257.799 (185.994 to 349.394)	280.84 (225.68 to 350.2)
Hemolytic disease and other neonatal jaundice	Birth prevalence - [28, 30) wks, [1000, 1500) g	Mortality	Males		88.889 (62.539 to 119.303)	87.596 (72.219 to 105.445)
Hemolytic disease and other neonatal jaundice	Birth prevalence - [28, 30) wks, [1000, 1500) g	Mortality	Females		82.25 (59.418 to 109.806)	86.675 (69.965 to 104.367)
Hemolytic disease and other neonatal jaundice	Birth prevalence - [28, 30) wks, [1500, 2000) g	Mortality	Males		71.963 (51.376 to 98.371)	42.294 (34.585 to 51.215)
Hemolytic disease and other neonatal jaundice	Birth prevalence - [28, 30) wks, [1500, 2000) g	Mortality	Females		70.154 (48.562 to 96.294)	46.161 (38.268 to 54.906)
Hemolytic disease and other neonatal jaundice	Birth prevalence - [28, 30) wks, [2000, 2500) g	Mortality	Males		65.936 (44.909 to 93.551)	23.785 (18.748 to 29.385)
Hemolytic disease and other neonatal jaundice	Birth prevalence - [28, 30) wks, [2000, 2500) g	Mortality	Females		65.44 (43.751 to 96.137)	27.437 (21.369 to 33.874)
Hemolytic disease and other neonatal jaundice	Birth prevalence - [28, 30) wks, [2500, 3000) g	Mortality	Males		43.647 (29.61 to 62.044)	14.185 (10.817 to 18.495)
Hemolytic disease and other neonatal jaundice	Birth prevalence - [28, 30) wks, [2500, 3000) g	Mortality	Females		42.667 (28.231 to 61.897)	16.517 (12.636 to 21.355)
Hemolytic disease and other neonatal jaundice	Birth prevalence - [28, 30) wks, [3000, 3500) g	Mortality	Males		23.727 (15.859 to 35.246)	8.651 (6.873 to 11.016)
Hemolytic disease and other neonatal jaundice	Birth prevalence - [28, 30) wks, [3000, 3500) g	Mortality	Females		23.045 (14.473 to 35.151)	9.735 (7.511 to 12.367)
Hemolytic disease and other neonatal jaundice	Birth prevalence - [28, 30) wks, [500, 1000) g	Mortality	Males		164.681 (114.331 to 232.909)	184.988 (146.715 to 225.778)
Hemolytic disease and other neonatal jaundice	Birth prevalence - [28, 30) wks, [500, 1000) g	Mortality	Females		149.827 (102.011 to 207.65)	178.51 (144.736 to 220.088)
Hemolytic disease and other neonatal jaundice	Birth prevalence - [30, 32) wks, [1000, 1500) g	Mortality	Males		66.567 (45.227 to 91.424)	57.036 (47.559 to 67.673)
Hemolytic disease and other neonatal jaundice	Birth prevalence - [30, 32) wks, [1000, 1500) g	Mortality	Females		61.652 (42.69 to 86.655)	55.992 (46.425 to 67.165)
Hemolytic disease and other neonatal jaundice	Birth prevalence - [30, 32) wks, [1500, 2000) g	Mortality	Males		43.288 (30.684 to 57.762)	26.533 (22.334 to 31.213)
Hemolytic disease and other neonatal jaundice	Birth prevalence - [30, 32) wks, [1500, 2000) g	Mortality	Females		41.127 (28.837 to 54.767)	28.256 (24.051 to 32.792)
Hemolytic disease and other neonatal jaundice	Birth prevalence - [30, 32) wks, [2000, 2500) g	Mortality	Males		38.672 (27.558 to 53.438)	15.362 (12.641 to 18.516)
Hemolytic disease and other neonatal jaundice	Birth prevalence - [30, 32) wks, [2000, 2500) g	Mortality	Females		37.459 (26.086 to 52.166)	17.996 (14.845 to 21.529)
Hemolytic disease and other neonatal jaundice	Birth prevalence - [30, 32) wks, [2500, 3000) g	Mortality	Males		33.218 (22.641 to 46.944)	10.389 (8.195 to 12.863)
Hemolytic disease and other neonatal jaundice	Birth prevalence - [30, 32) wks, [2500, 3000) g	Mortality	Females		31.439 (21.157 to 45.621)	12.473 (9.64 to 15.784)
Hemolytic disease and other neonatal jaundice	Birth prevalence - [30, 32) wks, [3000, 3500) g	Mortality	Males		25.451 (16.854 to 36.763)	7.153 (5.665 to 9.003)
Hemolytic disease and other neonatal jaundice	Birth prevalence - [30, 32) wks, [3000, 3500) g	Mortality	Females		24.262 (15.651 to 36.395)	8.486 (6.482 to 10.824)
Hemolytic disease and other neonatal jaundice	Birth prevalence - [30, 32) wks, [3500, 4000) g	Mortality	Males		20.334 (11.916 to 31.586)	4.795 (3.705 to 6.039)
Hemolytic disease and other neonatal jaundice	Birth prevalence - [30, 32) wks, [3500, 4000) g	Mortality	Females		20.347 (11.635 to 32.681)	5.599 (4.199 to 7.275)
Hemolytic disease and other neonatal jaundice	Birth prevalence - [30, 32) wks, [500, 1000) g	Mortality	Males		132.309 (85.99 to 193.341)	127.982 (101.66 to 159.489)
Hemolytic disease and other neonatal jaundice	Birth prevalence - [30, 32) wks, [500, 1000) g	Mortality	Females		120.829 (82.341 to 172.828)	123.186 (98.696 to 152.125)
Hemolytic disease and other neonatal jaundice	Birth prevalence - [32, 34) wks, [1000, 1500) g	Mortality	Males		65.39 (43.593 to 95.583)	45.581 (37.56 to 54.417)
Hemolytic disease and other neonatal jaundice	Birth prevalence - [32, 34) wks, [1000, 1500) g	Mortality	Females		61.229 (40.8 to 88.303)	45.201 (37.492 to 54.267)
Hemolytic disease and other neonatal jaundice	Birth prevalence - [32, 34) wks, [1500, 2000) g	Mortality	Males		32.197 (22.524 to 44.858)	19.612 (16.465 to 23.296)
Hemolytic disease and other neonatal jaundice	Birth prevalence - [32, 34) wks, [1500, 2000) g	Mortality	Females		29.777 (21.026 to 40.255)	20.358 (17.072 to 23.768)
Hemolytic disease and other neonatal jaundice	Birth prevalence - [32, 34) wks, [2000, 2500) g	Mortality	Males		21.018 (15.141 to 28.622)	10.433 (8.784 to 12.225)
Hemolytic disease and other neonatal jaundice	Birth prevalence - [32, 34) wks, [2000, 2500) g	Mortality	Females		19.546 (14.316 to 26.034)	11.648 (9.974 to 13.507)
Hemolytic disease and other neonatal jaundice	Birth prevalence - [32, 34) wks, [2500, 3000) g	Mortality	Males		18.569 (13.127 to 25.826)	7.182 (5.968 to 8.63)
Hemolytic disease and other neonatal jaundice	Birth prevalence - [32, 34) wks, [2500, 3000) g	Mortality	Females		17.497 (11.66 to 24.635)	8.443 (6.726 to 10.284)
Hemolytic disease and other neonatal jaundice	Birth prevalence - [32, 34) wks, [3000, 3500) g	Mortality	Males		19.012 (12.18 to 28.02)	5.618 (4.325 to 7.114)
Hemolytic disease and other neonatal jaundice	Birth prevalence - [32, 34) wks, [3000, 3500) g	Mortality	Females		18.667 (12.24 to 27.524)	6.722 (5.103 to 8.697)
Hemolytic disease and other neonatal jaundice	Birth prevalence - [32, 34) wks, [3500, 4000) g	Mortality	Males		20.214 (11.906 to 31.929)	4.31 (3.186 to 5.633)
Hemolytic disease and other neonatal jaundice	Birth prevalence - [32, 34) wks, [3500, 4000) g	Mortality	Females		20.333 (12.064 to 33.21)	5.253 (3.959 to 6.913)
Hemolytic disease and other neonatal jaundice	Birth prevalence - [34, 36) wks, [1000, 1500) g	Mortality	Males		78.66 (52.169 to 113.08)	45.338 (36.27 to 55.556)
Hemolytic disease and other neonatal jaundice	Birth prevalence - [34, 36) wks, [1000, 1500) g	Mortality	Females		75.687 (49.863 to 110.089)	46.4 (38.048 to 55.902)
Hemolytic disease and other neonatal jaundice	Birth prevalence - [34, 36) wks, [1500, 2000) g	Mortality	Males		31.154 (20.939 to 45.031)	18.246 (15.083 to 21.906)
Hemolytic disease and other neonatal jaundice	Birth prevalence - [34, 36) wks, [1500, 2000) g	Mortality	Females		29.072 (19.6 to 42.648)	18.661 (15.638 to 22.175)
Hemolytic disease and other neonatal jaundice	Birth prevalence - [34, 36) wks, [2000, 2500) g	Mortality	Males		12.404 (8.692 to 16.95)	8.006 (6.775 to 9.31)
Hemolytic disease and other neonatal jaundice	Birth prevalence - [34, 36) wks, [2000, 2500) g	Mortality	Females		11.367 (7.807 to 15.547)	8.373 (7.066 to 9.703)
Hemolytic disease and other neonatal jaundice	Birth prevalence - [34, 36) wks, [2500, 3000) g	Mortality	Males		7.509 (5.429 to 10.255)	4.725 (3.991 to 5.56)
Hemolytic disease and other neonatal jaundice	Birth prevalence - [34, 36) wks, [2500, 3000) g	Mortality	Females		7.139 (5.091 to 9.759)	5.194 (4.342 to 6.087)
Hemolytic disease and other neonatal jaundice	Birth prevalence - [34, 36) wks, [3000, 3500) g	Mortality	Males		7.828 (5.467 to 11.237)	3.717 (2.986 to 4.568)
Hemolytic disease and other neonatal jaundice	Birth prevalence - [34, 36) wks, [3000, 3500) g	Mortality	Females		7.622 (5.235 to 10.584)	4.279 (3.416 to 5.301)
Hemolytic disease and other neonatal jaundice	Birth prevalence - [34, 36) wks, [3500, 4000) g	Mortality	Males		10.257 (6.692 to 15.124)	3.13 (2.474 to 3.957)
Hemolytic disease and other neonatal jaundice	Birth prevalence - [34, 36) wks, [3500, 4000) g	Mortality	Females		10.325 (6.495 to 15.537)	3.756 (2.877 to 4.818)
Hemolytic disease and other neonatal jaundice	Birth prevalence - [34, 36) wks, [4000, 4500) g	Mortality	Males		12.928 (7.825 to 20.726)	2.467 (1.926 to 3.084)
Hemolytic disease and other neonatal jaundice	Birth prevalence - [34, 36) wks, [4000, 4500) g	Mortality	Females		13.456 (8.201 to 20.893)	3.061 (2.357 to 3.889)
Hemolytic disease and other neonatal jaundice	Birth prevalence - [36, 37) wks, [1000, 1500) g	Mortality	Males		94.103 (62.401 to 131.437)	48.734 (39.385 to 60.014)
Hemolytic disease and other neonatal jaundice	Birth prevalence - [36, 37) wks, [1000, 1500) g	Mortality	Females		89.769 (59.869 to 126.674)	51.68 (41.336 to 63.456)
Hemolytic disease and other neonatal jaundice	Birth prevalence - [36, 37) wks, [1500, 2000) g	Mortality	Males		33.586 (23.075 to 48.77)	19.52 (16.283 to 23.116)
Hemolytic disease and other neonatal jaundice	Birth prevalence - [36, 37) wks, [1500, 2000) g	Mortality	Females		30.953 (20.951 to 43.853)	20.509 (17.15 to 24.286)
Hemolytic disease and other neonatal jaundice	Birth prevalence - [36, 37) wks, [2000, 2500) g	Mortality	Males		8.134 (5.781 to 10.938)	7.015 (5.903 to 8.241)
Hemolytic disease and other neonatal jaundice	Birth prevalence - [36, 37) wks, [2000, 2500) g	Mortality	Females		7.208 (5.183 to 9.787)	7.031 (5.911 to 8.265)
Hemolytic disease and other neonatal jaundice	Birth prevalence - [36, 37) wks, [2500, 3000) g	Mortality	Males		2.741 (2.114 to 3.535)	3.149 (2.686 to 3.686)
Hemolytic disease and other neonatal jaundice	Birth prevalence - [36, 37) wks, [2500, 3000) g	Mortality	Females		2.475 (1.905 to 3.109)	3.172 (2.71 to 3.666)
Hemolytic disease and other neonatal jaundice	Birth prevalence - [36, 37) wks, [3000, 3500) g	Mortality	Males		2.1 (1.602 to 2.663)	2.099 (1.805 to 2.445)
Hemolytic disease and other neonatal jaundice	Birth prevalence - [36, 37) wks, [3000, 3500) g	Mortality	Females		1.996 (1.532 to 2.6)	2.199 (1.895 to 2.534)
Hemolytic disease and other neonatal jaundice	Birth prevalence - [36, 37) wks, [3500, 4000) g	Mortality	Males		2.563 (1.906 to 3.333)	1.751 (1.487 to 2.008)
Hemolytic disease and other neonatal jaundice	Birth prevalence - [36, 37) wks, [3500, 4000) g	Mortality	Females		2.501 (1.793 to 3.34)	1.944 (1.649 to 2.275)
Hemolytic disease and other neonatal jaundice	Birth prevalence - [36, 37) wks, [4000, 4500) g	Mortality	Males		3.824 (2.607 to 5.361)	1.506 (1.283 to 1.74)
Hemolytic disease and other neonatal jaundice	Birth prevalence - [36, 37) wks, [4000, 4500) g	Mortality	Females		3.908 (2.626 to 5.462)	1.777 (1.481 to 2.118)
Hemolytic disease and other neonatal jaundice	Birth prevalence - [37, 38) wks, [1000, 1500) g	Mortality	Males		98.111 (66.503 to 135.289)	49.903 (39.62 to 62.232)
Hemolytic disease and other neonatal jaundice	Birth prevalence - [37, 38) wks, [1000, 1500) g	Mortality	Females		92.728 (63.975 to 128.565)	53.151 (42.705 to 66.273)
Hemolytic disease and other neonatal jaundice	Birth prevalence - [37, 38) wks, [1500, 2000) g	Mortality	Males		35.71 (24.585 to 49.648)	20.617 (16.897 to 24.816)
Hemolytic disease and other neonatal jaundice	Birth prevalence - [37, 38) wks, [1500, 2000) g	Mortality	Females		32.101 (22.457 to 43.887)	21.726 (17.833 to 25.871)
Hemolytic disease and other neonatal jaundice	Birth prevalence - [37, 38) wks, [2000, 2500) g	Mortality	Males		7.301 (5.37 to 9.805)	6.923 (5.831 to 8.219)
Hemolytic disease and other neonatal jaundice	Birth prevalence - [37, 38) wks, [2000, 2500) g	Mortality	Females		6.218 (4.554 to 8.169)	6.85 (5.796 to 8.005)
Hemolytic disease and other neonatal jaundice	Birth prevalence - [37, 38) wks, [2500, 3000) g	Mortality	Males		1.861 (1.414 to 2.384)	2.721 (2.329 to 3.158)
Hemolytic disease and other neonatal jaundice	Birth prevalence - [37, 38) wks, [2500, 3000) g	Mortality	Females		1.596 (1.24 to 1.998)	2.633 (2.261 to 3.031)
Hemolytic disease and other neonatal jaundice	Birth prevalence - [37, 38) wks, [3000, 3500) g	Mortality	Males		1.139 (1 to 1.409)	1.612 (1.387 to 1.85)
Hemolytic disease and other neonatal jaundice	Birth prevalence - [37, 38) wks, [3000, 3500) g	Mortality	Females		1.065 (1 to 1.288)	1.598 (1.392 to 1.819)
Hemolytic disease and other neonatal jaundice	Birth prevalence - [37, 38) wks, [3500, 4000) g	Mortality	Males		1.201 (1 to 1.493)	1.282 (1.113 to 1.466)
Hemolytic disease and other neonatal jaundice	Birth prevalence - [37, 38) wks, [3500, 4000) g	Mortality	Females		1.157 (1 to 1.442)	1.343 (1.153 to 1.542)
Hemolytic disease and other neonatal jaundice	Birth prevalence - [37, 38) wks, [4000, 4500) g	Mortality	Males		1.825 (1.341 to 2.407)	1.136 (1.01 to 1.272)
Hemolytic disease and other neonatal jaundice	Birth prevalence - [37, 38) wks, [4000, 4500) g	Mortality	Females		1.86 (1.36 to 2.46)	1.269 (1.115 to 1.42)
Hemolytic disease and other neonatal jaundice	Birth prevalence - [38, 40) wks, [1000, 1500) g	Mortality	Males		98.254 (67.959 to 134.77)	49.084 (38.794 to 61.948)
Hemolytic disease and other neonatal jaundice	Birth prevalence - [38, 40) wks, [1000, 1500) g	Mortality	Females		91.539 (62.769 to 127.606)	53.036 (41.348 to 65.237)
Hemolytic disease and other neonatal jaundice	Birth prevalence - [38, 40) wks, [1500, 2000) g	Mortality	Males		37.449 (25.688 to 51.467)	21.477 (17.208 to 25.646)
Hemolytic disease and other neonatal jaundice	Birth prevalence - [38, 40) wks, [1500, 2000) g	Mortality	Females		33.261 (23.303 to 45.061)	22.821 (18.339 to 27.874)
Hemolytic disease and other neonatal jaundice	Birth prevalence - [38, 40) wks, [2000, 2500) g	Mortality	Males		7.351 (5.131 to 9.967)	7.04 (5.807 to 8.395)
Hemolytic disease and other neonatal jaundice	Birth prevalence - [38, 40) wks, [2000, 2500) g	Mortality	Females		5.985 (4.383 to 7.995)	6.959 (5.782 to 8.29)
Hemolytic disease and other neonatal jaundice	Birth prevalence - [38, 40) wks, [2500, 3000) g	Mortality	Males		1.549 (1.185 to 1.98)	2.518 (2.115 to 2.971)
Hemolytic disease and other neonatal jaundice	Birth prevalence - [38, 40) wks, [2500, 3000) g	Mortality	Females		1.277 (1 to 1.65)	2.377 (2.015 to 2.745)
Hemolytic disease and other neonatal jaundice	Birth prevalence - [38, 40) wks, [3000, 3500) g	Mortality	Males		1 (1.0 - 1.0)	1.326 (1.12 to 1.543)
Hemolytic disease and other neonatal jaundice	Birth prevalence - [38, 40) wks, [3000, 3500) g	Mortality	Females		1 (1.0 - 1.0)	1.265 (1.068 to 1.45)
Hemolytic disease and other neonatal jaundice	Birth prevalence - [38, 40) wks, [3500, 4000) g	Mortality	Males		1 (1.0 - 1.0)	1 (1.0 - 1.0)
Hemolytic disease and other neonatal jaundice	Birth prevalence - [38, 40) wks, [3500, 4000) g	Mortality	Females		1 (1.0 - 1.0)	1 (1.0 - 1.0)
Hemolytic disease and other neonatal jaundice	Birth prevalence - [38, 40) wks, [4000, 4500) g	Mortality	Males		1 (1.0 - 1.0)	1 (1.0 - 1.0)
Hemolytic disease and other neonatal jaundice	Birth prevalence - [38, 40) wks, [4000, 4500) g	Mortality	Females		1 (1.0 - 1.0)	1 (1.0 - 1.0)
Hemolytic disease and other neonatal jaundice	Birth prevalence - [40, 42) wks, [1500, 2000) g	Mortality	Males		43.194 (29.244 to 62.382)	21.971 (16.41 to 28.396)
Hemolytic disease and other neonatal jaundice	Birth prevalence - [40, 42) wks, [1500, 2000) g	Mortality	Females		37.949 (25.539 to 53.532)	23.702 (17.857 to 30.634)
Hemolytic disease and other neonatal jaundice	Birth prevalence - [40, 42) wks, [2000, 2500) g	Mortality	Males		10.162 (6.961 to 14.235)	7.875 (6.341 to 9.719)
Hemolytic disease and other neonatal jaundice	Birth prevalence - [40, 42) wks, [2000, 2500) g	Mortality	Females		8.332 (5.994 to 11.407)	8.067 (6.467 to 10.043)
Hemolytic disease and other neonatal jaundice	Birth prevalence - [40, 42) wks, [2500, 3000) g	Mortality	Males		2.118 (1.53 to 2.77)	2.692 (2.23 to 3.273)
Hemolytic disease and other neonatal jaundice	Birth prevalence - [40, 42) wks, [2500, 3000) g	Mortality	Females		1.745 (1.289 to 2.316)	2.603 (2.134 to 3.106)
Hemolytic disease and other neonatal jaundice	Birth prevalence - [40, 42) wks, [3000, 3500) g	Mortality	Males		1.002 (1 to 1.013)	1.249 (1.041 to 1.491)
Hemolytic disease and other neonatal jaundice	Birth prevalence - [40, 42) wks, [3000, 3500) g	Mortality	Females		1 (1.0 - 1.0)	1.188 (1 to 1.411)
Hemolytic disease and other neonatal jaundice	Birth prevalence - [40, 42) wks, [3500, 4000) g	Mortality	Males		1 (1.0 - 1.0)	1 (1.0 - 1.0)
Hemolytic disease and other neonatal jaundice	Birth prevalence - [40, 42) wks, [3500, 4000) g	Mortality	Females		1 (1.0 - 1.0)	1 (1.0 - 1.0)
Hemolytic disease and other neonatal jaundice	Birth prevalence - [40, 42) wks, [4000, 4500) g	Mortality	Males		1 (1.0 - 1.0)	1 (1.0 - 1.0)
Hemolytic disease and other neonatal jaundice	Birth prevalence - [40, 42) wks, [4000, 4500) g	Mortality	Females		1 (1.0 - 1.0)	1 (1.0 - 1.0)
Lower respiratory infections	Birth prevalence - [0, 24) wks, [0, 500) g	Mortality	Males		877.775 (543.26 to 1246.645)	526.788 (392.055 to 676.923)
Lower respiratory infections	Birth prevalence - [0, 24) wks, [0, 500) g	Mortality	Females		857.044 (519.185 to 1227.708)	575.632 (434.418 to 737.293)
Lower respiratory infections	Birth prevalence - [0, 24) wks, [500, 1000) g	Mortality	Males		647.899 (443.535 to 881.449)	392.723 (315.689 to 486.607)
Lower respiratory infections	Birth prevalence - [0, 24) wks, [500, 1000) g	Mortality	Females		628.647 (437.861 to 854.598)	416.95 (329.573 to 516.699)
Lower respiratory infections	Birth prevalence - [24, 26) wks, [500, 1000) g	Mortality	Males		534.904 (378.653 to 707.51)	375.56 (308.336 to 447.076)
Lower respiratory infections	Birth prevalence - [24, 26) wks, [500, 1000) g	Mortality	Females		509.388 (370.575 to 690.649)	394.982 (324.03 to 477.74)
Lower respiratory infections	Birth prevalence - [26, 28) wks, [1000, 1500) g	Mortality	Males		150.649 (107.741 to 198.278)	140.284 (113.557 to 167.957)
Lower respiratory infections	Birth prevalence - [26, 28) wks, [1000, 1500) g	Mortality	Females		142.251 (102.895 to 191.587)	140.771 (114.514 to 169.631)
Lower respiratory infections	Birth prevalence - [26, 28) wks, [500, 1000) g	Mortality	Males		281.284 (198.703 to 391.898)	280.84 (226.174 to 338.336)
Lower respiratory infections	Birth prevalence - [26, 28) wks, [500, 1000) g	Mortality	Females		257.799 (185.994 to 349.394)	280.84 (225.68 to 350.2)
Lower respiratory infections	Birth prevalence - [28, 30) wks, [1000, 1500) g	Mortality	Males		88.889 (62.539 to 119.303)	87.596 (72.219 to 105.445)
Lower respiratory infections	Birth prevalence - [28, 30) wks, [1000, 1500) g	Mortality	Females		82.25 (59.418 to 109.806)	86.675 (69.965 to 104.367)
Lower respiratory infections	Birth prevalence - [28, 30) wks, [1500, 2000) g	Mortality	Males		71.963 (51.376 to 98.371)	42.294 (34.585 to 51.215)
Lower respiratory infections	Birth prevalence - [28, 30) wks, [1500, 2000) g	Mortality	Females		70.154 (48.562 to 96.294)	46.161 (38.268 to 54.906)
Lower respiratory infections	Birth prevalence - [28, 30) wks, [2000, 2500) g	Mortality	Males		65.936 (44.909 to 93.551)	23.785 (18.748 to 29.385)
Lower respiratory infections	Birth prevalence - [28, 30) wks, [2000, 2500) g	Mortality	Females		65.44 (43.751 to 96.137)	27.437 (21.369 to 33.874)
Lower respiratory infections	Birth prevalence - [28, 30) wks, [2500, 3000) g	Mortality	Males		43.647 (29.61 to 62.044)	14.185 (10.817 to 18.495)
Lower respiratory infections	Birth prevalence - [28, 30) wks, [2500, 3000) g	Mortality	Females		42.667 (28.231 to 61.897)	16.517 (12.636 to 21.355)
Lower respiratory infections	Birth prevalence - [28, 30) wks, [3000, 3500) g	Mortality	Males		23.727 (15.859 to 35.246)	8.651 (6.873 to 11.016)
Lower respiratory infections	Birth prevalence - [28, 30) wks, [3000, 3500) g	Mortality	Females		23.045 (14.473 to 35.151)	9.735 (7.511 to 12.367)
Lower respiratory infections	Birth prevalence - [28, 30) wks, [500, 1000) g	Mortality	Males		164.681 (114.331 to 232.909)	184.988 (146.715 to 225.778)
Lower respiratory infections	Birth prevalence - [28, 30) wks, [500, 1000) g	Mortality	Females		149.827 (102.011 to 207.65)	178.51 (144.736 to 220.088)
Lower respiratory infections	Birth prevalence - [30, 32) wks, [1000, 1500) g	Mortality	Males		66.567 (45.227 to 91.424)	57.036 (47.559 to 67.673)
Lower respiratory infections	Birth prevalence - [30, 32) wks, [1000, 1500) g	Mortality	Females		61.652 (42.69 to 86.655)	55.992 (46.425 to 67.165)
Lower respiratory infections	Birth prevalence - [30, 32) wks, [1500, 2000) g	Mortality	Males		43.288 (30.684 to 57.762)	26.533 (22.334 to 31.213)
Lower respiratory infections	Birth prevalence - [30, 32) wks, [1500, 2000) g	Mortality	Females		41.127 (28.837 to 54.767)	28.256 (24.051 to 32.792)
Lower respiratory infections	Birth prevalence - [30, 32) wks, [2000, 2500) g	Mortality	Males		38.672 (27.558 to 53.438)	15.362 (12.641 to 18.516)
Lower respiratory infections	Birth prevalence - [30, 32) wks, [2000, 2500) g	Mortality	Females		37.459 (26.086 to 52.166)	17.996 (14.845 to 21.529)
Lower respiratory infections	Birth prevalence - [30, 32) wks, [2500, 3000) g	Mortality	Males		33.218 (22.641 to 46.944)	10.389 (8.195 to 12.863)
Lower respiratory infections	Birth prevalence - [30, 32) wks, [2500, 3000) g	Mortality	Females		31.439 (21.157 to 45.621)	12.473 (9.64 to 15.784)
Lower respiratory infections	Birth prevalence - [30, 32) wks, [3000, 3500) g	Mortality	Males		25.451 (16.854 to 36.763)	7.153 (5.665 to 9.003)
Lower respiratory infections	Birth prevalence - [30, 32) wks, [3000, 3500) g	Mortality	Females		24.262 (15.651 to 36.395)	8.486 (6.482 to 10.824)
Lower respiratory infections	Birth prevalence - [30, 32) wks, [3500, 4000) g	Mortality	Males		20.334 (11.916 to 31.586)	4.795 (3.705 to 6.039)
Lower respiratory infections	Birth prevalence - [30, 32) wks, [3500, 4000) g	Mortality	Females		20.347 (11.635 to 32.681)	5.599 (4.199 to 7.275)
Lower respiratory infections	Birth prevalence - [30, 32) wks, [500, 1000) g	Mortality	Males		132.309 (85.99 to 193.341)	127.982 (101.66 to 159.489)
Lower respiratory infections	Birth prevalence - [30, 32) wks, [500, 1000) g	Mortality	Females		120.829 (82.341 to 172.828)	123.186 (98.696 to 152.125)
Lower respiratory infections	Birth prevalence - [32, 34) wks, [1000, 1500) g	Mortality	Males		65.39 (43.593 to 95.583)	45.581 (37.56 to 54.417)
Lower respiratory infections	Birth prevalence - [32, 34) wks, [1000, 1500) g	Mortality	Females		61.229 (40.8 to 88.303)	45.201 (37.492 to 54.267)
Lower respiratory infections	Birth prevalence - [32, 34) wks, [1500, 2000) g	Mortality	Males		32.197 (22.524 to 44.858)	19.612 (16.465 to 23.296)
Lower respiratory infections	Birth prevalence - [32, 34) wks, [1500, 2000) g	Mortality	Females		29.777 (21.026 to 40.255)	20.358 (17.072 to 23.768)
Lower respiratory infections	Birth prevalence - [32, 34) wks, [2000, 2500) g	Mortality	Males		21.018 (15.141 to 28.622)	10.433 (8.784 to 12.225)
Lower respiratory infections	Birth prevalence - [32, 34) wks, [2000, 2500) g	Mortality	Females		19.546 (14.316 to 26.034)	11.648 (9.974 to 13.507)
Lower respiratory infections	Birth prevalence - [32, 34) wks, [2500, 3000) g	Mortality	Males		18.569 (13.127 to 25.826)	7.182 (5.968 to 8.63)
Lower respiratory infections	Birth prevalence - [32, 34) wks, [2500, 3000) g	Mortality	Females		17.497 (11.66 to 24.635)	8.443 (6.726 to 10.284)
Lower respiratory infections	Birth prevalence - [32, 34) wks, [3000, 3500) g	Mortality	Males		19.012 (12.18 to 28.02)	5.618 (4.325 to 7.114)
Lower respiratory infections	Birth prevalence - [32, 34) wks, [3000, 3500) g	Mortality	Females		18.667 (12.24 to 27.524)	6.722 (5.103 to 8.697)
Lower respiratory infections	Birth prevalence - [32, 34) wks, [3500, 4000) g	Mortality	Males		20.214 (11.906 to 31.929)	4.31 (3.186 to 5.633)
Lower respiratory infections	Birth prevalence - [32, 34) wks, [3500, 4000) g	Mortality	Females		20.333 (12.064 to 33.21)	5.253 (3.959 to 6.913)
Lower respiratory infections	Birth prevalence - [34, 36) wks, [1000, 1500) g	Mortality	Males		78.66 (52.169 to 113.08)	45.338 (36.27 to 55.556)
Lower respiratory infections	Birth prevalence - [34, 36) wks, [1000, 1500) g	Mortality	Females		75.687 (49.863 to 110.089)	46.4 (38.048 to 55.902)
Lower respiratory infections	Birth prevalence - [34, 36) wks, [1500, 2000) g	Mortality	Males		31.154 (20.939 to 45.031)	18.246 (15.083 to 21.906)
Lower respiratory infections	Birth prevalence - [34, 36) wks, [1500, 2000) g	Mortality	Females		29.072 (19.6 to 42.648)	18.661 (15.638 to 22.175)
Lower respiratory infections	Birth prevalence - [34, 36) wks, [2000, 2500) g	Mortality	Males		12.404 (8.692 to 16.95)	8.006 (6.775 to 9.31)
Lower respiratory infections	Birth prevalence - [34, 36) wks, [2000, 2500) g	Mortality	Females		11.367 (7.807 to 15.547)	8.373 (7.066 to 9.703)
Lower respiratory infections	Birth prevalence - [34, 36) wks, [2500, 3000) g	Mortality	Males		7.509 (5.429 to 10.255)	4.725 (3.991 to 5.56)
Lower respiratory infections	Birth prevalence - [34, 36) wks, [2500, 3000) g	Mortality	Females		7.139 (5.091 to 9.759)	5.194 (4.342 to 6.087)
Lower respiratory infections	Birth prevalence - [34, 36) wks, [3000, 3500) g	Mortality	Males		7.828 (5.467 to 11.237)	3.717 (2.986 to 4.568)
Lower respiratory infections	Birth prevalence - [34, 36) wks, [3000, 3500) g	Mortality	Females		7.622 (5.235 to 10.584)	4.279 (3.416 to 5.301)
Lower respiratory infections	Birth prevalence - [34, 36) wks, [3500, 4000) g	Mortality	Males		10.257 (6.692 to 15.124)	3.13 (2.474 to 3.957)
Lower respiratory infections	Birth prevalence - [34, 36) wks, [3500, 4000) g	Mortality	Females		10.325 (6.495 to 15.537)	3.756 (2.877 to 4.818)
Lower respiratory infections	Birth prevalence - [34, 36) wks, [4000, 4500) g	Mortality	Males		12.928 (7.825 to 20.726)	2.467 (1.926 to 3.084)
Lower respiratory infections	Birth prevalence - [34, 36) wks, [4000, 4500) g	Mortality	Females		13.456 (8.201 to 20.893)	3.061 (2.357 to 3.889)
Lower respiratory infections	Birth prevalence - [36, 37) wks, [1000, 1500) g	Mortality	Males		94.103 (62.401 to 131.437)	48.734 (39.385 to 60.014)
Lower respiratory infections	Birth prevalence - [36, 37) wks, [1000, 1500) g	Mortality	Females		89.769 (59.869 to 126.674)	51.68 (41.336 to 63.456)
Lower respiratory infections	Birth prevalence - [36, 37) wks, [1500, 2000) g	Mortality	Males		33.586 (23.075 to 48.77)	19.52 (16.283 to 23.116)
Lower respiratory infections	Birth prevalence - [36, 37) wks, [1500, 2000) g	Mortality	Females		30.953 (20.951 to 43.853)	20.509 (17.15 to 24.286)
Lower respiratory infections	Birth prevalence - [36, 37) wks, [2000, 2500) g	Mortality	Males		8.134 (5.781 to 10.938)	7.015 (5.903 to 8.241)
Lower respiratory infections	Birth prevalence - [36, 37) wks, [2000, 2500) g	Mortality	Females		7.208 (5.183 to 9.787)	7.031 (5.911 to 8.265)
Lower respiratory infections	Birth prevalence - [36, 37) wks, [2500, 3000) g	Mortality	Males		2.741 (2.114 to 3.535)	3.149 (2.686 to 3.686)
Lower respiratory infections	Birth prevalence - [36, 37) wks, [2500, 3000) g	Mortality	Females		2.475 (1.905 to 3.109)	3.172 (2.71 to 3.666)
Lower respiratory infections	Birth prevalence - [36, 37) wks, [3000, 3500) g	Mortality	Males		2.1 (1.602 to 2.663)	2.099 (1.805 to 2.445)
Lower respiratory infections	Birth prevalence - [36, 37) wks, [3000, 3500) g	Mortality	Females		1.996 (1.532 to 2.6)	2.199 (1.895 to 2.534)
Lower respiratory infections	Birth prevalence - [36, 37) wks, [3500, 4000) g	Mortality	Males		2.563 (1.906 to 3.333)	1.751 (1.487 to 2.008)
Lower respiratory infections	Birth prevalence - [36, 37) wks, [3500, 4000) g	Mortality	Females		2.501 (1.793 to 3.34)	1.944 (1.649 to 2.275)
Lower respiratory infections	Birth prevalence - [36, 37) wks, [4000, 4500) g	Mortality	Males		3.824 (2.607 to 5.361)	1.506 (1.283 to 1.74)
Lower respiratory infections	Birth prevalence - [36, 37) wks, [4000, 4500) g	Mortality	Females		3.908 (2.626 to 5.462)	1.777 (1.481 to 2.118)
Lower respiratory infections	Birth prevalence - [37, 38) wks, [1000, 1500) g	Mortality	Males		98.111 (66.503 to 135.289)	49.903 (39.62 to 62.232)
Lower respiratory infections	Birth prevalence - [37, 38) wks, [1000, 1500) g	Mortality	Females		92.728 (63.975 to 128.565)	53.151 (42.705 to 66.273)
Lower respiratory infections	Birth prevalence - [37, 38) wks, [1500, 2000) g	Mortality	Males		35.71 (24.585 to 49.648)	20.617 (16.897 to 24.816)
Lower respiratory infections	Birth prevalence - [37, 38) wks, [1500, 2000) g	Mortality	Females		32.101 (22.457 to 43.887)	21.726 (17.833 to 25.871)
Lower respiratory infections	Birth prevalence - [37, 38) wks, [2000, 2500) g	Mortality	Males		7.301 (5.37 to 9.805)	6.923 (5.831 to 8.219)
Lower respiratory infections	Birth prevalence - [37, 38) wks, [2000, 2500) g	Mortality	Females		6.218 (4.554 to 8.169)	6.85 (5.796 to 8.005)
Lower respiratory infections	Birth prevalence - [37, 38) wks, [2500, 3000) g	Mortality	Males		1.861 (1.414 to 2.384)	2.721 (2.329 to 3.158)
Lower respiratory infections	Birth prevalence - [37, 38) wks, [2500, 3000) g	Mortality	Females		1.596 (1.24 to 1.998)	2.633 (2.261 to 3.031)
Lower respiratory infections	Birth prevalence - [37, 38) wks, [3000, 3500) g	Mortality	Males		1.139 (1 to 1.409)	1.612 (1.387 to 1.85)
Lower respiratory infections	Birth prevalence - [37, 38) wks, [3000, 3500) g	Mortality	Females		1.065 (1 to 1.288)	1.598 (1.392 to 1.819)
Lower respiratory infections	Birth prevalence - [37, 38) wks, [3500, 4000) g	Mortality	Males		1.201 (1 to 1.493)	1.282 (1.113 to 1.466)
Lower respiratory infections	Birth prevalence - [37, 38) wks, [3500, 4000) g	Mortality	Females		1.157 (1 to 1.442)	1.343 (1.153 to 1.542)
Lower respiratory infections	Birth prevalence - [37, 38) wks, [4000, 4500) g	Mortality	Males		1.825 (1.341 to 2.407)	1.136 (1.01 to 1.272)
Lower respiratory infections	Birth prevalence - [37, 38) wks, [4000, 4500) g	Mortality	Females		1.86 (1.36 to 2.46)	1.269 (1.115 to 1.42)
Lower respiratory infections	Birth prevalence - [38, 40) wks, [1000, 1500) g	Mortality	Males		98.254 (67.959 to 134.77)	49.084 (38.794 to 61.948)
Lower respiratory infections	Birth prevalence - [38, 40) wks, [1000, 1500) g	Mortality	Females		91.539 (62.769 to 127.606)	53.036 (41.348 to 65.237)
Lower respiratory infections	Birth prevalence - [38, 40) wks, [1500, 2000) g	Mortality	Males		37.449 (25.688 to 51.467)	21.477 (17.208 to 25.646)
Lower respiratory infections	Birth prevalence - [38, 40) wks, [1500, 2000) g	Mortality	Females		33.261 (23.303 to 45.061)	22.821 (18.339 to 27.874)
Lower respiratory infections	Birth prevalence - [38, 40) wks, [2000, 2500) g	Mortality	Males		7.351 (5.131 to 9.967)	7.04 (5.807 to 8.395)
Lower respiratory infections	Birth prevalence - [38, 40) wks, [2000, 2500) g	Mortality	Females		5.985 (4.383 to 7.995)	6.959 (5.782 to 8.29)
Lower respiratory infections	Birth prevalence - [38, 40) wks, [2500, 3000) g	Mortality	Males		1.549 (1.185 to 1.98)	2.518 (2.115 to 2.971)
Lower respiratory infections	Birth prevalence - [38, 40) wks, [2500, 3000) g	Mortality	Females		1.277 (1 to 1.65)	2.377 (2.015 to 2.745)
Lower respiratory infections	Birth prevalence - [38, 40) wks, [3000, 3500) g	Mortality	Males		1 (1.0 - 1.0)	1.326 (1.12 to 1.543)
Lower respiratory infections	Birth prevalence - [38, 40) wks, [3000, 3500) g	Mortality	Females		1 (1.0 - 1.0)	1.265 (1.068 to 1.45)
Lower respiratory infections	Birth prevalence - [38, 40) wks, [3500, 4000) g	Mortality	Males		1 (1.0 - 1.0)	1 (1.0 - 1.0)
Lower respiratory infections	Birth prevalence - [38, 40) wks, [3500, 4000) g	Mortality	Females		1 (1.0 - 1.0)	1 (1.0 - 1.0)
Lower respiratory infections	Birth prevalence - [38, 40) wks, [4000, 4500) g	Mortality	Males		1 (1.0 - 1.0)	1 (1.0 - 1.0)
Lower respiratory infections	Birth prevalence - [38, 40) wks, [4000, 4500) g	Mortality	Females		1 (1.0 - 1.0)	1 (1.0 - 1.0)
Lower respiratory infections	Birth prevalence - [40, 42) wks, [1500, 2000) g	Mortality	Males		43.194 (29.244 to 62.382)	21.971 (16.41 to 28.396)
Lower respiratory infections	Birth prevalence - [40, 42) wks, [1500, 2000) g	Mortality	Females		37.949 (25.539 to 53.532)	23.702 (17.857 to 30.634)
Lower respiratory infections	Birth prevalence - [40, 42) wks, [2000, 2500) g	Mortality	Males		10.162 (6.961 to 14.235)	7.875 (6.341 to 9.719)
Lower respiratory infections	Birth prevalence - [40, 42) wks, [2000, 2500) g	Mortality	Females		8.332 (5.994 to 11.407)	8.067 (6.467 to 10.043)
Lower respiratory infections	Birth prevalence - [40, 42) wks, [2500, 3000) g	Mortality	Males		2.118 (1.53 to 2.77)	2.692 (2.23 to 3.273)
Lower respiratory infections	Birth prevalence - [40, 42) wks, [2500, 3000) g	Mortality	Females		1.745 (1.289 to 2.316)	2.603 (2.134 to 3.106)
Lower respiratory infections	Birth prevalence - [40, 42) wks, [3000, 3500) g	Mortality	Males		1.002 (1 to 1.013)	1.249 (1.041 to 1.491)
Lower respiratory infections	Birth prevalence - [40, 42) wks, [3000, 3500) g	Mortality	Females		1 (1.0 - 1.0)	1.188 (1 to 1.411)
Lower respiratory infections	Birth prevalence - [40, 42) wks, [3500, 4000) g	Mortality	Males		1 (1.0 - 1.0)	1 (1.0 - 1.0)
Lower respiratory infections	Birth prevalence - [40, 42) wks, [3500, 4000) g	Mortality	Females		1 (1.0 - 1.0)	1 (1.0 - 1.0)
Lower respiratory infections	Birth prevalence - [40, 42) wks, [4000, 4500) g	Mortality	Males		1 (1.0 - 1.0)	1 (1.0 - 1.0)
Lower respiratory infections	Birth prevalence - [40, 42) wks, [4000, 4500) g	Mortality	Females		1 (1.0 - 1.0)	1 (1.0 - 1.0)
Meningitis	Birth prevalence - [0, 24) wks, [0, 500) g	Mortality	Males		877.775 (543.26 to 1246.645)	526.788 (392.055 to 676.923)
Meningitis	Birth prevalence - [0, 24) wks, [0, 500) g	Mortality	Females		857.044 (519.185 to 1227.708)	575.632 (434.418 to 737.293)
Meningitis	Birth prevalence - [0, 24) wks, [500, 1000) g	Mortality	Males		647.899 (443.535 to 881.449)	392.723 (315.689 to 486.607)
Meningitis	Birth prevalence - [0, 24) wks, [500, 1000) g	Mortality	Females		628.647 (437.861 to 854.598)	416.95 (329.573 to 516.699)
Meningitis	Birth prevalence - [24, 26) wks, [500, 1000) g	Mortality	Males		534.904 (378.653 to 707.51)	375.56 (308.336 to 447.076)
Meningitis	Birth prevalence - [24, 26) wks, [500, 1000) g	Mortality	Females		509.388 (370.575 to 690.649)	394.982 (324.03 to 477.74)
Meningitis	Birth prevalence - [26, 28) wks, [1000, 1500) g	Mortality	Males		150.649 (107.741 to 198.278)	140.284 (113.557 to 167.957)
Meningitis	Birth prevalence - [26, 28) wks, [1000, 1500) g	Mortality	Females		142.251 (102.895 to 191.587)	140.771 (114.514 to 169.631)
Meningitis	Birth prevalence - [26, 28) wks, [500, 1000) g	Mortality	Males		281.284 (198.703 to 391.898)	280.84 (226.174 to 338.336)
Meningitis	Birth prevalence - [26, 28) wks, [500, 1000) g	Mortality	Females		257.799 (185.994 to 349.394)	280.84 (225.68 to 350.2)
Meningitis	Birth prevalence - [28, 30) wks, [1000, 1500) g	Mortality	Males		88.889 (62.539 to 119.303)	87.596 (72.219 to 105.445)
Meningitis	Birth prevalence - [28, 30) wks, [1000, 1500) g	Mortality	Females		82.25 (59.418 to 109.806)	86.675 (69.965 to 104.367)
Meningitis	Birth prevalence - [28, 30) wks, [1500, 2000) g	Mortality	Males		71.963 (51.376 to 98.371)	42.294 (34.585 to 51.215)
Meningitis	Birth prevalence - [28, 30) wks, [1500, 2000) g	Mortality	Females		70.154 (48.562 to 96.294)	46.161 (38.268 to 54.906)
Meningitis	Birth prevalence - [28, 30) wks, [2000, 2500) g	Mortality	Males		65.936 (44.909 to 93.551)	23.785 (18.748 to 29.385)
Meningitis	Birth prevalence - [28, 30) wks, [2000, 2500) g	Mortality	Females		65.44 (43.751 to 96.137)	27.437 (21.369 to 33.874)
Meningitis	Birth prevalence - [28, 30) wks, [2500, 3000) g	Mortality	Males		43.647 (29.61 to 62.044)	14.185 (10.817 to 18.495)
Meningitis	Birth prevalence - [28, 30) wks, [2500, 3000) g	Mortality	Females		42.667 (28.231 to 61.897)	16.517 (12.636 to 21.355)
Meningitis	Birth prevalence - [28, 30) wks, [3000, 3500) g	Mortality	Males		23.727 (15.859 to 35.246)	8.651 (6.873 to 11.016)
Meningitis	Birth prevalence - [28, 30) wks, [3000, 3500) g	Mortality	Females		23.045 (14.473 to 35.151)	9.735 (7.511 to 12.367)
Meningitis	Birth prevalence - [28, 30) wks, [500, 1000) g	Mortality	Males		164.681 (114.331 to 232.909)	184.988 (146.715 to 225.778)
Meningitis	Birth prevalence - [28, 30) wks, [500, 1000) g	Mortality	Females		149.827 (102.011 to 207.65)	178.51 (144.736 to 220.088)
Meningitis	Birth prevalence - [30, 32) wks, [1000, 1500) g	Mortality	Males		66.567 (45.227 to 91.424)	57.036 (47.559 to 67.673)
Meningitis	Birth prevalence - [30, 32) wks, [1000, 1500) g	Mortality	Females		61.652 (42.69 to 86.655)	55.992 (46.425 to 67.165)
Meningitis	Birth prevalence - [30, 32) wks, [1500, 2000) g	Mortality	Males		43.288 (30.684 to 57.762)	26.533 (22.334 to 31.213)
Meningitis	Birth prevalence - [30, 32) wks, [1500, 2000) g	Mortality	Females		41.127 (28.837 to 54.767)	28.256 (24.051 to 32.792)
Meningitis	Birth prevalence - [30, 32) wks, [2000, 2500) g	Mortality	Males		38.672 (27.558 to 53.438)	15.362 (12.641 to 18.516)
Meningitis	Birth prevalence - [30, 32) wks, [2000, 2500) g	Mortality	Females		37.459 (26.086 to 52.166)	17.996 (14.845 to 21.529)
Meningitis	Birth prevalence - [30, 32) wks, [2500, 3000) g	Mortality	Males		33.218 (22.641 to 46.944)	10.389 (8.195 to 12.863)
Meningitis	Birth prevalence - [30, 32) wks, [2500, 3000) g	Mortality	Females		31.439 (21.157 to 45.621)	12.473 (9.64 to 15.784)
Meningitis	Birth prevalence - [30, 32) wks, [3000, 3500) g	Mortality	Males		25.451 (16.854 to 36.763)	7.153 (5.665 to 9.003)
Meningitis	Birth prevalence - [30, 32) wks, [3000, 3500) g	Mortality	Females		24.262 (15.651 to 36.395)	8.486 (6.482 to 10.824)
Meningitis	Birth prevalence - [30, 32) wks, [3500, 4000) g	Mortality	Males		20.334 (11.916 to 31.586)	4.795 (3.705 to 6.039)
Meningitis	Birth prevalence - [30, 32) wks, [3500, 4000) g	Mortality	Females		20.347 (11.635 to 32.681)	5.599 (4.199 to 7.275)
Meningitis	Birth prevalence - [30, 32) wks, [500, 1000) g	Mortality	Males		132.309 (85.99 to 193.341)	127.982 (101.66 to 159.489)
Meningitis	Birth prevalence - [30, 32) wks, [500, 1000) g	Mortality	Females		120.829 (82.341 to 172.828)	123.186 (98.696 to 152.125)
Meningitis	Birth prevalence - [32, 34) wks, [1000, 1500) g	Mortality	Males		65.39 (43.593 to 95.583)	45.581 (37.56 to 54.417)
Meningitis	Birth prevalence - [32, 34) wks, [1000, 1500) g	Mortality	Females		61.229 (40.8 to 88.303)	45.201 (37.492 to 54.267)
Meningitis	Birth prevalence - [32, 34) wks, [1500, 2000) g	Mortality	Males		32.197 (22.524 to 44.858)	19.612 (16.465 to 23.296)
Meningitis	Birth prevalence - [32, 34) wks, [1500, 2000) g	Mortality	Females		29.777 (21.026 to 40.255)	20.358 (17.072 to 23.768)
Meningitis	Birth prevalence - [32, 34) wks, [2000, 2500) g	Mortality	Males		21.018 (15.141 to 28.622)	10.433 (8.784 to 12.225)
Meningitis	Birth prevalence - [32, 34) wks, [2000, 2500) g	Mortality	Females		19.546 (14.316 to 26.034)	11.648 (9.974 to 13.507)
Meningitis	Birth prevalence - [32, 34) wks, [2500, 3000) g	Mortality	Males		18.569 (13.127 to 25.826)	7.182 (5.968 to 8.63)
Meningitis	Birth prevalence - [32, 34) wks, [2500, 3000) g	Mortality	Females		17.497 (11.66 to 24.635)	8.443 (6.726 to 10.284)
Meningitis	Birth prevalence - [32, 34) wks, [3000, 3500) g	Mortality	Males		19.012 (12.18 to 28.02)	5.618 (4.325 to 7.114)
Meningitis	Birth prevalence - [32, 34) wks, [3000, 3500) g	Mortality	Females		18.667 (12.24 to 27.524)	6.722 (5.103 to 8.697)
Meningitis	Birth prevalence - [32, 34) wks, [3500, 4000) g	Mortality	Males		20.214 (11.906 to 31.929)	4.31 (3.186 to 5.633)
Meningitis	Birth prevalence - [32, 34) wks, [3500, 4000) g	Mortality	Females		20.333 (12.064 to 33.21)	5.253 (3.959 to 6.913)
Meningitis	Birth prevalence - [34, 36) wks, [1000, 1500) g	Mortality	Males		78.66 (52.169 to 113.08)	45.338 (36.27 to 55.556)
Meningitis	Birth prevalence - [34, 36) wks, [1000, 1500) g	Mortality	Females		75.687 (49.863 to 110.089)	46.4 (38.048 to 55.902)
Meningitis	Birth prevalence - [34, 36) wks, [1500, 2000) g	Mortality	Males		31.154 (20.939 to 45.031)	18.246 (15.083 to 21.906)
Meningitis	Birth prevalence - [34, 36) wks, [1500, 2000) g	Mortality	Females		29.072 (19.6 to 42.648)	18.661 (15.638 to 22.175)
Meningitis	Birth prevalence - [34, 36) wks, [2000, 2500) g	Mortality	Males		12.404 (8.692 to 16.95)	8.006 (6.775 to 9.31)
Meningitis	Birth prevalence - [34, 36) wks, [2000, 2500) g	Mortality	Females		11.367 (7.807 to 15.547)	8.373 (7.066 to 9.703)
Meningitis	Birth prevalence - [34, 36) wks, [2500, 3000) g	Mortality	Males		7.509 (5.429 to 10.255)	4.725 (3.991 to 5.56)
Meningitis	Birth prevalence - [34, 36) wks, [2500, 3000) g	Mortality	Females		7.139 (5.091 to 9.759)	5.194 (4.342 to 6.087)
Meningitis	Birth prevalence - [34, 36) wks, [3000, 3500) g	Mortality	Males		7.828 (5.467 to 11.237)	3.717 (2.986 to 4.568)
Meningitis	Birth prevalence - [34, 36) wks, [3000, 3500) g	Mortality	Females		7.622 (5.235 to 10.584)	4.279 (3.416 to 5.301)
Meningitis	Birth prevalence - [34, 36) wks, [3500, 4000) g	Mortality	Males		10.257 (6.692 to 15.124)	3.13 (2.474 to 3.957)
Meningitis	Birth prevalence - [34, 36) wks, [3500, 4000) g	Mortality	Females		10.325 (6.495 to 15.537)	3.756 (2.877 to 4.818)
Meningitis	Birth prevalence - [34, 36) wks, [4000, 4500) g	Mortality	Males		12.928 (7.825 to 20.726)	2.467 (1.926 to 3.084)
Meningitis	Birth prevalence - [34, 36) wks, [4000, 4500) g	Mortality	Females		13.456 (8.201 to 20.893)	3.061 (2.357 to 3.889)
Meningitis	Birth prevalence - [36, 37) wks, [1000, 1500) g	Mortality	Males		94.103 (62.401 to 131.437)	48.734 (39.385 to 60.014)
Meningitis	Birth prevalence - [36, 37) wks, [1000, 1500) g	Mortality	Females		89.769 (59.869 to 126.674)	51.68 (41.336 to 63.456)
Meningitis	Birth prevalence - [36, 37) wks, [1500, 2000) g	Mortality	Males		33.586 (23.075 to 48.77)	19.52 (16.283 to 23.116)
Meningitis	Birth prevalence - [36, 37) wks, [1500, 2000) g	Mortality	Females		30.953 (20.951 to 43.853)	20.509 (17.15 to 24.286)
Meningitis	Birth prevalence - [36, 37) wks, [2000, 2500) g	Mortality	Males		8.134 (5.781 to 10.938)	7.015 (5.903 to 8.241)
Meningitis	Birth prevalence - [36, 37) wks, [2000, 2500) g	Mortality	Females		7.208 (5.183 to 9.787)	7.031 (5.911 to 8.265)
Meningitis	Birth prevalence - [36, 37) wks, [2500, 3000) g	Mortality	Males		2.741 (2.114 to 3.535)	3.149 (2.686 to 3.686)
Meningitis	Birth prevalence - [36, 37) wks, [2500, 3000) g	Mortality	Females		2.475 (1.905 to 3.109)	3.172 (2.71 to 3.666)
Meningitis	Birth prevalence - [36, 37) wks, [3000, 3500) g	Mortality	Males		2.1 (1.602 to 2.663)	2.099 (1.805 to 2.445)
Meningitis	Birth prevalence - [36, 37) wks, [3000, 3500) g	Mortality	Females		1.996 (1.532 to 2.6)	2.199 (1.895 to 2.534)
Meningitis	Birth prevalence - [36, 37) wks, [3500, 4000) g	Mortality	Males		2.563 (1.906 to 3.333)	1.751 (1.487 to 2.008)
Meningitis	Birth prevalence - [36, 37) wks, [3500, 4000) g	Mortality	Females		2.501 (1.793 to 3.34)	1.944 (1.649 to 2.275)
Meningitis	Birth prevalence - [36, 37) wks, [4000, 4500) g	Mortality	Males		3.824 (2.607 to 5.361)	1.506 (1.283 to 1.74)
Meningitis	Birth prevalence - [36, 37) wks, [4000, 4500) g	Mortality	Females		3.908 (2.626 to 5.462)	1.777 (1.481 to 2.118)
Meningitis	Birth prevalence - [37, 38) wks, [1000, 1500) g	Mortality	Males		98.111 (66.503 to 135.289)	49.903 (39.62 to 62.232)
Meningitis	Birth prevalence - [37, 38) wks, [1000, 1500) g	Mortality	Females		92.728 (63.975 to 128.565)	53.151 (42.705 to 66.273)
Meningitis	Birth prevalence - [37, 38) wks, [1500, 2000) g	Mortality	Males		35.71 (24.585 to 49.648)	20.617 (16.897 to 24.816)
Meningitis	Birth prevalence - [37, 38) wks, [1500, 2000) g	Mortality	Females		32.101 (22.457 to 43.887)	21.726 (17.833 to 25.871)
Meningitis	Birth prevalence - [37, 38) wks, [2000, 2500) g	Mortality	Males		7.301 (5.37 to 9.805)	6.923 (5.831 to 8.219)
Meningitis	Birth prevalence - [37, 38) wks, [2000, 2500) g	Mortality	Females		6.218 (4.554 to 8.169)	6.85 (5.796 to 8.005)
Meningitis	Birth prevalence - [37, 38) wks, [2500, 3000) g	Mortality	Males		1.861 (1.414 to 2.384)	2.721 (2.329 to 3.158)
Meningitis	Birth prevalence - [37, 38) wks, [2500, 3000) g	Mortality	Females		1.596 (1.24 to 1.998)	2.633 (2.261 to 3.031)
Meningitis	Birth prevalence - [37, 38) wks, [3000, 3500) g	Mortality	Males		1.139 (1 to 1.409)	1.612 (1.387 to 1.85)
Meningitis	Birth prevalence - [37, 38) wks, [3000, 3500) g	Mortality	Females		1.065 (1 to 1.288)	1.598 (1.392 to 1.819)
Meningitis	Birth prevalence - [37, 38) wks, [3500, 4000) g	Mortality	Males		1.201 (1 to 1.493)	1.282 (1.113 to 1.466)
Meningitis	Birth prevalence - [37, 38) wks, [3500, 4000) g	Mortality	Females		1.157 (1 to 1.442)	1.343 (1.153 to 1.542)
Meningitis	Birth prevalence - [37, 38) wks, [4000, 4500) g	Mortality	Males		1.825 (1.341 to 2.407)	1.136 (1.01 to 1.272)
Meningitis	Birth prevalence - [37, 38) wks, [4000, 4500) g	Mortality	Females		1.86 (1.36 to 2.46)	1.269 (1.115 to 1.42)
Meningitis	Birth prevalence - [38, 40) wks, [1000, 1500) g	Mortality	Males		98.254 (67.959 to 134.77)	49.084 (38.794 to 61.948)
Meningitis	Birth prevalence - [38, 40) wks, [1000, 1500) g	Mortality	Females		91.539 (62.769 to 127.606)	53.036 (41.348 to 65.237)
Meningitis	Birth prevalence - [38, 40) wks, [1500, 2000) g	Mortality	Males		37.449 (25.688 to 51.467)	21.477 (17.208 to 25.646)
Meningitis	Birth prevalence - [38, 40) wks, [1500, 2000) g	Mortality	Females		33.261 (23.303 to 45.061)	22.821 (18.339 to 27.874)
Meningitis	Birth prevalence - [38, 40) wks, [2000, 2500) g	Mortality	Males		7.351 (5.131 to 9.967)	7.04 (5.807 to 8.395)
Meningitis	Birth prevalence - [38, 40) wks, [2000, 2500) g	Mortality	Females		5.985 (4.383 to 7.995)	6.959 (5.782 to 8.29)
Meningitis	Birth prevalence - [38, 40) wks, [2500, 3000) g	Mortality	Males		1.549 (1.185 to 1.98)	2.518 (2.115 to 2.971)
Meningitis	Birth prevalence - [38, 40) wks, [2500, 3000) g	Mortality	Females		1.277 (1 to 1.65)	2.377 (2.015 to 2.745)
Meningitis	Birth prevalence - [38, 40) wks, [3000, 3500) g	Mortality	Males		1 (1.0 - 1.0)	1.326 (1.12 to 1.543)
Meningitis	Birth prevalence - [38, 40) wks, [3000, 3500) g	Mortality	Females		1 (1.0 - 1.0)	1.265 (1.068 to 1.45)
Meningitis	Birth prevalence - [38, 40) wks, [3500, 4000) g	Mortality	Males		1 (1.0 - 1.0)	1 (1.0 - 1.0)
Meningitis	Birth prevalence - [38, 40) wks, [3500, 4000) g	Mortality	Females		1 (1.0 - 1.0)	1 (1.0 - 1.0)
Meningitis	Birth prevalence - [38, 40) wks, [4000, 4500) g	Mortality	Males		1 (1.0 - 1.0)	1 (1.0 - 1.0)
Meningitis	Birth prevalence - [38, 40) wks, [4000, 4500) g	Mortality	Females		1 (1.0 - 1.0)	1 (1.0 - 1.0)
Meningitis	Birth prevalence - [40, 42) wks, [1500, 2000) g	Mortality	Males		43.194 (29.244 to 62.382)	21.971 (16.41 to 28.396)
Meningitis	Birth prevalence - [40, 42) wks, [1500, 2000) g	Mortality	Females		37.949 (25.539 to 53.532)	23.702 (17.857 to 30.634)
Meningitis	Birth prevalence - [40, 42) wks, [2000, 2500) g	Mortality	Males		10.162 (6.961 to 14.235)	7.875 (6.341 to 9.719)
Meningitis	Birth prevalence - [40, 42) wks, [2000, 2500) g	Mortality	Females		8.332 (5.994 to 11.407)	8.067 (6.467 to 10.043)
Meningitis	Birth prevalence - [40, 42) wks, [2500, 3000) g	Mortality	Males		2.118 (1.53 to 2.77)	2.692 (2.23 to 3.273)
Meningitis	Birth prevalence - [40, 42) wks, [2500, 3000) g	Mortality	Females		1.745 (1.289 to 2.316)	2.603 (2.134 to 3.106)
Meningitis	Birth prevalence - [40, 42) wks, [3000, 3500) g	Mortality	Males		1.002 (1 to 1.013)	1.249 (1.041 to 1.491)
Meningitis	Birth prevalence - [40, 42) wks, [3000, 3500) g	Mortality	Females		1 (1.0 - 1.0)	1.188 (1 to 1.411)
Meningitis	Birth prevalence - [40, 42) wks, [3500, 4000) g	Mortality	Males		1 (1.0 - 1.0)	1 (1.0 - 1.0)
Meningitis	Birth prevalence - [40, 42) wks, [3500, 4000) g	Mortality	Females		1 (1.0 - 1.0)	1 (1.0 - 1.0)
Meningitis	Birth prevalence - [40, 42) wks, [4000, 4500) g	Mortality	Males		1 (1.0 - 1.0)	1 (1.0 - 1.0)
Meningitis	Birth prevalence - [40, 42) wks, [4000, 4500) g	Mortality	Females		1 (1.0 - 1.0)	1 (1.0 - 1.0)
Neonatal encephalopathy due to birth asphyxia and trauma	Birth prevalence - [0, 24) wks, [0, 500) g	Mortality	Males		877.775 (543.26 to 1246.645)	526.788 (392.055 to 676.923)
Neonatal encephalopathy due to birth asphyxia and trauma	Birth prevalence - [0, 24) wks, [0, 500) g	Mortality	Females		857.044 (519.185 to 1227.708)	575.632 (434.418 to 737.293)
Neonatal encephalopathy due to birth asphyxia and trauma	Birth prevalence - [0, 24) wks, [500, 1000) g	Mortality	Males		647.899 (443.535 to 881.449)	392.723 (315.689 to 486.607)
Neonatal encephalopathy due to birth asphyxia and trauma	Birth prevalence - [0, 24) wks, [500, 1000) g	Mortality	Females		628.647 (437.861 to 854.598)	416.95 (329.573 to 516.699)
Neonatal encephalopathy due to birth asphyxia and trauma	Birth prevalence - [24, 26) wks, [500, 1000) g	Mortality	Males		534.904 (378.653 to 707.51)	375.56 (308.336 to 447.076)
Neonatal encephalopathy due to birth asphyxia and trauma	Birth prevalence - [24, 26) wks, [500, 1000) g	Mortality	Females		509.388 (370.575 to 690.649)	394.982 (324.03 to 477.74)
Neonatal encephalopathy due to birth asphyxia and trauma	Birth prevalence - [26, 28) wks, [1000, 1500) g	Mortality	Males		150.649 (107.741 to 198.278)	140.284 (113.557 to 167.957)
Neonatal encephalopathy due to birth asphyxia and trauma	Birth prevalence - [26, 28) wks, [1000, 1500) g	Mortality	Females		142.251 (102.895 to 191.587)	140.771 (114.514 to 169.631)
Neonatal encephalopathy due to birth asphyxia and trauma	Birth prevalence - [26, 28) wks, [500, 1000) g	Mortality	Males		281.284 (198.703 to 391.898)	280.84 (226.174 to 338.336)
Neonatal encephalopathy due to birth asphyxia and trauma	Birth prevalence - [26, 28) wks, [500, 1000) g	Mortality	Females		257.799 (185.994 to 349.394)	280.84 (225.68 to 350.2)
Neonatal encephalopathy due to birth asphyxia and trauma	Birth prevalence - [28, 30) wks, [1000, 1500) g	Mortality	Males		88.889 (62.539 to 119.303)	87.596 (72.219 to 105.445)
Neonatal encephalopathy due to birth asphyxia and trauma	Birth prevalence - [28, 30) wks, [1000, 1500) g	Mortality	Females		82.25 (59.418 to 109.806)	86.675 (69.965 to 104.367)
Neonatal encephalopathy due to birth asphyxia and trauma	Birth prevalence - [28, 30) wks, [1500, 2000) g	Mortality	Males		71.963 (51.376 to 98.371)	42.294 (34.585 to 51.215)
Neonatal encephalopathy due to birth asphyxia and trauma	Birth prevalence - [28, 30) wks, [1500, 2000) g	Mortality	Females		70.154 (48.562 to 96.294)	46.161 (38.268 to 54.906)
Neonatal encephalopathy due to birth asphyxia and trauma	Birth prevalence - [28, 30) wks, [2000, 2500) g	Mortality	Males		65.936 (44.909 to 93.551)	23.785 (18.748 to 29.385)
Neonatal encephalopathy due to birth asphyxia and trauma	Birth prevalence - [28, 30) wks, [2000, 2500) g	Mortality	Females		65.44 (43.751 to 96.137)	27.437 (21.369 to 33.874)
Neonatal encephalopathy due to birth asphyxia and trauma	Birth prevalence - [28, 30) wks, [2500, 3000) g	Mortality	Males		43.647 (29.61 to 62.044)	14.185 (10.817 to 18.495)
Neonatal encephalopathy due to birth asphyxia and trauma	Birth prevalence - [28, 30) wks, [2500, 3000) g	Mortality	Females		42.667 (28.231 to 61.897)	16.517 (12.636 to 21.355)
Neonatal encephalopathy due to birth asphyxia and trauma	Birth prevalence - [28, 30) wks, [3000, 3500) g	Mortality	Males		23.727 (15.859 to 35.246)	8.651 (6.873 to 11.016)
Neonatal encephalopathy due to birth asphyxia and trauma	Birth prevalence - [28, 30) wks, [3000, 3500) g	Mortality	Females		23.045 (14.473 to 35.151)	9.735 (7.511 to 12.367)
Neonatal encephalopathy due to birth asphyxia and trauma	Birth prevalence - [28, 30) wks, [500, 1000) g	Mortality	Males		164.681 (114.331 to 232.909)	184.988 (146.715 to 225.778)
Neonatal encephalopathy due to birth asphyxia and trauma	Birth prevalence - [28, 30) wks, [500, 1000) g	Mortality	Females		149.827 (102.011 to 207.65)	178.51 (144.736 to 220.088)
Neonatal encephalopathy due to birth asphyxia and trauma	Birth prevalence - [30, 32) wks, [1000, 1500) g	Mortality	Males		66.567 (45.227 to 91.424)	57.036 (47.559 to 67.673)
Neonatal encephalopathy due to birth asphyxia and trauma	Birth prevalence - [30, 32) wks, [1000, 1500) g	Mortality	Females		61.652 (42.69 to 86.655)	55.992 (46.425 to 67.165)
Neonatal encephalopathy due to birth asphyxia and trauma	Birth prevalence - [30, 32) wks, [1500, 2000) g	Mortality	Males		43.288 (30.684 to 57.762)	26.533 (22.334 to 31.213)
Neonatal encephalopathy due to birth asphyxia and trauma	Birth prevalence - [30, 32) wks, [1500, 2000) g	Mortality	Females		41.127 (28.837 to 54.767)	28.256 (24.051 to 32.792)
Neonatal encephalopathy due to birth asphyxia and trauma	Birth prevalence - [30, 32) wks, [2000, 2500) g	Mortality	Males		38.672 (27.558 to 53.438)	15.362 (12.641 to 18.516)
Neonatal encephalopathy due to birth asphyxia and trauma	Birth prevalence - [30, 32) wks, [2000, 2500) g	Mortality	Females		37.459 (26.086 to 52.166)	17.996 (14.845 to 21.529)
Neonatal encephalopathy due to birth asphyxia and trauma	Birth prevalence - [30, 32) wks, [2500, 3000) g	Mortality	Males		33.218 (22.641 to 46.944)	10.389 (8.195 to 12.863)
Neonatal encephalopathy due to birth asphyxia and trauma	Birth prevalence - [30, 32) wks, [2500, 3000) g	Mortality	Females		31.439 (21.157 to 45.621)	12.473 (9.64 to 15.784)
Neonatal encephalopathy due to birth asphyxia and trauma	Birth prevalence - [30, 32) wks, [3000, 3500) g	Mortality	Males		25.451 (16.854 to 36.763)	7.153 (5.665 to 9.003)
Neonatal encephalopathy due to birth asphyxia and trauma	Birth prevalence - [30, 32) wks, [3000, 3500) g	Mortality	Females		24.262 (15.651 to 36.395)	8.486 (6.482 to 10.824)
Neonatal encephalopathy due to birth asphyxia and trauma	Birth prevalence - [30, 32) wks, [3500, 4000) g	Mortality	Males		20.334 (11.916 to 31.586)	4.795 (3.705 to 6.039)
Neonatal encephalopathy due to birth asphyxia and trauma	Birth prevalence - [30, 32) wks, [3500, 4000) g	Mortality	Females		20.347 (11.635 to 32.681)	5.599 (4.199 to 7.275)
Neonatal encephalopathy due to birth asphyxia and trauma	Birth prevalence - [30, 32) wks, [500, 1000) g	Mortality	Males		132.309 (85.99 to 193.341)	127.982 (101.66 to 159.489)
Neonatal encephalopathy due to birth asphyxia and trauma	Birth prevalence - [30, 32) wks, [500, 1000) g	Mortality	Females		120.829 (82.341 to 172.828)	123.186 (98.696 to 152.125)
Neonatal encephalopathy due to birth asphyxia and trauma	Birth prevalence - [32, 34) wks, [1000, 1500) g	Mortality	Males		65.39 (43.593 to 95.583)	45.581 (37.56 to 54.417)
Neonatal encephalopathy due to birth asphyxia and trauma	Birth prevalence - [32, 34) wks, [1000, 1500) g	Mortality	Females		61.229 (40.8 to 88.303)	45.201 (37.492 to 54.267)
Neonatal encephalopathy due to birth asphyxia and trauma	Birth prevalence - [32, 34) wks, [1500, 2000) g	Mortality	Males		32.197 (22.524 to 44.858)	19.612 (16.465 to 23.296)
Neonatal encephalopathy due to birth asphyxia and trauma	Birth prevalence - [32, 34) wks, [1500, 2000) g	Mortality	Females		29.777 (21.026 to 40.255)	20.358 (17.072 to 23.768)
Neonatal encephalopathy due to birth asphyxia and trauma	Birth prevalence - [32, 34) wks, [2000, 2500) g	Mortality	Males		21.018 (15.141 to 28.622)	10.433 (8.784 to 12.225)
Neonatal encephalopathy due to birth asphyxia and trauma	Birth prevalence - [32, 34) wks, [2000, 2500) g	Mortality	Females		19.546 (14.316 to 26.034)	11.648 (9.974 to 13.507)
Neonatal encephalopathy due to birth asphyxia and trauma	Birth prevalence - [32, 34) wks, [2500, 3000) g	Mortality	Males		18.569 (13.127 to 25.826)	7.182 (5.968 to 8.63)
Neonatal encephalopathy due to birth asphyxia and trauma	Birth prevalence - [32, 34) wks, [2500, 3000) g	Mortality	Females		17.497 (11.66 to 24.635)	8.443 (6.726 to 10.284)
Neonatal encephalopathy due to birth asphyxia and trauma	Birth prevalence - [32, 34) wks, [3000, 3500) g	Mortality	Males		19.012 (12.18 to 28.02)	5.618 (4.325 to 7.114)
Neonatal encephalopathy due to birth asphyxia and trauma	Birth prevalence - [32, 34) wks, [3000, 3500) g	Mortality	Females		18.667 (12.24 to 27.524)	6.722 (5.103 to 8.697)
Neonatal encephalopathy due to birth asphyxia and trauma	Birth prevalence - [32, 34) wks, [3500, 4000) g	Mortality	Males		20.214 (11.906 to 31.929)	4.31 (3.186 to 5.633)
Neonatal encephalopathy due to birth asphyxia and trauma	Birth prevalence - [32, 34) wks, [3500, 4000) g	Mortality	Females		20.333 (12.064 to 33.21)	5.253 (3.959 to 6.913)
Neonatal encephalopathy due to birth asphyxia and trauma	Birth prevalence - [34, 36) wks, [1000, 1500) g	Mortality	Males		78.66 (52.169 to 113.08)	45.338 (36.27 to 55.556)
Neonatal encephalopathy due to birth asphyxia and trauma	Birth prevalence - [34, 36) wks, [1000, 1500) g	Mortality	Females		75.687 (49.863 to 110.089)	46.4 (38.048 to 55.902)
Neonatal encephalopathy due to birth asphyxia and trauma	Birth prevalence - [34, 36) wks, [1500, 2000) g	Mortality	Males		31.154 (20.939 to 45.031)	18.246 (15.083 to 21.906)
Neonatal encephalopathy due to birth asphyxia and trauma	Birth prevalence - [34, 36) wks, [1500, 2000) g	Mortality	Females		29.072 (19.6 to 42.648)	18.661 (15.638 to 22.175)
Neonatal encephalopathy due to birth asphyxia and trauma	Birth prevalence - [34, 36) wks, [2000, 2500) g	Mortality	Males		12.404 (8.692 to 16.95)	8.006 (6.775 to 9.31)
Neonatal encephalopathy due to birth asphyxia and trauma	Birth prevalence - [34, 36) wks, [2000, 2500) g	Mortality	Females		11.367 (7.807 to 15.547)	8.373 (7.066 to 9.703)
Neonatal encephalopathy due to birth asphyxia and trauma	Birth prevalence - [34, 36) wks, [2500, 3000) g	Mortality	Males		7.509 (5.429 to 10.255)	4.725 (3.991 to 5.56)
Neonatal encephalopathy due to birth asphyxia and trauma	Birth prevalence - [34, 36) wks, [2500, 3000) g	Mortality	Females		7.139 (5.091 to 9.759)	5.194 (4.342 to 6.087)
Neonatal encephalopathy due to birth asphyxia and trauma	Birth prevalence - [34, 36) wks, [3000, 3500) g	Mortality	Males		7.828 (5.467 to 11.237)	3.717 (2.986 to 4.568)
Neonatal encephalopathy due to birth asphyxia and trauma	Birth prevalence - [34, 36) wks, [3000, 3500) g	Mortality	Females		7.622 (5.235 to 10.584)	4.279 (3.416 to 5.301)
Neonatal encephalopathy due to birth asphyxia and trauma	Birth prevalence - [34, 36) wks, [3500, 4000) g	Mortality	Males		10.257 (6.692 to 15.124)	3.13 (2.474 to 3.957)
Neonatal encephalopathy due to birth asphyxia and trauma	Birth prevalence - [34, 36) wks, [3500, 4000) g	Mortality	Females		10.325 (6.495 to 15.537)	3.756 (2.877 to 4.818)
Neonatal encephalopathy due to birth asphyxia and trauma	Birth prevalence - [34, 36) wks, [4000, 4500) g	Mortality	Males		12.928 (7.825 to 20.726)	2.467 (1.926 to 3.084)
Neonatal encephalopathy due to birth asphyxia and trauma	Birth prevalence - [34, 36) wks, [4000, 4500) g	Mortality	Females		13.456 (8.201 to 20.893)	3.061 (2.357 to 3.889)
Neonatal encephalopathy due to birth asphyxia and trauma	Birth prevalence - [36, 37) wks, [1000, 1500) g	Mortality	Males		94.103 (62.401 to 131.437)	48.734 (39.385 to 60.014)
Neonatal encephalopathy due to birth asphyxia and trauma	Birth prevalence - [36, 37) wks, [1000, 1500) g	Mortality	Females		89.769 (59.869 to 126.674)	51.68 (41.336 to 63.456)
Neonatal encephalopathy due to birth asphyxia and trauma	Birth prevalence - [36, 37) wks, [1500, 2000) g	Mortality	Males		33.586 (23.075 to 48.77)	19.52 (16.283 to 23.116)
Neonatal encephalopathy due to birth asphyxia and trauma	Birth prevalence - [36, 37) wks, [1500, 2000) g	Mortality	Females		30.953 (20.951 to 43.853)	20.509 (17.15 to 24.286)
Neonatal encephalopathy due to birth asphyxia and trauma	Birth prevalence - [36, 37) wks, [2000, 2500) g	Mortality	Males		8.134 (5.781 to 10.938)	7.015 (5.903 to 8.241)
Neonatal encephalopathy due to birth asphyxia and trauma	Birth prevalence - [36, 37) wks, [2000, 2500) g	Mortality	Females		7.208 (5.183 to 9.787)	7.031 (5.911 to 8.265)
Neonatal encephalopathy due to birth asphyxia and trauma	Birth prevalence - [36, 37) wks, [2500, 3000) g	Mortality	Males		2.741 (2.114 to 3.535)	3.149 (2.686 to 3.686)
Neonatal encephalopathy due to birth asphyxia and trauma	Birth prevalence - [36, 37) wks, [2500, 3000) g	Mortality	Females		2.475 (1.905 to 3.109)	3.172 (2.71 to 3.666)
Neonatal encephalopathy due to birth asphyxia and trauma	Birth prevalence - [36, 37) wks, [3000, 3500) g	Mortality	Males		2.1 (1.602 to 2.663)	2.099 (1.805 to 2.445)
Neonatal encephalopathy due to birth asphyxia and trauma	Birth prevalence - [36, 37) wks, [3000, 3500) g	Mortality	Females		1.996 (1.532 to 2.6)	2.199 (1.895 to 2.534)
Neonatal encephalopathy due to birth asphyxia and trauma	Birth prevalence - [36, 37) wks, [3500, 4000) g	Mortality	Males		2.563 (1.906 to 3.333)	1.751 (1.487 to 2.008)
Neonatal encephalopathy due to birth asphyxia and trauma	Birth prevalence - [36, 37) wks, [3500, 4000) g	Mortality	Females		2.501 (1.793 to 3.34)	1.944 (1.649 to 2.275)
Neonatal encephalopathy due to birth asphyxia and trauma	Birth prevalence - [36, 37) wks, [4000, 4500) g	Mortality	Males		3.824 (2.607 to 5.361)	1.506 (1.283 to 1.74)
Neonatal encephalopathy due to birth asphyxia and trauma	Birth prevalence - [36, 37) wks, [4000, 4500) g	Mortality	Females		3.908 (2.626 to 5.462)	1.777 (1.481 to 2.118)
Neonatal encephalopathy due to birth asphyxia and trauma	Birth prevalence - [37, 38) wks, [1000, 1500) g	Mortality	Males		98.111 (66.503 to 135.289)	49.903 (39.62 to 62.232)
Neonatal encephalopathy due to birth asphyxia and trauma	Birth prevalence - [37, 38) wks, [1000, 1500) g	Mortality	Females		92.728 (63.975 to 128.565)	53.151 (42.705 to 66.273)
Neonatal encephalopathy due to birth asphyxia and trauma	Birth prevalence - [37, 38) wks, [1500, 2000) g	Mortality	Males		35.71 (24.585 to 49.648)	20.617 (16.897 to 24.816)
Neonatal encephalopathy due to birth asphyxia and trauma	Birth prevalence - [37, 38) wks, [1500, 2000) g	Mortality	Females		32.101 (22.457 to 43.887)	21.726 (17.833 to 25.871)
Neonatal encephalopathy due to birth asphyxia and trauma	Birth prevalence - [37, 38) wks, [2000, 2500) g	Mortality	Males		7.301 (5.37 to 9.805)	6.923 (5.831 to 8.219)
Neonatal encephalopathy due to birth asphyxia and trauma	Birth prevalence - [37, 38) wks, [2000, 2500) g	Mortality	Females		6.218 (4.554 to 8.169)	6.85 (5.796 to 8.005)
Neonatal encephalopathy due to birth asphyxia and trauma	Birth prevalence - [37, 38) wks, [2500, 3000) g	Mortality	Males		1.861 (1.414 to 2.384)	2.721 (2.329 to 3.158)
Neonatal encephalopathy due to birth asphyxia and trauma	Birth prevalence - [37, 38) wks, [2500, 3000) g	Mortality	Females		1.596 (1.24 to 1.998)	2.633 (2.261 to 3.031)
Neonatal encephalopathy due to birth asphyxia and trauma	Birth prevalence - [37, 38) wks, [3000, 3500) g	Mortality	Males		1.139 (1 to 1.409)	1.612 (1.387 to 1.85)
Neonatal encephalopathy due to birth asphyxia and trauma	Birth prevalence - [37, 38) wks, [3000, 3500) g	Mortality	Females		1.065 (1 to 1.288)	1.598 (1.392 to 1.819)
Neonatal encephalopathy due to birth asphyxia and trauma	Birth prevalence - [37, 38) wks, [3500, 4000) g	Mortality	Males		1.201 (1 to 1.493)	1.282 (1.113 to 1.466)
Neonatal encephalopathy due to birth asphyxia and trauma	Birth prevalence - [37, 38) wks, [3500, 4000) g	Mortality	Females		1.157 (1 to 1.442)	1.343 (1.153 to 1.542)
Neonatal encephalopathy due to birth asphyxia and trauma	Birth prevalence - [37, 38) wks, [4000, 4500) g	Mortality	Males		1.825 (1.341 to 2.407)	1.136 (1.01 to 1.272)
Neonatal encephalopathy due to birth asphyxia and trauma	Birth prevalence - [37, 38) wks, [4000, 4500) g	Mortality	Females		1.86 (1.36 to 2.46)	1.269 (1.115 to 1.42)
Neonatal encephalopathy due to birth asphyxia and trauma	Birth prevalence - [38, 40) wks, [1000, 1500) g	Mortality	Males		98.254 (67.959 to 134.77)	49.084 (38.794 to 61.948)
Neonatal encephalopathy due to birth asphyxia and trauma	Birth prevalence - [38, 40) wks, [1000, 1500) g	Mortality	Females		91.539 (62.769 to 127.606)	53.036 (41.348 to 65.237)
Neonatal encephalopathy due to birth asphyxia and trauma	Birth prevalence - [38, 40) wks, [1500, 2000) g	Mortality	Males		37.449 (25.688 to 51.467)	21.477 (17.208 to 25.646)
Neonatal encephalopathy due to birth asphyxia and trauma	Birth prevalence - [38, 40) wks, [1500, 2000) g	Mortality	Females		33.261 (23.303 to 45.061)	22.821 (18.339 to 27.874)
Neonatal encephalopathy due to birth asphyxia and trauma	Birth prevalence - [38, 40) wks, [2000, 2500) g	Mortality	Males		7.351 (5.131 to 9.967)	7.04 (5.807 to 8.395)
Neonatal encephalopathy due to birth asphyxia and trauma	Birth prevalence - [38, 40) wks, [2000, 2500) g	Mortality	Females		5.985 (4.383 to 7.995)	6.959 (5.782 to 8.29)
Neonatal encephalopathy due to birth asphyxia and trauma	Birth prevalence - [38, 40) wks, [2500, 3000) g	Mortality	Males		1.549 (1.185 to 1.98)	2.518 (2.115 to 2.971)
Neonatal encephalopathy due to birth asphyxia and trauma	Birth prevalence - [38, 40) wks, [2500, 3000) g	Mortality	Females		1.277 (1 to 1.65)	2.377 (2.015 to 2.745)
Neonatal encephalopathy due to birth asphyxia and trauma	Birth prevalence - [38, 40) wks, [3000, 3500) g	Mortality	Males		1 (1.0 - 1.0)	1.326 (1.12 to 1.543)
Neonatal encephalopathy due to birth asphyxia and trauma	Birth prevalence - [38, 40) wks, [3000, 3500) g	Mortality	Females		1 (1.0 - 1.0)	1.265 (1.068 to 1.45)
Neonatal encephalopathy due to birth asphyxia and trauma	Birth prevalence - [38, 40) wks, [3500, 4000) g	Mortality	Males		1 (1.0 - 1.0)	1 (1.0 - 1.0)
Neonatal encephalopathy due to birth asphyxia and trauma	Birth prevalence - [38, 40) wks, [3500, 4000) g	Mortality	Females		1 (1.0 - 1.0)	1 (1.0 - 1.0)
Neonatal encephalopathy due to birth asphyxia and trauma	Birth prevalence - [38, 40) wks, [4000, 4500) g	Mortality	Males		1 (1.0 - 1.0)	1 (1.0 - 1.0)
Neonatal encephalopathy due to birth asphyxia and trauma	Birth prevalence - [38, 40) wks, [4000, 4500) g	Mortality	Females		1 (1.0 - 1.0)	1 (1.0 - 1.0)
Neonatal encephalopathy due to birth asphyxia and trauma	Birth prevalence - [40, 42) wks, [1500, 2000) g	Mortality	Males		43.194 (29.244 to 62.382)	21.971 (16.41 to 28.396)
Neonatal encephalopathy due to birth asphyxia and trauma	Birth prevalence - [40, 42) wks, [1500, 2000) g	Mortality	Females		37.949 (25.539 to 53.532)	23.702 (17.857 to 30.634)
Neonatal encephalopathy due to birth asphyxia and trauma	Birth prevalence - [40, 42) wks, [2000, 2500) g	Mortality	Males		10.162 (6.961 to 14.235)	7.875 (6.341 to 9.719)
Neonatal encephalopathy due to birth asphyxia and trauma	Birth prevalence - [40, 42) wks, [2000, 2500) g	Mortality	Females		8.332 (5.994 to 11.407)	8.067 (6.467 to 10.043)
Neonatal encephalopathy due to birth asphyxia and trauma	Birth prevalence - [40, 42) wks, [2500, 3000) g	Mortality	Males		2.118 (1.53 to 2.77)	2.692 (2.23 to 3.273)
Neonatal encephalopathy due to birth asphyxia and trauma	Birth prevalence - [40, 42) wks, [2500, 3000) g	Mortality	Females		1.745 (1.289 to 2.316)	2.603 (2.134 to 3.106)
Neonatal encephalopathy due to birth asphyxia and trauma	Birth prevalence - [40, 42) wks, [3000, 3500) g	Mortality	Males		1.002 (1 to 1.013)	1.249 (1.041 to 1.491)
Neonatal encephalopathy due to birth asphyxia and trauma	Birth prevalence - [40, 42) wks, [3000, 3500) g	Mortality	Females		1 (1.0 - 1.0)	1.188 (1 to 1.411)
Neonatal encephalopathy due to birth asphyxia and trauma	Birth prevalence - [40, 42) wks, [3500, 4000) g	Mortality	Males		1 (1.0 - 1.0)	1 (1.0 - 1.0)
Neonatal encephalopathy due to birth asphyxia and trauma	Birth prevalence - [40, 42) wks, [3500, 4000) g	Mortality	Females		1 (1.0 - 1.0)	1 (1.0 - 1.0)
Neonatal encephalopathy due to birth asphyxia and trauma	Birth prevalence - [40, 42) wks, [4000, 4500) g	Mortality	Males		1 (1.0 - 1.0)	1 (1.0 - 1.0)
Neonatal encephalopathy due to birth asphyxia and trauma	Birth prevalence - [40, 42) wks, [4000, 4500) g	Mortality	Females		1 (1.0 - 1.0)	1 (1.0 - 1.0)
Neonatal preterm birth	Birth prevalence - [0, 24) wks, [0, 500) g	Mortality	Males		877.775 (543.26 to 1246.645)	526.788 (392.055 to 676.923)
Neonatal preterm birth	Birth prevalence - [0, 24) wks, [0, 500) g	Mortality	Females		857.044 (519.185 to 1227.708)	575.632 (434.418 to 737.293)
Neonatal preterm birth	Birth prevalence - [0, 24) wks, [500, 1000) g	Mortality	Males		647.899 (443.535 to 881.449)	392.723 (315.689 to 486.607)
Neonatal preterm birth	Birth prevalence - [0, 24) wks, [500, 1000) g	Mortality	Females		628.647 (437.861 to 854.598)	416.95 (329.573 to 516.699)
Neonatal preterm birth	Birth prevalence - [24, 26) wks, [500, 1000) g	Mortality	Males		534.904 (378.653 to 707.51)	375.56 (308.336 to 447.076)
Neonatal preterm birth	Birth prevalence - [24, 26) wks, [500, 1000) g	Mortality	Females		509.388 (370.575 to 690.649)	394.982 (324.03 to 477.74)
Neonatal preterm birth	Birth prevalence - [26, 28) wks, [1000, 1500) g	Mortality	Males		150.649 (107.741 to 198.278)	140.284 (113.557 to 167.957)
Neonatal preterm birth	Birth prevalence - [26, 28) wks, [1000, 1500) g	Mortality	Females		142.251 (102.895 to 191.587)	140.771 (114.514 to 169.631)
Neonatal preterm birth	Birth prevalence - [26, 28) wks, [500, 1000) g	Mortality	Males		281.284 (198.703 to 391.898)	280.84 (226.174 to 338.336)
Neonatal preterm birth	Birth prevalence - [26, 28) wks, [500, 1000) g	Mortality	Females		257.799 (185.994 to 349.394)	280.84 (225.68 to 350.2)
Neonatal preterm birth	Birth prevalence - [28, 30) wks, [1000, 1500) g	Mortality	Males		88.889 (62.539 to 119.303)	87.596 (72.219 to 105.445)
Neonatal preterm birth	Birth prevalence - [28, 30) wks, [1000, 1500) g	Mortality	Females		82.25 (59.418 to 109.806)	86.675 (69.965 to 104.367)
Neonatal preterm birth	Birth prevalence - [28, 30) wks, [1500, 2000) g	Mortality	Males		71.963 (51.376 to 98.371)	42.294 (34.585 to 51.215)
Neonatal preterm birth	Birth prevalence - [28, 30) wks, [1500, 2000) g	Mortality	Females		70.154 (48.562 to 96.294)	46.161 (38.268 to 54.906)
Neonatal preterm birth	Birth prevalence - [28, 30) wks, [2000, 2500) g	Mortality	Males		65.936 (44.909 to 93.551)	23.785 (18.748 to 29.385)
Neonatal preterm birth	Birth prevalence - [28, 30) wks, [2000, 2500) g	Mortality	Females		65.44 (43.751 to 96.137)	27.437 (21.369 to 33.874)
Neonatal preterm birth	Birth prevalence - [28, 30) wks, [2500, 3000) g	Mortality	Males		43.647 (29.61 to 62.044)	14.185 (10.817 to 18.495)
Neonatal preterm birth	Birth prevalence - [28, 30) wks, [2500, 3000) g	Mortality	Females		42.667 (28.231 to 61.897)	16.517 (12.636 to 21.355)
Neonatal preterm birth	Birth prevalence - [28, 30) wks, [3000, 3500) g	Mortality	Males		23.727 (15.859 to 35.246)	8.651 (6.873 to 11.016)
Neonatal preterm birth	Birth prevalence - [28, 30) wks, [3000, 3500) g	Mortality	Females		23.045 (14.473 to 35.151)	9.735 (7.511 to 12.367)
Neonatal preterm birth	Birth prevalence - [28, 30) wks, [500, 1000) g	Mortality	Males		164.681 (114.331 to 232.909)	184.988 (146.715 to 225.778)
Neonatal preterm birth	Birth prevalence - [28, 30) wks, [500, 1000) g	Mortality	Females		149.827 (102.011 to 207.65)	178.51 (144.736 to 220.088)
Neonatal preterm birth	Birth prevalence - [30, 32) wks, [1000, 1500) g	Mortality	Males		66.567 (45.227 to 91.424)	57.036 (47.559 to 67.673)
Neonatal preterm birth	Birth prevalence - [30, 32) wks, [1000, 1500) g	Mortality	Females		61.652 (42.69 to 86.655)	55.992 (46.425 to 67.165)
Neonatal preterm birth	Birth prevalence - [30, 32) wks, [1500, 2000) g	Mortality	Males		43.288 (30.684 to 57.762)	26.533 (22.334 to 31.213)
Neonatal preterm birth	Birth prevalence - [30, 32) wks, [1500, 2000) g	Mortality	Females		41.127 (28.837 to 54.767)	28.256 (24.051 to 32.792)
Neonatal preterm birth	Birth prevalence - [30, 32) wks, [2000, 2500) g	Mortality	Males		38.672 (27.558 to 53.438)	15.362 (12.641 to 18.516)
Neonatal preterm birth	Birth prevalence - [30, 32) wks, [2000, 2500) g	Mortality	Females		37.459 (26.086 to 52.166)	17.996 (14.845 to 21.529)
Neonatal preterm birth	Birth prevalence - [30, 32) wks, [2500, 3000) g	Mortality	Males		33.218 (22.641 to 46.944)	10.389 (8.195 to 12.863)
Neonatal preterm birth	Birth prevalence - [30, 32) wks, [2500, 3000) g	Mortality	Females		31.439 (21.157 to 45.621)	12.473 (9.64 to 15.784)
Neonatal preterm birth	Birth prevalence - [30, 32) wks, [3000, 3500) g	Mortality	Males		25.451 (16.854 to 36.763)	7.153 (5.665 to 9.003)
Neonatal preterm birth	Birth prevalence - [30, 32) wks, [3000, 3500) g	Mortality	Females		24.262 (15.651 to 36.395)	8.486 (6.482 to 10.824)
Neonatal preterm birth	Birth prevalence - [30, 32) wks, [3500, 4000) g	Mortality	Males		20.334 (11.916 to 31.586)	4.795 (3.705 to 6.039)
Neonatal preterm birth	Birth prevalence - [30, 32) wks, [3500, 4000) g	Mortality	Females		20.347 (11.635 to 32.681)	5.599 (4.199 to 7.275)
Neonatal preterm birth	Birth prevalence - [30, 32) wks, [500, 1000) g	Mortality	Males		132.309 (85.99 to 193.341)	127.982 (101.66 to 159.489)
Neonatal preterm birth	Birth prevalence - [30, 32) wks, [500, 1000) g	Mortality	Females		120.829 (82.341 to 172.828)	123.186 (98.696 to 152.125)
Neonatal preterm birth	Birth prevalence - [32, 34) wks, [1000, 1500) g	Mortality	Males		65.39 (43.593 to 95.583)	45.581 (37.56 to 54.417)
Neonatal preterm birth	Birth prevalence - [32, 34) wks, [1000, 1500) g	Mortality	Females		61.229 (40.8 to 88.303)	45.201 (37.492 to 54.267)
Neonatal preterm birth	Birth prevalence - [32, 34) wks, [1500, 2000) g	Mortality	Males		32.197 (22.524 to 44.858)	19.612 (16.465 to 23.296)
Neonatal preterm birth	Birth prevalence - [32, 34) wks, [1500, 2000) g	Mortality	Females		29.777 (21.026 to 40.255)	20.358 (17.072 to 23.768)
Neonatal preterm birth	Birth prevalence - [32, 34) wks, [2000, 2500) g	Mortality	Males		21.018 (15.141 to 28.622)	10.433 (8.784 to 12.225)
Neonatal preterm birth	Birth prevalence - [32, 34) wks, [2000, 2500) g	Mortality	Females		19.546 (14.316 to 26.034)	11.648 (9.974 to 13.507)
Neonatal preterm birth	Birth prevalence - [32, 34) wks, [2500, 3000) g	Mortality	Males		18.569 (13.127 to 25.826)	7.182 (5.968 to 8.63)
Neonatal preterm birth	Birth prevalence - [32, 34) wks, [2500, 3000) g	Mortality	Females		17.497 (11.66 to 24.635)	8.443 (6.726 to 10.284)
Neonatal preterm birth	Birth prevalence - [32, 34) wks, [3000, 3500) g	Mortality	Males		19.012 (12.18 to 28.02)	5.618 (4.325 to 7.114)
Neonatal preterm birth	Birth prevalence - [32, 34) wks, [3000, 3500) g	Mortality	Females		18.667 (12.24 to 27.524)	6.722 (5.103 to 8.697)
Neonatal preterm birth	Birth prevalence - [32, 34) wks, [3500, 4000) g	Mortality	Males		20.214 (11.906 to 31.929)	4.31 (3.186 to 5.633)
Neonatal preterm birth	Birth prevalence - [32, 34) wks, [3500, 4000) g	Mortality	Females		20.333 (12.064 to 33.21)	5.253 (3.959 to 6.913)
Neonatal preterm birth	Birth prevalence - [34, 36) wks, [1000, 1500) g	Mortality	Males		78.66 (52.169 to 113.08)	45.338 (36.27 to 55.556)
Neonatal preterm birth	Birth prevalence - [34, 36) wks, [1000, 1500) g	Mortality	Females		75.687 (49.863 to 110.089)	46.4 (38.048 to 55.902)
Neonatal preterm birth	Birth prevalence - [34, 36) wks, [1500, 2000) g	Mortality	Males		31.154 (20.939 to 45.031)	18.246 (15.083 to 21.906)
Neonatal preterm birth	Birth prevalence - [34, 36) wks, [1500, 2000) g	Mortality	Females		29.072 (19.6 to 42.648)	18.661 (15.638 to 22.175)
Neonatal preterm birth	Birth prevalence - [34, 36) wks, [2000, 2500) g	Mortality	Males		12.404 (8.692 to 16.95)	8.006 (6.775 to 9.31)
Neonatal preterm birth	Birth prevalence - [34, 36) wks, [2000, 2500) g	Mortality	Females		11.367 (7.807 to 15.547)	8.373 (7.066 to 9.703)
Neonatal preterm birth	Birth prevalence - [34, 36) wks, [2500, 3000) g	Mortality	Males		7.509 (5.429 to 10.255)	4.725 (3.991 to 5.56)
Neonatal preterm birth	Birth prevalence - [34, 36) wks, [2500, 3000) g	Mortality	Females		7.139 (5.091 to 9.759)	5.194 (4.342 to 6.087)
Neonatal preterm birth	Birth prevalence - [34, 36) wks, [3000, 3500) g	Mortality	Males		7.828 (5.467 to 11.237)	3.717 (2.986 to 4.568)
Neonatal preterm birth	Birth prevalence - [34, 36) wks, [3000, 3500) g	Mortality	Females		7.622 (5.235 to 10.584)	4.279 (3.416 to 5.301)
Neonatal preterm birth	Birth prevalence - [34, 36) wks, [3500, 4000) g	Mortality	Males		10.257 (6.692 to 15.124)	3.13 (2.474 to 3.957)
Neonatal preterm birth	Birth prevalence - [34, 36) wks, [3500, 4000) g	Mortality	Females		10.325 (6.495 to 15.537)	3.756 (2.877 to 4.818)
Neonatal preterm birth	Birth prevalence - [34, 36) wks, [4000, 4500) g	Mortality	Males		12.928 (7.825 to 20.726)	2.467 (1.926 to 3.084)
Neonatal preterm birth	Birth prevalence - [34, 36) wks, [4000, 4500) g	Mortality	Females		13.456 (8.201 to 20.893)	3.061 (2.357 to 3.889)
Neonatal preterm birth	Birth prevalence - [36, 37) wks, [1000, 1500) g	Mortality	Males		94.103 (62.401 to 131.437)	48.734 (39.385 to 60.014)
Neonatal preterm birth	Birth prevalence - [36, 37) wks, [1000, 1500) g	Mortality	Females		89.769 (59.869 to 126.674)	51.68 (41.336 to 63.456)
Neonatal preterm birth	Birth prevalence - [36, 37) wks, [1500, 2000) g	Mortality	Males		33.586 (23.075 to 48.77)	19.52 (16.283 to 23.116)
Neonatal preterm birth	Birth prevalence - [36, 37) wks, [1500, 2000) g	Mortality	Females		30.953 (20.951 to 43.853)	20.509 (17.15 to 24.286)
Neonatal preterm birth	Birth prevalence - [36, 37) wks, [2000, 2500) g	Mortality	Males		8.134 (5.781 to 10.938)	7.015 (5.903 to 8.241)
Neonatal preterm birth	Birth prevalence - [36, 37) wks, [2000, 2500) g	Mortality	Females		7.208 (5.183 to 9.787)	7.031 (5.911 to 8.265)
Neonatal preterm birth	Birth prevalence - [36, 37) wks, [2500, 3000) g	Mortality	Males		2.741 (2.114 to 3.535)	3.149 (2.686 to 3.686)
Neonatal preterm birth	Birth prevalence - [36, 37) wks, [2500, 3000) g	Mortality	Females		2.475 (1.905 to 3.109)	3.172 (2.71 to 3.666)
Neonatal preterm birth	Birth prevalence - [36, 37) wks, [3000, 3500) g	Mortality	Males		2.1 (1.602 to 2.663)	2.099 (1.805 to 2.445)
Neonatal preterm birth	Birth prevalence - [36, 37) wks, [3000, 3500) g	Mortality	Females		1.996 (1.532 to 2.6)	2.199 (1.895 to 2.534)
Neonatal preterm birth	Birth prevalence - [36, 37) wks, [3500, 4000) g	Mortality	Males		2.563 (1.906 to 3.333)	1.751 (1.487 to 2.008)
Neonatal preterm birth	Birth prevalence - [36, 37) wks, [3500, 4000) g	Mortality	Females		2.501 (1.793 to 3.34)	1.944 (1.649 to 2.275)
Neonatal preterm birth	Birth prevalence - [36, 37) wks, [4000, 4500) g	Mortality	Males		3.824 (2.607 to 5.361)	1.506 (1.283 to 1.74)
Neonatal preterm birth	Birth prevalence - [36, 37) wks, [4000, 4500) g	Mortality	Females		3.908 (2.626 to 5.462)	1.777 (1.481 to 2.118)
Neonatal preterm birth	Birth prevalence - [37, 38) wks, [1000, 1500) g	Mortality	Males		98.111 (66.503 to 135.289)	49.903 (39.62 to 62.232)
Neonatal preterm birth	Birth prevalence - [37, 38) wks, [1000, 1500) g	Mortality	Females		92.728 (63.975 to 128.565)	53.151 (42.705 to 66.273)
Neonatal preterm birth	Birth prevalence - [37, 38) wks, [1500, 2000) g	Mortality	Males		35.71 (24.585 to 49.648)	20.617 (16.897 to 24.816)
Neonatal preterm birth	Birth prevalence - [37, 38) wks, [1500, 2000) g	Mortality	Females		32.101 (22.457 to 43.887)	21.726 (17.833 to 25.871)
Neonatal preterm birth	Birth prevalence - [37, 38) wks, [2000, 2500) g	Mortality	Males		7.301 (5.37 to 9.805)	6.923 (5.831 to 8.219)
Neonatal preterm birth	Birth prevalence - [37, 38) wks, [2000, 2500) g	Mortality	Females		6.218 (4.554 to 8.169)	6.85 (5.796 to 8.005)
Neonatal preterm birth	Birth prevalence - [37, 38) wks, [2500, 3000) g	Mortality	Males		1.861 (1.414 to 2.384)	2.721 (2.329 to 3.158)
Neonatal preterm birth	Birth prevalence - [37, 38) wks, [2500, 3000) g	Mortality	Females		1.596 (1.24 to 1.998)	2.633 (2.261 to 3.031)
Neonatal preterm birth	Birth prevalence - [37, 38) wks, [3000, 3500) g	Mortality	Males		1.139 (1 to 1.409)	1.612 (1.387 to 1.85)
Neonatal preterm birth	Birth prevalence - [37, 38) wks, [3000, 3500) g	Mortality	Females		1.065 (1 to 1.288)	1.598 (1.392 to 1.819)
Neonatal preterm birth	Birth prevalence - [37, 38) wks, [3500, 4000) g	Mortality	Males		1.201 (1 to 1.493)	1.282 (1.113 to 1.466)
Neonatal preterm birth	Birth prevalence - [37, 38) wks, [3500, 4000) g	Mortality	Females		1.157 (1 to 1.442)	1.343 (1.153 to 1.542)
Neonatal preterm birth	Birth prevalence - [37, 38) wks, [4000, 4500) g	Mortality	Males		1.825 (1.341 to 2.407)	1.136 (1.01 to 1.272)
Neonatal preterm birth	Birth prevalence - [37, 38) wks, [4000, 4500) g	Mortality	Females		1.86 (1.36 to 2.46)	1.269 (1.115 to 1.42)
Neonatal preterm birth	Birth prevalence - [38, 40) wks, [1000, 1500) g	Mortality	Males		98.254 (67.959 to 134.77)	49.084 (38.794 to 61.948)
Neonatal preterm birth	Birth prevalence - [38, 40) wks, [1000, 1500) g	Mortality	Females		91.539 (62.769 to 127.606)	53.036 (41.348 to 65.237)
Neonatal preterm birth	Birth prevalence - [38, 40) wks, [1500, 2000) g	Mortality	Males		37.449 (25.688 to 51.467)	21.477 (17.208 to 25.646)
Neonatal preterm birth	Birth prevalence - [38, 40) wks, [1500, 2000) g	Mortality	Females		33.261 (23.303 to 45.061)	22.821 (18.339 to 27.874)
Neonatal preterm birth	Birth prevalence - [38, 40) wks, [2000, 2500) g	Mortality	Males		7.351 (5.131 to 9.967)	7.04 (5.807 to 8.395)
Neonatal preterm birth	Birth prevalence - [38, 40) wks, [2000, 2500) g	Mortality	Females		5.985 (4.383 to 7.995)	6.959 (5.782 to 8.29)
Neonatal preterm birth	Birth prevalence - [38, 40) wks, [2500, 3000) g	Mortality	Males		1.549 (1.185 to 1.98)	2.518 (2.115 to 2.971)
Neonatal preterm birth	Birth prevalence - [38, 40) wks, [2500, 3000) g	Mortality	Females		1.277 (1 to 1.65)	2.377 (2.015 to 2.745)
Neonatal preterm birth	Birth prevalence - [38, 40) wks, [3000, 3500) g	Mortality	Males		1 (1.0 - 1.0)	1.326 (1.12 to 1.543)
Neonatal preterm birth	Birth prevalence - [38, 40) wks, [3000, 3500) g	Mortality	Females		1 (1.0 - 1.0)	1.265 (1.068 to 1.45)
Neonatal preterm birth	Birth prevalence - [38, 40) wks, [3500, 4000) g	Mortality	Males		1 (1.0 - 1.0)	1 (1.0 - 1.0)
Neonatal preterm birth	Birth prevalence - [38, 40) wks, [3500, 4000) g	Mortality	Females		1 (1.0 - 1.0)	1 (1.0 - 1.0)
Neonatal preterm birth	Birth prevalence - [38, 40) wks, [4000, 4500) g	Mortality	Males		1 (1.0 - 1.0)	1 (1.0 - 1.0)
Neonatal preterm birth	Birth prevalence - [38, 40) wks, [4000, 4500) g	Mortality	Females		1 (1.0 - 1.0)	1 (1.0 - 1.0)
Neonatal preterm birth	Birth prevalence - [40, 42) wks, [1500, 2000) g	Mortality	Males		43.194 (29.244 to 62.382)	21.971 (16.41 to 28.396)
Neonatal preterm birth	Birth prevalence - [40, 42) wks, [1500, 2000) g	Mortality	Females		37.949 (25.539 to 53.532)	23.702 (17.857 to 30.634)
Neonatal preterm birth	Birth prevalence - [40, 42) wks, [2000, 2500) g	Mortality	Males		10.162 (6.961 to 14.235)	7.875 (6.341 to 9.719)
Neonatal preterm birth	Birth prevalence - [40, 42) wks, [2000, 2500) g	Mortality	Females		8.332 (5.994 to 11.407)	8.067 (6.467 to 10.043)
Neonatal preterm birth	Birth prevalence - [40, 42) wks, [2500, 3000) g	Mortality	Males		2.118 (1.53 to 2.77)	2.692 (2.23 to 3.273)
Neonatal preterm birth	Birth prevalence - [40, 42) wks, [2500, 3000) g	Mortality	Females		1.745 (1.289 to 2.316)	2.603 (2.134 to 3.106)
Neonatal preterm birth	Birth prevalence - [40, 42) wks, [3000, 3500) g	Mortality	Males		1.002 (1 to 1.013)	1.249 (1.041 to 1.491)
Neonatal preterm birth	Birth prevalence - [40, 42) wks, [3000, 3500) g	Mortality	Females		1 (1.0 - 1.0)	1.188 (1 to 1.411)
Neonatal preterm birth	Birth prevalence - [40, 42) wks, [3500, 4000) g	Mortality	Males		1 (1.0 - 1.0)	1 (1.0 - 1.0)
Neonatal preterm birth	Birth prevalence - [40, 42) wks, [3500, 4000) g	Mortality	Females		1 (1.0 - 1.0)	1 (1.0 - 1.0)
Neonatal preterm birth	Birth prevalence - [40, 42) wks, [4000, 4500) g	Mortality	Males		1 (1.0 - 1.0)	1 (1.0 - 1.0)
Neonatal preterm birth	Birth prevalence - [40, 42) wks, [4000, 4500) g	Mortality	Females		1 (1.0 - 1.0)	1 (1.0 - 1.0)
Neonatal sepsis and other neonatal infections	Birth prevalence - [0, 24) wks, [0, 500) g	Mortality	Males		877.775 (543.26 to 1246.645)	526.788 (392.055 to 676.923)
Neonatal sepsis and other neonatal infections	Birth prevalence - [0, 24) wks, [0, 500) g	Mortality	Females		857.044 (519.185 to 1227.708)	575.632 (434.418 to 737.293)
Neonatal sepsis and other neonatal infections	Birth prevalence - [0, 24) wks, [500, 1000) g	Mortality	Males		647.899 (443.535 to 881.449)	392.723 (315.689 to 486.607)
Neonatal sepsis and other neonatal infections	Birth prevalence - [0, 24) wks, [500, 1000) g	Mortality	Females		628.647 (437.861 to 854.598)	416.95 (329.573 to 516.699)
Neonatal sepsis and other neonatal infections	Birth prevalence - [24, 26) wks, [500, 1000) g	Mortality	Males		534.904 (378.653 to 707.51)	375.56 (308.336 to 447.076)
Neonatal sepsis and other neonatal infections	Birth prevalence - [24, 26) wks, [500, 1000) g	Mortality	Females		509.388 (370.575 to 690.649)	394.982 (324.03 to 477.74)
Neonatal sepsis and other neonatal infections	Birth prevalence - [26, 28) wks, [1000, 1500) g	Mortality	Males		150.649 (107.741 to 198.278)	140.284 (113.557 to 167.957)
Neonatal sepsis and other neonatal infections	Birth prevalence - [26, 28) wks, [1000, 1500) g	Mortality	Females		142.251 (102.895 to 191.587)	140.771 (114.514 to 169.631)
Neonatal sepsis and other neonatal infections	Birth prevalence - [26, 28) wks, [500, 1000) g	Mortality	Males		281.284 (198.703 to 391.898)	280.84 (226.174 to 338.336)
Neonatal sepsis and other neonatal infections	Birth prevalence - [26, 28) wks, [500, 1000) g	Mortality	Females		257.799 (185.994 to 349.394)	280.84 (225.68 to 350.2)
Neonatal sepsis and other neonatal infections	Birth prevalence - [28, 30) wks, [1000, 1500) g	Mortality	Males		88.889 (62.539 to 119.303)	87.596 (72.219 to 105.445)
Neonatal sepsis and other neonatal infections	Birth prevalence - [28, 30) wks, [1000, 1500) g	Mortality	Females		82.25 (59.418 to 109.806)	86.675 (69.965 to 104.367)
Neonatal sepsis and other neonatal infections	Birth prevalence - [28, 30) wks, [1500, 2000) g	Mortality	Males		71.963 (51.376 to 98.371)	42.294 (34.585 to 51.215)
Neonatal sepsis and other neonatal infections	Birth prevalence - [28, 30) wks, [1500, 2000) g	Mortality	Females		70.154 (48.562 to 96.294)	46.161 (38.268 to 54.906)
Neonatal sepsis and other neonatal infections	Birth prevalence - [28, 30) wks, [2000, 2500) g	Mortality	Males		65.936 (44.909 to 93.551)	23.785 (18.748 to 29.385)
Neonatal sepsis and other neonatal infections	Birth prevalence - [28, 30) wks, [2000, 2500) g	Mortality	Females		65.44 (43.751 to 96.137)	27.437 (21.369 to 33.874)
Neonatal sepsis and other neonatal infections	Birth prevalence - [28, 30) wks, [2500, 3000) g	Mortality	Males		43.647 (29.61 to 62.044)	14.185 (10.817 to 18.495)
Neonatal sepsis and other neonatal infections	Birth prevalence - [28, 30) wks, [2500, 3000) g	Mortality	Females		42.667 (28.231 to 61.897)	16.517 (12.636 to 21.355)
Neonatal sepsis and other neonatal infections	Birth prevalence - [28, 30) wks, [3000, 3500) g	Mortality	Males		23.727 (15.859 to 35.246)	8.651 (6.873 to 11.016)
Neonatal sepsis and other neonatal infections	Birth prevalence - [28, 30) wks, [3000, 3500) g	Mortality	Females		23.045 (14.473 to 35.151)	9.735 (7.511 to 12.367)
Neonatal sepsis and other neonatal infections	Birth prevalence - [28, 30) wks, [500, 1000) g	Mortality	Males		164.681 (114.331 to 232.909)	184.988 (146.715 to 225.778)
Neonatal sepsis and other neonatal infections	Birth prevalence - [28, 30) wks, [500, 1000) g	Mortality	Females		149.827 (102.011 to 207.65)	178.51 (144.736 to 220.088)
Neonatal sepsis and other neonatal infections	Birth prevalence - [30, 32) wks, [1000, 1500) g	Mortality	Males		66.567 (45.227 to 91.424)	57.036 (47.559 to 67.673)
Neonatal sepsis and other neonatal infections	Birth prevalence - [30, 32) wks, [1000, 1500) g	Mortality	Females		61.652 (42.69 to 86.655)	55.992 (46.425 to 67.165)
Neonatal sepsis and other neonatal infections	Birth prevalence - [30, 32) wks, [1500, 2000) g	Mortality	Males		43.288 (30.684 to 57.762)	26.533 (22.334 to 31.213)
Neonatal sepsis and other neonatal infections	Birth prevalence - [30, 32) wks, [1500, 2000) g	Mortality	Females		41.127 (28.837 to 54.767)	28.256 (24.051 to 32.792)
Neonatal sepsis and other neonatal infections	Birth prevalence - [30, 32) wks, [2000, 2500) g	Mortality	Males		38.672 (27.558 to 53.438)	15.362 (12.641 to 18.516)
Neonatal sepsis and other neonatal infections	Birth prevalence - [30, 32) wks, [2000, 2500) g	Mortality	Females		37.459 (26.086 to 52.166)	17.996 (14.845 to 21.529)
Neonatal sepsis and other neonatal infections	Birth prevalence - [30, 32) wks, [2500, 3000) g	Mortality	Males		33.218 (22.641 to 46.944)	10.389 (8.195 to 12.863)
Neonatal sepsis and other neonatal infections	Birth prevalence - [30, 32) wks, [2500, 3000) g	Mortality	Females		31.439 (21.157 to 45.621)	12.473 (9.64 to 15.784)
Neonatal sepsis and other neonatal infections	Birth prevalence - [30, 32) wks, [3000, 3500) g	Mortality	Males		25.451 (16.854 to 36.763)	7.153 (5.665 to 9.003)
Neonatal sepsis and other neonatal infections	Birth prevalence - [30, 32) wks, [3000, 3500) g	Mortality	Females		24.262 (15.651 to 36.395)	8.486 (6.482 to 10.824)
Neonatal sepsis and other neonatal infections	Birth prevalence - [30, 32) wks, [3500, 4000) g	Mortality	Males		20.334 (11.916 to 31.586)	4.795 (3.705 to 6.039)
Neonatal sepsis and other neonatal infections	Birth prevalence - [30, 32) wks, [3500, 4000) g	Mortality	Females		20.347 (11.635 to 32.681)	5.599 (4.199 to 7.275)
Neonatal sepsis and other neonatal infections	Birth prevalence - [30, 32) wks, [500, 1000) g	Mortality	Males		132.309 (85.99 to 193.341)	127.982 (101.66 to 159.489)
Neonatal sepsis and other neonatal infections	Birth prevalence - [30, 32) wks, [500, 1000) g	Mortality	Females		120.829 (82.341 to 172.828)	123.186 (98.696 to 152.125)
Neonatal sepsis and other neonatal infections	Birth prevalence - [32, 34) wks, [1000, 1500) g	Mortality	Males		65.39 (43.593 to 95.583)	45.581 (37.56 to 54.417)
Neonatal sepsis and other neonatal infections	Birth prevalence - [32, 34) wks, [1000, 1500) g	Mortality	Females		61.229 (40.8 to 88.303)	45.201 (37.492 to 54.267)
Neonatal sepsis and other neonatal infections	Birth prevalence - [32, 34) wks, [1500, 2000) g	Mortality	Males		32.197 (22.524 to 44.858)	19.612 (16.465 to 23.296)
Neonatal sepsis and other neonatal infections	Birth prevalence - [32, 34) wks, [1500, 2000) g	Mortality	Females		29.777 (21.026 to 40.255)	20.358 (17.072 to 23.768)
Neonatal sepsis and other neonatal infections	Birth prevalence - [32, 34) wks, [2000, 2500) g	Mortality	Males		21.018 (15.141 to 28.622)	10.433 (8.784 to 12.225)
Neonatal sepsis and other neonatal infections	Birth prevalence - [32, 34) wks, [2000, 2500) g	Mortality	Females		19.546 (14.316 to 26.034)	11.648 (9.974 to 13.507)
Neonatal sepsis and other neonatal infections	Birth prevalence - [32, 34) wks, [2500, 3000) g	Mortality	Males		18.569 (13.127 to 25.826)	7.182 (5.968 to 8.63)
Neonatal sepsis and other neonatal infections	Birth prevalence - [32, 34) wks, [2500, 3000) g	Mortality	Females		17.497 (11.66 to 24.635)	8.443 (6.726 to 10.284)
Neonatal sepsis and other neonatal infections	Birth prevalence - [32, 34) wks, [3000, 3500) g	Mortality	Males		19.012 (12.18 to 28.02)	5.618 (4.325 to 7.114)
Neonatal sepsis and other neonatal infections	Birth prevalence - [32, 34) wks, [3000, 3500) g	Mortality	Females		18.667 (12.24 to 27.524)	6.722 (5.103 to 8.697)
Neonatal sepsis and other neonatal infections	Birth prevalence - [32, 34) wks, [3500, 4000) g	Mortality	Males		20.214 (11.906 to 31.929)	4.31 (3.186 to 5.633)
Neonatal sepsis and other neonatal infections	Birth prevalence - [32, 34) wks, [3500, 4000) g	Mortality	Females		20.333 (12.064 to 33.21)	5.253 (3.959 to 6.913)
Neonatal sepsis and other neonatal infections	Birth prevalence - [34, 36) wks, [1000, 1500) g	Mortality	Males		78.66 (52.169 to 113.08)	45.338 (36.27 to 55.556)
Neonatal sepsis and other neonatal infections	Birth prevalence - [34, 36) wks, [1000, 1500) g	Mortality	Females		75.687 (49.863 to 110.089)	46.4 (38.048 to 55.902)
Neonatal sepsis and other neonatal infections	Birth prevalence - [34, 36) wks, [1500, 2000) g	Mortality	Males		31.154 (20.939 to 45.031)	18.246 (15.083 to 21.906)
Neonatal sepsis and other neonatal infections	Birth prevalence - [34, 36) wks, [1500, 2000) g	Mortality	Females		29.072 (19.6 to 42.648)	18.661 (15.638 to 22.175)
Neonatal sepsis and other neonatal infections	Birth prevalence - [34, 36) wks, [2000, 2500) g	Mortality	Males		12.404 (8.692 to 16.95)	8.006 (6.775 to 9.31)
Neonatal sepsis and other neonatal infections	Birth prevalence - [34, 36) wks, [2000, 2500) g	Mortality	Females		11.367 (7.807 to 15.547)	8.373 (7.066 to 9.703)
Neonatal sepsis and other neonatal infections	Birth prevalence - [34, 36) wks, [2500, 3000) g	Mortality	Males		7.509 (5.429 to 10.255)	4.725 (3.991 to 5.56)
Neonatal sepsis and other neonatal infections	Birth prevalence - [34, 36) wks, [2500, 3000) g	Mortality	Females		7.139 (5.091 to 9.759)	5.194 (4.342 to 6.087)
Neonatal sepsis and other neonatal infections	Birth prevalence - [34, 36) wks, [3000, 3500) g	Mortality	Males		7.828 (5.467 to 11.237)	3.717 (2.986 to 4.568)
Neonatal sepsis and other neonatal infections	Birth prevalence - [34, 36) wks, [3000, 3500) g	Mortality	Females		7.622 (5.235 to 10.584)	4.279 (3.416 to 5.301)
Neonatal sepsis and other neonatal infections	Birth prevalence - [34, 36) wks, [3500, 4000) g	Mortality	Males		10.257 (6.692 to 15.124)	3.13 (2.474 to 3.957)
Neonatal sepsis and other neonatal infections	Birth prevalence - [34, 36) wks, [3500, 4000) g	Mortality	Females		10.325 (6.495 to 15.537)	3.756 (2.877 to 4.818)
Neonatal sepsis and other neonatal infections	Birth prevalence - [34, 36) wks, [4000, 4500) g	Mortality	Males		12.928 (7.825 to 20.726)	2.467 (1.926 to 3.084)
Neonatal sepsis and other neonatal infections	Birth prevalence - [34, 36) wks, [4000, 4500) g	Mortality	Females		13.456 (8.201 to 20.893)	3.061 (2.357 to 3.889)
Neonatal sepsis and other neonatal infections	Birth prevalence - [36, 37) wks, [1000, 1500) g	Mortality	Males		94.103 (62.401 to 131.437)	48.734 (39.385 to 60.014)
Neonatal sepsis and other neonatal infections	Birth prevalence - [36, 37) wks, [1000, 1500) g	Mortality	Females		89.769 (59.869 to 126.674)	51.68 (41.336 to 63.456)
Neonatal sepsis and other neonatal infections	Birth prevalence - [36, 37) wks, [1500, 2000) g	Mortality	Males		33.586 (23.075 to 48.77)	19.52 (16.283 to 23.116)
Neonatal sepsis and other neonatal infections	Birth prevalence - [36, 37) wks, [1500, 2000) g	Mortality	Females		30.953 (20.951 to 43.853)	20.509 (17.15 to 24.286)
Neonatal sepsis and other neonatal infections	Birth prevalence - [36, 37) wks, [2000, 2500) g	Mortality	Males		8.134 (5.781 to 10.938)	7.015 (5.903 to 8.241)
Neonatal sepsis and other neonatal infections	Birth prevalence - [36, 37) wks, [2000, 2500) g	Mortality	Females		7.208 (5.183 to 9.787)	7.031 (5.911 to 8.265)
Neonatal sepsis and other neonatal infections	Birth prevalence - [36, 37) wks, [2500, 3000) g	Mortality	Males		2.741 (2.114 to 3.535)	3.149 (2.686 to 3.686)
Neonatal sepsis and other neonatal infections	Birth prevalence - [36, 37) wks, [2500, 3000) g	Mortality	Females		2.475 (1.905 to 3.109)	3.172 (2.71 to 3.666)
Neonatal sepsis and other neonatal infections	Birth prevalence - [36, 37) wks, [3000, 3500) g	Mortality	Males		2.1 (1.602 to 2.663)	2.099 (1.805 to 2.445)
Neonatal sepsis and other neonatal infections	Birth prevalence - [36, 37) wks, [3000, 3500) g	Mortality	Females		1.996 (1.532 to 2.6)	2.199 (1.895 to 2.534)
Neonatal sepsis and other neonatal infections	Birth prevalence - [36, 37) wks, [3500, 4000) g	Mortality	Males		2.563 (1.906 to 3.333)	1.751 (1.487 to 2.008)
Neonatal sepsis and other neonatal infections	Birth prevalence - [36, 37) wks, [3500, 4000) g	Mortality	Females		2.501 (1.793 to 3.34)	1.944 (1.649 to 2.275)
Neonatal sepsis and other neonatal infections	Birth prevalence - [36, 37) wks, [4000, 4500) g	Mortality	Males		3.824 (2.607 to 5.361)	1.506 (1.283 to 1.74)
Neonatal sepsis and other neonatal infections	Birth prevalence - [36, 37) wks, [4000, 4500) g	Mortality	Females		3.908 (2.626 to 5.462)	1.777 (1.481 to 2.118)
Neonatal sepsis and other neonatal infections	Birth prevalence - [37, 38) wks, [1000, 1500) g	Mortality	Males		98.111 (66.503 to 135.289)	49.903 (39.62 to 62.232)
Neonatal sepsis and other neonatal infections	Birth prevalence - [37, 38) wks, [1000, 1500) g	Mortality	Females		92.728 (63.975 to 128.565)	53.151 (42.705 to 66.273)
Neonatal sepsis and other neonatal infections	Birth prevalence - [37, 38) wks, [1500, 2000) g	Mortality	Males		35.71 (24.585 to 49.648)	20.617 (16.897 to 24.816)
Neonatal sepsis and other neonatal infections	Birth prevalence - [37, 38) wks, [1500, 2000) g	Mortality	Females		32.101 (22.457 to 43.887)	21.726 (17.833 to 25.871)
Neonatal sepsis and other neonatal infections	Birth prevalence - [37, 38) wks, [2000, 2500) g	Mortality	Males		7.301 (5.37 to 9.805)	6.923 (5.831 to 8.219)
Neonatal sepsis and other neonatal infections	Birth prevalence - [37, 38) wks, [2000, 2500) g	Mortality	Females		6.218 (4.554 to 8.169)	6.85 (5.796 to 8.005)
Neonatal sepsis and other neonatal infections	Birth prevalence - [37, 38) wks, [2500, 3000) g	Mortality	Males		1.861 (1.414 to 2.384)	2.721 (2.329 to 3.158)
Neonatal sepsis and other neonatal infections	Birth prevalence - [37, 38) wks, [2500, 3000) g	Mortality	Females		1.596 (1.24 to 1.998)	2.633 (2.261 to 3.031)
Neonatal sepsis and other neonatal infections	Birth prevalence - [37, 38) wks, [3000, 3500) g	Mortality	Males		1.139 (1 to 1.409)	1.612 (1.387 to 1.85)
Neonatal sepsis and other neonatal infections	Birth prevalence - [37, 38) wks, [3000, 3500) g	Mortality	Females		1.065 (1 to 1.288)	1.598 (1.392 to 1.819)
Neonatal sepsis and other neonatal infections	Birth prevalence - [37, 38) wks, [3500, 4000) g	Mortality	Males		1.201 (1 to 1.493)	1.282 (1.113 to 1.466)
Neonatal sepsis and other neonatal infections	Birth prevalence - [37, 38) wks, [3500, 4000) g	Mortality	Females		1.157 (1 to 1.442)	1.343 (1.153 to 1.542)
Neonatal sepsis and other neonatal infections	Birth prevalence - [37, 38) wks, [4000, 4500) g	Mortality	Males		1.825 (1.341 to 2.407)	1.136 (1.01 to 1.272)
Neonatal sepsis and other neonatal infections	Birth prevalence - [37, 38) wks, [4000, 4500) g	Mortality	Females		1.86 (1.36 to 2.46)	1.269 (1.115 to 1.42)
Neonatal sepsis and other neonatal infections	Birth prevalence - [38, 40) wks, [1000, 1500) g	Mortality	Males		98.254 (67.959 to 134.77)	49.084 (38.794 to 61.948)
Neonatal sepsis and other neonatal infections	Birth prevalence - [38, 40) wks, [1000, 1500) g	Mortality	Females		91.539 (62.769 to 127.606)	53.036 (41.348 to 65.237)
Neonatal sepsis and other neonatal infections	Birth prevalence - [38, 40) wks, [1500, 2000) g	Mortality	Males		37.449 (25.688 to 51.467)	21.477 (17.208 to 25.646)
Neonatal sepsis and other neonatal infections	Birth prevalence - [38, 40) wks, [1500, 2000) g	Mortality	Females		33.261 (23.303 to 45.061)	22.821 (18.339 to 27.874)
Neonatal sepsis and other neonatal infections	Birth prevalence - [38, 40) wks, [2000, 2500) g	Mortality	Males		7.351 (5.131 to 9.967)	7.04 (5.807 to 8.395)
Neonatal sepsis and other neonatal infections	Birth prevalence - [38, 40) wks, [2000, 2500) g	Mortality	Females		5.985 (4.383 to 7.995)	6.959 (5.782 to 8.29)
Neonatal sepsis and other neonatal infections	Birth prevalence - [38, 40) wks, [2500, 3000) g	Mortality	Males		1.549 (1.185 to 1.98)	2.518 (2.115 to 2.971)
Neonatal sepsis and other neonatal infections	Birth prevalence - [38, 40) wks, [2500, 3000) g	Mortality	Females		1.277 (1 to 1.65)	2.377 (2.015 to 2.745)
Neonatal sepsis and other neonatal infections	Birth prevalence - [38, 40) wks, [3000, 3500) g	Mortality	Males		1 (1.0 - 1.0)	1.326 (1.12 to 1.543)
Neonatal sepsis and other neonatal infections	Birth prevalence - [38, 40) wks, [3000, 3500) g	Mortality	Females		1 (1.0 - 1.0)	1.265 (1.068 to 1.45)
Neonatal sepsis and other neonatal infections	Birth prevalence - [38, 40) wks, [3500, 4000) g	Mortality	Males		1 (1.0 - 1.0)	1 (1.0 - 1.0)
Neonatal sepsis and other neonatal infections	Birth prevalence - [38, 40) wks, [3500, 4000) g	Mortality	Females		1 (1.0 - 1.0)	1 (1.0 - 1.0)
Neonatal sepsis and other neonatal infections	Birth prevalence - [38, 40) wks, [4000, 4500) g	Mortality	Males		1 (1.0 - 1.0)	1 (1.0 - 1.0)
Neonatal sepsis and other neonatal infections	Birth prevalence - [38, 40) wks, [4000, 4500) g	Mortality	Females		1 (1.0 - 1.0)	1 (1.0 - 1.0)
Neonatal sepsis and other neonatal infections	Birth prevalence - [40, 42) wks, [1500, 2000) g	Mortality	Males		43.194 (29.244 to 62.382)	21.971 (16.41 to 28.396)
Neonatal sepsis and other neonatal infections	Birth prevalence - [40, 42) wks, [1500, 2000) g	Mortality	Females		37.949 (25.539 to 53.532)	23.702 (17.857 to 30.634)
Neonatal sepsis and other neonatal infections	Birth prevalence - [40, 42) wks, [2000, 2500) g	Mortality	Males		10.162 (6.961 to 14.235)	7.875 (6.341 to 9.719)
Neonatal sepsis and other neonatal infections	Birth prevalence - [40, 42) wks, [2000, 2500) g	Mortality	Females		8.332 (5.994 to 11.407)	8.067 (6.467 to 10.043)
Neonatal sepsis and other neonatal infections	Birth prevalence - [40, 42) wks, [2500, 3000) g	Mortality	Males		2.118 (1.53 to 2.77)	2.692 (2.23 to 3.273)
Neonatal sepsis and other neonatal infections	Birth prevalence - [40, 42) wks, [2500, 3000) g	Mortality	Females		1.745 (1.289 to 2.316)	2.603 (2.134 to 3.106)
Neonatal sepsis and other neonatal infections	Birth prevalence - [40, 42) wks, [3000, 3500) g	Mortality	Males		1.002 (1 to 1.013)	1.249 (1.041 to 1.491)
Neonatal sepsis and other neonatal infections	Birth prevalence - [40, 42) wks, [3000, 3500) g	Mortality	Females		1 (1.0 - 1.0)	1.188 (1 to 1.411)
Neonatal sepsis and other neonatal infections	Birth prevalence - [40, 42) wks, [3500, 4000) g	Mortality	Males		1 (1.0 - 1.0)	1 (1.0 - 1.0)
Neonatal sepsis and other neonatal infections	Birth prevalence - [40, 42) wks, [3500, 4000) g	Mortality	Females		1 (1.0 - 1.0)	1 (1.0 - 1.0)
Neonatal sepsis and other neonatal infections	Birth prevalence - [40, 42) wks, [4000, 4500) g	Mortality	Males		1 (1.0 - 1.0)	1 (1.0 - 1.0)
Neonatal sepsis and other neonatal infections	Birth prevalence - [40, 42) wks, [4000, 4500) g	Mortality	Females		1 (1.0 - 1.0)	1 (1.0 - 1.0)
Other neonatal disorders	Birth prevalence - [0, 24) wks, [0, 500) g	Mortality	Males		877.775 (543.26 to 1246.645)	526.788 (392.055 to 676.923)
Other neonatal disorders	Birth prevalence - [0, 24) wks, [0, 500) g	Mortality	Females		857.044 (519.185 to 1227.708)	575.632 (434.418 to 737.293)
Other neonatal disorders	Birth prevalence - [0, 24) wks, [500, 1000) g	Mortality	Males		647.899 (443.535 to 881.449)	392.723 (315.689 to 486.607)
Other neonatal disorders	Birth prevalence - [0, 24) wks, [500, 1000) g	Mortality	Females		628.647 (437.861 to 854.598)	416.95 (329.573 to 516.699)
Other neonatal disorders	Birth prevalence - [24, 26) wks, [500, 1000) g	Mortality	Males		534.904 (378.653 to 707.51)	375.56 (308.336 to 447.076)
Other neonatal disorders	Birth prevalence - [24, 26) wks, [500, 1000) g	Mortality	Females		509.388 (370.575 to 690.649)	394.982 (324.03 to 477.74)
Other neonatal disorders	Birth prevalence - [26, 28) wks, [1000, 1500) g	Mortality	Males		150.649 (107.741 to 198.278)	140.284 (113.557 to 167.957)
Other neonatal disorders	Birth prevalence - [26, 28) wks, [1000, 1500) g	Mortality	Females		142.251 (102.895 to 191.587)	140.771 (114.514 to 169.631)
Other neonatal disorders	Birth prevalence - [26, 28) wks, [500, 1000) g	Mortality	Males		281.284 (198.703 to 391.898)	280.84 (226.174 to 338.336)
Other neonatal disorders	Birth prevalence - [26, 28) wks, [500, 1000) g	Mortality	Females		257.799 (185.994 to 349.394)	280.84 (225.68 to 350.2)
Other neonatal disorders	Birth prevalence - [28, 30) wks, [1000, 1500) g	Mortality	Males		88.889 (62.539 to 119.303)	87.596 (72.219 to 105.445)
Other neonatal disorders	Birth prevalence - [28, 30) wks, [1000, 1500) g	Mortality	Females		82.25 (59.418 to 109.806)	86.675 (69.965 to 104.367)
Other neonatal disorders	Birth prevalence - [28, 30) wks, [1500, 2000) g	Mortality	Males		71.963 (51.376 to 98.371)	42.294 (34.585 to 51.215)
Other neonatal disorders	Birth prevalence - [28, 30) wks, [1500, 2000) g	Mortality	Females		70.154 (48.562 to 96.294)	46.161 (38.268 to 54.906)
Other neonatal disorders	Birth prevalence - [28, 30) wks, [2000, 2500) g	Mortality	Males		65.936 (44.909 to 93.551)	23.785 (18.748 to 29.385)
Other neonatal disorders	Birth prevalence - [28, 30) wks, [2000, 2500) g	Mortality	Females		65.44 (43.751 to 96.137)	27.437 (21.369 to 33.874)
Other neonatal disorders	Birth prevalence - [28, 30) wks, [2500, 3000) g	Mortality	Males		43.647 (29.61 to 62.044)	14.185 (10.817 to 18.495)
Other neonatal disorders	Birth prevalence - [28, 30) wks, [2500, 3000) g	Mortality	Females		42.667 (28.231 to 61.897)	16.517 (12.636 to 21.355)
Other neonatal disorders	Birth prevalence - [28, 30) wks, [3000, 3500) g	Mortality	Males		23.727 (15.859 to 35.246)	8.651 (6.873 to 11.016)
Other neonatal disorders	Birth prevalence - [28, 30) wks, [3000, 3500) g	Mortality	Females		23.045 (14.473 to 35.151)	9.735 (7.511 to 12.367)
Other neonatal disorders	Birth prevalence - [28, 30) wks, [500, 1000) g	Mortality	Males		164.681 (114.331 to 232.909)	184.988 (146.715 to 225.778)
Other neonatal disorders	Birth prevalence - [28, 30) wks, [500, 1000) g	Mortality	Females		149.827 (102.011 to 207.65)	178.51 (144.736 to 220.088)
Other neonatal disorders	Birth prevalence - [30, 32) wks, [1000, 1500) g	Mortality	Males		66.567 (45.227 to 91.424)	57.036 (47.559 to 67.673)
Other neonatal disorders	Birth prevalence - [30, 32) wks, [1000, 1500) g	Mortality	Females		61.652 (42.69 to 86.655)	55.992 (46.425 to 67.165)
Other neonatal disorders	Birth prevalence - [30, 32) wks, [1500, 2000) g	Mortality	Males		43.288 (30.684 to 57.762)	26.533 (22.334 to 31.213)
Other neonatal disorders	Birth prevalence - [30, 32) wks, [1500, 2000) g	Mortality	Females		41.127 (28.837 to 54.767)	28.256 (24.051 to 32.792)
Other neonatal disorders	Birth prevalence - [30, 32) wks, [2000, 2500) g	Mortality	Males		38.672 (27.558 to 53.438)	15.362 (12.641 to 18.516)
Other neonatal disorders	Birth prevalence - [30, 32) wks, [2000, 2500) g	Mortality	Females		37.459 (26.086 to 52.166)	17.996 (14.845 to 21.529)
Other neonatal disorders	Birth prevalence - [30, 32) wks, [2500, 3000) g	Mortality	Males		33.218 (22.641 to 46.944)	10.389 (8.195 to 12.863)
Other neonatal disorders	Birth prevalence - [30, 32) wks, [2500, 3000) g	Mortality	Females		31.439 (21.157 to 45.621)	12.473 (9.64 to 15.784)
Other neonatal disorders	Birth prevalence - [30, 32) wks, [3000, 3500) g	Mortality	Males		25.451 (16.854 to 36.763)	7.153 (5.665 to 9.003)
Other neonatal disorders	Birth prevalence - [30, 32) wks, [3000, 3500) g	Mortality	Females		24.262 (15.651 to 36.395)	8.486 (6.482 to 10.824)
Other neonatal disorders	Birth prevalence - [30, 32) wks, [3500, 4000) g	Mortality	Males		20.334 (11.916 to 31.586)	4.795 (3.705 to 6.039)
Other neonatal disorders	Birth prevalence - [30, 32) wks, [3500, 4000) g	Mortality	Females		20.347 (11.635 to 32.681)	5.599 (4.199 to 7.275)
Other neonatal disorders	Birth prevalence - [30, 32) wks, [500, 1000) g	Mortality	Males		132.309 (85.99 to 193.341)	127.982 (101.66 to 159.489)
Other neonatal disorders	Birth prevalence - [30, 32) wks, [500, 1000) g	Mortality	Females		120.829 (82.341 to 172.828)	123.186 (98.696 to 152.125)
Other neonatal disorders	Birth prevalence - [32, 34) wks, [1000, 1500) g	Mortality	Males		65.39 (43.593 to 95.583)	45.581 (37.56 to 54.417)
Other neonatal disorders	Birth prevalence - [32, 34) wks, [1000, 1500) g	Mortality	Females		61.229 (40.8 to 88.303)	45.201 (37.492 to 54.267)
Other neonatal disorders	Birth prevalence - [32, 34) wks, [1500, 2000) g	Mortality	Males		32.197 (22.524 to 44.858)	19.612 (16.465 to 23.296)
Other neonatal disorders	Birth prevalence - [32, 34) wks, [1500, 2000) g	Mortality	Females		29.777 (21.026 to 40.255)	20.358 (17.072 to 23.768)
Other neonatal disorders	Birth prevalence - [32, 34) wks, [2000, 2500) g	Mortality	Males		21.018 (15.141 to 28.622)	10.433 (8.784 to 12.225)
Other neonatal disorders	Birth prevalence - [32, 34) wks, [2000, 2500) g	Mortality	Females		19.546 (14.316 to 26.034)	11.648 (9.974 to 13.507)
Other neonatal disorders	Birth prevalence - [32, 34) wks, [2500, 3000) g	Mortality	Males		18.569 (13.127 to 25.826)	7.182 (5.968 to 8.63)
Other neonatal disorders	Birth prevalence - [32, 34) wks, [2500, 3000) g	Mortality	Females		17.497 (11.66 to 24.635)	8.443 (6.726 to 10.284)
Other neonatal disorders	Birth prevalence - [32, 34) wks, [3000, 3500) g	Mortality	Males		19.012 (12.18 to 28.02)	5.618 (4.325 to 7.114)
Other neonatal disorders	Birth prevalence - [32, 34) wks, [3000, 3500) g	Mortality	Females		18.667 (12.24 to 27.524)	6.722 (5.103 to 8.697)
Other neonatal disorders	Birth prevalence - [32, 34) wks, [3500, 4000) g	Mortality	Males		20.214 (11.906 to 31.929)	4.31 (3.186 to 5.633)
Other neonatal disorders	Birth prevalence - [32, 34) wks, [3500, 4000) g	Mortality	Females		20.333 (12.064 to 33.21)	5.253 (3.959 to 6.913)
Other neonatal disorders	Birth prevalence - [34, 36) wks, [1000, 1500) g	Mortality	Males		78.66 (52.169 to 113.08)	45.338 (36.27 to 55.556)
Other neonatal disorders	Birth prevalence - [34, 36) wks, [1000, 1500) g	Mortality	Females		75.687 (49.863 to 110.089)	46.4 (38.048 to 55.902)
Other neonatal disorders	Birth prevalence - [34, 36) wks, [1500, 2000) g	Mortality	Males		31.154 (20.939 to 45.031)	18.246 (15.083 to 21.906)
Other neonatal disorders	Birth prevalence - [34, 36) wks, [1500, 2000) g	Mortality	Females		29.072 (19.6 to 42.648)	18.661 (15.638 to 22.175)
Other neonatal disorders	Birth prevalence - [34, 36) wks, [2000, 2500) g	Mortality	Males		12.404 (8.692 to 16.95)	8.006 (6.775 to 9.31)
Other neonatal disorders	Birth prevalence - [34, 36) wks, [2000, 2500) g	Mortality	Females		11.367 (7.807 to 15.547)	8.373 (7.066 to 9.703)
Other neonatal disorders	Birth prevalence - [34, 36) wks, [2500, 3000) g	Mortality	Males		7.509 (5.429 to 10.255)	4.725 (3.991 to 5.56)
Other neonatal disorders	Birth prevalence - [34, 36) wks, [2500, 3000) g	Mortality	Females		7.139 (5.091 to 9.759)	5.194 (4.342 to 6.087)
Other neonatal disorders	Birth prevalence - [34, 36) wks, [3000, 3500) g	Mortality	Males		7.828 (5.467 to 11.237)	3.717 (2.986 to 4.568)
Other neonatal disorders	Birth prevalence - [34, 36) wks, [3000, 3500) g	Mortality	Females		7.622 (5.235 to 10.584)	4.279 (3.416 to 5.301)
Other neonatal disorders	Birth prevalence - [34, 36) wks, [3500, 4000) g	Mortality	Males		10.257 (6.692 to 15.124)	3.13 (2.474 to 3.957)
Other neonatal disorders	Birth prevalence - [34, 36) wks, [3500, 4000) g	Mortality	Females		10.325 (6.495 to 15.537)	3.756 (2.877 to 4.818)
Other neonatal disorders	Birth prevalence - [34, 36) wks, [4000, 4500) g	Mortality	Males		12.928 (7.825 to 20.726)	2.467 (1.926 to 3.084)
Other neonatal disorders	Birth prevalence - [34, 36) wks, [4000, 4500) g	Mortality	Females		13.456 (8.201 to 20.893)	3.061 (2.357 to 3.889)
Other neonatal disorders	Birth prevalence - [36, 37) wks, [1000, 1500) g	Mortality	Males		94.103 (62.401 to 131.437)	48.734 (39.385 to 60.014)
Other neonatal disorders	Birth prevalence - [36, 37) wks, [1000, 1500) g	Mortality	Females		89.769 (59.869 to 126.674)	51.68 (41.336 to 63.456)
Other neonatal disorders	Birth prevalence - [36, 37) wks, [1500, 2000) g	Mortality	Males		33.586 (23.075 to 48.77)	19.52 (16.283 to 23.116)
Other neonatal disorders	Birth prevalence - [36, 37) wks, [1500, 2000) g	Mortality	Females		30.953 (20.951 to 43.853)	20.509 (17.15 to 24.286)
Other neonatal disorders	Birth prevalence - [36, 37) wks, [2000, 2500) g	Mortality	Males		8.134 (5.781 to 10.938)	7.015 (5.903 to 8.241)
Other neonatal disorders	Birth prevalence - [36, 37) wks, [2000, 2500) g	Mortality	Females		7.208 (5.183 to 9.787)	7.031 (5.911 to 8.265)
Other neonatal disorders	Birth prevalence - [36, 37) wks, [2500, 3000) g	Mortality	Males		2.741 (2.114 to 3.535)	3.149 (2.686 to 3.686)
Other neonatal disorders	Birth prevalence - [36, 37) wks, [2500, 3000) g	Mortality	Females		2.475 (1.905 to 3.109)	3.172 (2.71 to 3.666)
Other neonatal disorders	Birth prevalence - [36, 37) wks, [3000, 3500) g	Mortality	Males		2.1 (1.602 to 2.663)	2.099 (1.805 to 2.445)
Other neonatal disorders	Birth prevalence - [36, 37) wks, [3000, 3500) g	Mortality	Females		1.996 (1.532 to 2.6)	2.199 (1.895 to 2.534)
Other neonatal disorders	Birth prevalence - [36, 37) wks, [3500, 4000) g	Mortality	Males		2.563 (1.906 to 3.333)	1.751 (1.487 to 2.008)
Other neonatal disorders	Birth prevalence - [36, 37) wks, [3500, 4000) g	Mortality	Females		2.501 (1.793 to 3.34)	1.944 (1.649 to 2.275)
Other neonatal disorders	Birth prevalence - [36, 37) wks, [4000, 4500) g	Mortality	Males		3.824 (2.607 to 5.361)	1.506 (1.283 to 1.74)
Other neonatal disorders	Birth prevalence - [36, 37) wks, [4000, 4500) g	Mortality	Females		3.908 (2.626 to 5.462)	1.777 (1.481 to 2.118)
Other neonatal disorders	Birth prevalence - [37, 38) wks, [1000, 1500) g	Mortality	Males		98.111 (66.503 to 135.289)	49.903 (39.62 to 62.232)
Other neonatal disorders	Birth prevalence - [37, 38) wks, [1000, 1500) g	Mortality	Females		92.728 (63.975 to 128.565)	53.151 (42.705 to 66.273)
Other neonatal disorders	Birth prevalence - [37, 38) wks, [1500, 2000) g	Mortality	Males		35.71 (24.585 to 49.648)	20.617 (16.897 to 24.816)
Other neonatal disorders	Birth prevalence - [37, 38) wks, [1500, 2000) g	Mortality	Females		32.101 (22.457 to 43.887)	21.726 (17.833 to 25.871)
Other neonatal disorders	Birth prevalence - [37, 38) wks, [2000, 2500) g	Mortality	Males		7.301 (5.37 to 9.805)	6.923 (5.831 to 8.219)
Other neonatal disorders	Birth prevalence - [37, 38) wks, [2000, 2500) g	Mortality	Females		6.218 (4.554 to 8.169)	6.85 (5.796 to 8.005)
Other neonatal disorders	Birth prevalence - [37, 38) wks, [2500, 3000) g	Mortality	Males		1.861 (1.414 to 2.384)	2.721 (2.329 to 3.158)
Other neonatal disorders	Birth prevalence - [37, 38) wks, [2500, 3000) g	Mortality	Females		1.596 (1.24 to 1.998)	2.633 (2.261 to 3.031)
Other neonatal disorders	Birth prevalence - [37, 38) wks, [3000, 3500) g	Mortality	Males		1.139 (1 to 1.409)	1.612 (1.387 to 1.85)
Other neonatal disorders	Birth prevalence - [37, 38) wks, [3000, 3500) g	Mortality	Females		1.065 (1 to 1.288)	1.598 (1.392 to 1.819)
Other neonatal disorders	Birth prevalence - [37, 38) wks, [3500, 4000) g	Mortality	Males		1.201 (1 to 1.493)	1.282 (1.113 to 1.466)
Other neonatal disorders	Birth prevalence - [37, 38) wks, [3500, 4000) g	Mortality	Females		1.157 (1 to 1.442)	1.343 (1.153 to 1.542)
Other neonatal disorders	Birth prevalence - [37, 38) wks, [4000, 4500) g	Mortality	Males		1.825 (1.341 to 2.407)	1.136 (1.01 to 1.272)
Other neonatal disorders	Birth prevalence - [37, 38) wks, [4000, 4500) g	Mortality	Females		1.86 (1.36 to 2.46)	1.269 (1.115 to 1.42)
Other neonatal disorders	Birth prevalence - [38, 40) wks, [1000, 1500) g	Mortality	Males		98.254 (67.959 to 134.77)	49.084 (38.794 to 61.948)
Other neonatal disorders	Birth prevalence - [38, 40) wks, [1000, 1500) g	Mortality	Females		91.539 (62.769 to 127.606)	53.036 (41.348 to 65.237)
Other neonatal disorders	Birth prevalence - [38, 40) wks, [1500, 2000) g	Mortality	Males		37.449 (25.688 to 51.467)	21.477 (17.208 to 25.646)
Other neonatal disorders	Birth prevalence - [38, 40) wks, [1500, 2000) g	Mortality	Females		33.261 (23.303 to 45.061)	22.821 (18.339 to 27.874)
Other neonatal disorders	Birth prevalence - [38, 40) wks, [2000, 2500) g	Mortality	Males		7.351 (5.131 to 9.967)	7.04 (5.807 to 8.395)
Other neonatal disorders	Birth prevalence - [38, 40) wks, [2000, 2500) g	Mortality	Females		5.985 (4.383 to 7.995)	6.959 (5.782 to 8.29)
Other neonatal disorders	Birth prevalence - [38, 40) wks, [2500, 3000) g	Mortality	Males		1.549 (1.185 to 1.98)	2.518 (2.115 to 2.971)
Other neonatal disorders	Birth prevalence - [38, 40) wks, [2500, 3000) g	Mortality	Females		1.277 (1 to 1.65)	2.377 (2.015 to 2.745)
Other neonatal disorders	Birth prevalence - [38, 40) wks, [3000, 3500) g	Mortality	Males		1 (1.0 - 1.0)	1.326 (1.12 to 1.543)
Other neonatal disorders	Birth prevalence - [38, 40) wks, [3000, 3500) g	Mortality	Females		1 (1.0 - 1.0)	1.265 (1.068 to 1.45)
Other neonatal disorders	Birth prevalence - [38, 40) wks, [3500, 4000) g	Mortality	Males		1 (1.0 - 1.0)	1 (1.0 - 1.0)
Other neonatal disorders	Birth prevalence - [38, 40) wks, [3500, 4000) g	Mortality	Females		1 (1.0 - 1.0)	1 (1.0 - 1.0)
Other neonatal disorders	Birth prevalence - [38, 40) wks, [4000, 4500) g	Mortality	Males		1 (1.0 - 1.0)	1 (1.0 - 1.0)
Other neonatal disorders	Birth prevalence - [38, 40) wks, [4000, 4500) g	Mortality	Females		1 (1.0 - 1.0)	1 (1.0 - 1.0)
Other neonatal disorders	Birth prevalence - [40, 42) wks, [1500, 2000) g	Mortality	Males		43.194 (29.244 to 62.382)	21.971 (16.41 to 28.396)
Other neonatal disorders	Birth prevalence - [40, 42) wks, [1500, 2000) g	Mortality	Females		37.949 (25.539 to 53.532)	23.702 (17.857 to 30.634)
Other neonatal disorders	Birth prevalence - [40, 42) wks, [2000, 2500) g	Mortality	Males		10.162 (6.961 to 14.235)	7.875 (6.341 to 9.719)
Other neonatal disorders	Birth prevalence - [40, 42) wks, [2000, 2500) g	Mortality	Females		8.332 (5.994 to 11.407)	8.067 (6.467 to 10.043)
Other neonatal disorders	Birth prevalence - [40, 42) wks, [2500, 3000) g	Mortality	Males		2.118 (1.53 to 2.77)	2.692 (2.23 to 3.273)
Other neonatal disorders	Birth prevalence - [40, 42) wks, [2500, 3000) g	Mortality	Females		1.745 (1.289 to 2.316)	2.603 (2.134 to 3.106)
Other neonatal disorders	Birth prevalence - [40, 42) wks, [3000, 3500) g	Mortality	Males		1.002 (1 to 1.013)	1.249 (1.041 to 1.491)
Other neonatal disorders	Birth prevalence - [40, 42) wks, [3000, 3500) g	Mortality	Females		1 (1.0 - 1.0)	1.188 (1 to 1.411)
Other neonatal disorders	Birth prevalence - [40, 42) wks, [3500, 4000) g	Mortality	Males		1 (1.0 - 1.0)	1 (1.0 - 1.0)
Other neonatal disorders	Birth prevalence - [40, 42) wks, [3500, 4000) g	Mortality	Females		1 (1.0 - 1.0)	1 (1.0 - 1.0)
Other neonatal disorders	Birth prevalence - [40, 42) wks, [4000, 4500) g	Mortality	Males		1 (1.0 - 1.0)	1 (1.0 - 1.0)
Other neonatal disorders	Birth prevalence - [40, 42) wks, [4000, 4500) g	Mortality	Females		1 (1.0 - 1.0)	1 (1.0 - 1.0)
Otitis media	Birth prevalence - [0, 24) wks, [0, 500) g	Mortality	Males		877.775 (543.26 to 1246.645)	526.788 (392.055 to 676.923)
Otitis media	Birth prevalence - [0, 24) wks, [0, 500) g	Mortality	Females		857.044 (519.185 to 1227.708)	575.632 (434.418 to 737.293)
Otitis media	Birth prevalence - [0, 24) wks, [500, 1000) g	Mortality	Males		647.899 (443.535 to 881.449)	392.723 (315.689 to 486.607)
Otitis media	Birth prevalence - [0, 24) wks, [500, 1000) g	Mortality	Females		628.647 (437.861 to 854.598)	416.95 (329.573 to 516.699)
Otitis media	Birth prevalence - [24, 26) wks, [500, 1000) g	Mortality	Males		534.904 (378.653 to 707.51)	375.56 (308.336 to 447.076)
Otitis media	Birth prevalence - [24, 26) wks, [500, 1000) g	Mortality	Females		509.388 (370.575 to 690.649)	394.982 (324.03 to 477.74)
Otitis media	Birth prevalence - [26, 28) wks, [1000, 1500) g	Mortality	Males		150.649 (107.741 to 198.278)	140.284 (113.557 to 167.957)
Otitis media	Birth prevalence - [26, 28) wks, [1000, 1500) g	Mortality	Females		142.251 (102.895 to 191.587)	140.771 (114.514 to 169.631)
Otitis media	Birth prevalence - [26, 28) wks, [500, 1000) g	Mortality	Males		281.284 (198.703 to 391.898)	280.84 (226.174 to 338.336)
Otitis media	Birth prevalence - [26, 28) wks, [500, 1000) g	Mortality	Females		257.799 (185.994 to 349.394)	280.84 (225.68 to 350.2)
Otitis media	Birth prevalence - [28, 30) wks, [1000, 1500) g	Mortality	Males		88.889 (62.539 to 119.303)	87.596 (72.219 to 105.445)
Otitis media	Birth prevalence - [28, 30) wks, [1000, 1500) g	Mortality	Females		82.25 (59.418 to 109.806)	86.675 (69.965 to 104.367)
Otitis media	Birth prevalence - [28, 30) wks, [1500, 2000) g	Mortality	Males		71.963 (51.376 to 98.371)	42.294 (34.585 to 51.215)
Otitis media	Birth prevalence - [28, 30) wks, [1500, 2000) g	Mortality	Females		70.154 (48.562 to 96.294)	46.161 (38.268 to 54.906)
Otitis media	Birth prevalence - [28, 30) wks, [2000, 2500) g	Mortality	Males		65.936 (44.909 to 93.551)	23.785 (18.748 to 29.385)
Otitis media	Birth prevalence - [28, 30) wks, [2000, 2500) g	Mortality	Females		65.44 (43.751 to 96.137)	27.437 (21.369 to 33.874)
Otitis media	Birth prevalence - [28, 30) wks, [2500, 3000) g	Mortality	Males		43.647 (29.61 to 62.044)	14.185 (10.817 to 18.495)
Otitis media	Birth prevalence - [28, 30) wks, [2500, 3000) g	Mortality	Females		42.667 (28.231 to 61.897)	16.517 (12.636 to 21.355)
Otitis media	Birth prevalence - [28, 30) wks, [3000, 3500) g	Mortality	Males		23.727 (15.859 to 35.246)	8.651 (6.873 to 11.016)
Otitis media	Birth prevalence - [28, 30) wks, [3000, 3500) g	Mortality	Females		23.045 (14.473 to 35.151)	9.735 (7.511 to 12.367)
Otitis media	Birth prevalence - [28, 30) wks, [500, 1000) g	Mortality	Males		164.681 (114.331 to 232.909)	184.988 (146.715 to 225.778)
Otitis media	Birth prevalence - [28, 30) wks, [500, 1000) g	Mortality	Females		149.827 (102.011 to 207.65)	178.51 (144.736 to 220.088)
Otitis media	Birth prevalence - [30, 32) wks, [1000, 1500) g	Mortality	Males		66.567 (45.227 to 91.424)	57.036 (47.559 to 67.673)
Otitis media	Birth prevalence - [30, 32) wks, [1000, 1500) g	Mortality	Females		61.652 (42.69 to 86.655)	55.992 (46.425 to 67.165)
Otitis media	Birth prevalence - [30, 32) wks, [1500, 2000) g	Mortality	Males		43.288 (30.684 to 57.762)	26.533 (22.334 to 31.213)
Otitis media	Birth prevalence - [30, 32) wks, [1500, 2000) g	Mortality	Females		41.127 (28.837 to 54.767)	28.256 (24.051 to 32.792)
Otitis media	Birth prevalence - [30, 32) wks, [2000, 2500) g	Mortality	Males		38.672 (27.558 to 53.438)	15.362 (12.641 to 18.516)
Otitis media	Birth prevalence - [30, 32) wks, [2000, 2500) g	Mortality	Females		37.459 (26.086 to 52.166)	17.996 (14.845 to 21.529)
Otitis media	Birth prevalence - [30, 32) wks, [2500, 3000) g	Mortality	Males		33.218 (22.641 to 46.944)	10.389 (8.195 to 12.863)
Otitis media	Birth prevalence - [30, 32) wks, [2500, 3000) g	Mortality	Females		31.439 (21.157 to 45.621)	12.473 (9.64 to 15.784)
Otitis media	Birth prevalence - [30, 32) wks, [3000, 3500) g	Mortality	Males		25.451 (16.854 to 36.763)	7.153 (5.665 to 9.003)
Otitis media	Birth prevalence - [30, 32) wks, [3000, 3500) g	Mortality	Females		24.262 (15.651 to 36.395)	8.486 (6.482 to 10.824)
Otitis media	Birth prevalence - [30, 32) wks, [3500, 4000) g	Mortality	Males		20.334 (11.916 to 31.586)	4.795 (3.705 to 6.039)
Otitis media	Birth prevalence - [30, 32) wks, [3500, 4000) g	Mortality	Females		20.347 (11.635 to 32.681)	5.599 (4.199 to 7.275)
Otitis media	Birth prevalence - [30, 32) wks, [500, 1000) g	Mortality	Males		132.309 (85.99 to 193.341)	127.982 (101.66 to 159.489)
Otitis media	Birth prevalence - [30, 32) wks, [500, 1000) g	Mortality	Females		120.829 (82.341 to 172.828)	123.186 (98.696 to 152.125)
Otitis media	Birth prevalence - [32, 34) wks, [1000, 1500) g	Mortality	Males		65.39 (43.593 to 95.583)	45.581 (37.56 to 54.417)
Otitis media	Birth prevalence - [32, 34) wks, [1000, 1500) g	Mortality	Females		61.229 (40.8 to 88.303)	45.201 (37.492 to 54.267)
Otitis media	Birth prevalence - [32, 34) wks, [1500, 2000) g	Mortality	Males		32.197 (22.524 to 44.858)	19.612 (16.465 to 23.296)
Otitis media	Birth prevalence - [32, 34) wks, [1500, 2000) g	Mortality	Females		29.777 (21.026 to 40.255)	20.358 (17.072 to 23.768)
Otitis media	Birth prevalence - [32, 34) wks, [2000, 2500) g	Mortality	Males		21.018 (15.141 to 28.622)	10.433 (8.784 to 12.225)
Otitis media	Birth prevalence - [32, 34) wks, [2000, 2500) g	Mortality	Females		19.546 (14.316 to 26.034)	11.648 (9.974 to 13.507)
Otitis media	Birth prevalence - [32, 34) wks, [2500, 3000) g	Mortality	Males		18.569 (13.127 to 25.826)	7.182 (5.968 to 8.63)
Otitis media	Birth prevalence - [32, 34) wks, [2500, 3000) g	Mortality	Females		17.497 (11.66 to 24.635)	8.443 (6.726 to 10.284)
Otitis media	Birth prevalence - [32, 34) wks, [3000, 3500) g	Mortality	Males		19.012 (12.18 to 28.02)	5.618 (4.325 to 7.114)
Otitis media	Birth prevalence - [32, 34) wks, [3000, 3500) g	Mortality	Females		18.667 (12.24 to 27.524)	6.722 (5.103 to 8.697)
Otitis media	Birth prevalence - [32, 34) wks, [3500, 4000) g	Mortality	Males		20.214 (11.906 to 31.929)	4.31 (3.186 to 5.633)
Otitis media	Birth prevalence - [32, 34) wks, [3500, 4000) g	Mortality	Females		20.333 (12.064 to 33.21)	5.253 (3.959 to 6.913)
Otitis media	Birth prevalence - [34, 36) wks, [1000, 1500) g	Mortality	Males		78.66 (52.169 to 113.08)	45.338 (36.27 to 55.556)
Otitis media	Birth prevalence - [34, 36) wks, [1000, 1500) g	Mortality	Females		75.687 (49.863 to 110.089)	46.4 (38.048 to 55.902)
Otitis media	Birth prevalence - [34, 36) wks, [1500, 2000) g	Mortality	Males		31.154 (20.939 to 45.031)	18.246 (15.083 to 21.906)
Otitis media	Birth prevalence - [34, 36) wks, [1500, 2000) g	Mortality	Females		29.072 (19.6 to 42.648)	18.661 (15.638 to 22.175)
Otitis media	Birth prevalence - [34, 36) wks, [2000, 2500) g	Mortality	Males		12.404 (8.692 to 16.95)	8.006 (6.775 to 9.31)
Otitis media	Birth prevalence - [34, 36) wks, [2000, 2500) g	Mortality	Females		11.367 (7.807 to 15.547)	8.373 (7.066 to 9.703)
Otitis media	Birth prevalence - [34, 36) wks, [2500, 3000) g	Mortality	Males		7.509 (5.429 to 10.255)	4.725 (3.991 to 5.56)
Otitis media	Birth prevalence - [34, 36) wks, [2500, 3000) g	Mortality	Females		7.139 (5.091 to 9.759)	5.194 (4.342 to 6.087)
Otitis media	Birth prevalence - [34, 36) wks, [3000, 3500) g	Mortality	Males		7.828 (5.467 to 11.237)	3.717 (2.986 to 4.568)
Otitis media	Birth prevalence - [34, 36) wks, [3000, 3500) g	Mortality	Females		7.622 (5.235 to 10.584)	4.279 (3.416 to 5.301)
Otitis media	Birth prevalence - [34, 36) wks, [3500, 4000) g	Mortality	Males		10.257 (6.692 to 15.124)	3.13 (2.474 to 3.957)
Otitis media	Birth prevalence - [34, 36) wks, [3500, 4000) g	Mortality	Females		10.325 (6.495 to 15.537)	3.756 (2.877 to 4.818)
Otitis media	Birth prevalence - [34, 36) wks, [4000, 4500) g	Mortality	Males		12.928 (7.825 to 20.726)	2.467 (1.926 to 3.084)
Otitis media	Birth prevalence - [34, 36) wks, [4000, 4500) g	Mortality	Females		13.456 (8.201 to 20.893)	3.061 (2.357 to 3.889)
Otitis media	Birth prevalence - [36, 37) wks, [1000, 1500) g	Mortality	Males		94.103 (62.401 to 131.437)	48.734 (39.385 to 60.014)
Otitis media	Birth prevalence - [36, 37) wks, [1000, 1500) g	Mortality	Females		89.769 (59.869 to 126.674)	51.68 (41.336 to 63.456)
Otitis media	Birth prevalence - [36, 37) wks, [1500, 2000) g	Mortality	Males		33.586 (23.075 to 48.77)	19.52 (16.283 to 23.116)
Otitis media	Birth prevalence - [36, 37) wks, [1500, 2000) g	Mortality	Females		30.953 (20.951 to 43.853)	20.509 (17.15 to 24.286)
Otitis media	Birth prevalence - [36, 37) wks, [2000, 2500) g	Mortality	Males		8.134 (5.781 to 10.938)	7.015 (5.903 to 8.241)
Otitis media	Birth prevalence - [36, 37) wks, [2000, 2500) g	Mortality	Females		7.208 (5.183 to 9.787)	7.031 (5.911 to 8.265)
Otitis media	Birth prevalence - [36, 37) wks, [2500, 3000) g	Mortality	Males		2.741 (2.114 to 3.535)	3.149 (2.686 to 3.686)
Otitis media	Birth prevalence - [36, 37) wks, [2500, 3000) g	Mortality	Females		2.475 (1.905 to 3.109)	3.172 (2.71 to 3.666)
Otitis media	Birth prevalence - [36, 37) wks, [3000, 3500) g	Mortality	Males		2.1 (1.602 to 2.663)	2.099 (1.805 to 2.445)
Otitis media	Birth prevalence - [36, 37) wks, [3000, 3500) g	Mortality	Females		1.996 (1.532 to 2.6)	2.199 (1.895 to 2.534)
Otitis media	Birth prevalence - [36, 37) wks, [3500, 4000) g	Mortality	Males		2.563 (1.906 to 3.333)	1.751 (1.487 to 2.008)
Otitis media	Birth prevalence - [36, 37) wks, [3500, 4000) g	Mortality	Females		2.501 (1.793 to 3.34)	1.944 (1.649 to 2.275)
Otitis media	Birth prevalence - [36, 37) wks, [4000, 4500) g	Mortality	Males		3.824 (2.607 to 5.361)	1.506 (1.283 to 1.74)
Otitis media	Birth prevalence - [36, 37) wks, [4000, 4500) g	Mortality	Females		3.908 (2.626 to 5.462)	1.777 (1.481 to 2.118)
Otitis media	Birth prevalence - [37, 38) wks, [1000, 1500) g	Mortality	Males		98.111 (66.503 to 135.289)	49.903 (39.62 to 62.232)
Otitis media	Birth prevalence - [37, 38) wks, [1000, 1500) g	Mortality	Females		92.728 (63.975 to 128.565)	53.151 (42.705 to 66.273)
Otitis media	Birth prevalence - [37, 38) wks, [1500, 2000) g	Mortality	Males		35.71 (24.585 to 49.648)	20.617 (16.897 to 24.816)
Otitis media	Birth prevalence - [37, 38) wks, [1500, 2000) g	Mortality	Females		32.101 (22.457 to 43.887)	21.726 (17.833 to 25.871)
Otitis media	Birth prevalence - [37, 38) wks, [2000, 2500) g	Mortality	Males		7.301 (5.37 to 9.805)	6.923 (5.831 to 8.219)
Otitis media	Birth prevalence - [37, 38) wks, [2000, 2500) g	Mortality	Females		6.218 (4.554 to 8.169)	6.85 (5.796 to 8.005)
Otitis media	Birth prevalence - [37, 38) wks, [2500, 3000) g	Mortality	Males		1.861 (1.414 to 2.384)	2.721 (2.329 to 3.158)
Otitis media	Birth prevalence - [37, 38) wks, [2500, 3000) g	Mortality	Females		1.596 (1.24 to 1.998)	2.633 (2.261 to 3.031)
Otitis media	Birth prevalence - [37, 38) wks, [3000, 3500) g	Mortality	Males		1.139 (1 to 1.409)	1.612 (1.387 to 1.85)
Otitis media	Birth prevalence - [37, 38) wks, [3000, 3500) g	Mortality	Females		1.065 (1 to 1.288)	1.598 (1.392 to 1.819)
Otitis media	Birth prevalence - [37, 38) wks, [3500, 4000) g	Mortality	Males		1.201 (1 to 1.493)	1.282 (1.113 to 1.466)
Otitis media	Birth prevalence - [37, 38) wks, [3500, 4000) g	Mortality	Females		1.157 (1 to 1.442)	1.343 (1.153 to 1.542)
Otitis media	Birth prevalence - [37, 38) wks, [4000, 4500) g	Mortality	Males		1.825 (1.341 to 2.407)	1.136 (1.01 to 1.272)
Otitis media	Birth prevalence - [37, 38) wks, [4000, 4500) g	Mortality	Females		1.86 (1.36 to 2.46)	1.269 (1.115 to 1.42)
Otitis media	Birth prevalence - [38, 40) wks, [1000, 1500) g	Mortality	Males		98.254 (67.959 to 134.77)	49.084 (38.794 to 61.948)
Otitis media	Birth prevalence - [38, 40) wks, [1000, 1500) g	Mortality	Females		91.539 (62.769 to 127.606)	53.036 (41.348 to 65.237)
Otitis media	Birth prevalence - [38, 40) wks, [1500, 2000) g	Mortality	Males		37.449 (25.688 to 51.467)	21.477 (17.208 to 25.646)
Otitis media	Birth prevalence - [38, 40) wks, [1500, 2000) g	Mortality	Females		33.261 (23.303 to 45.061)	22.821 (18.339 to 27.874)
Otitis media	Birth prevalence - [38, 40) wks, [2000, 2500) g	Mortality	Males		7.351 (5.131 to 9.967)	7.04 (5.807 to 8.395)
Otitis media	Birth prevalence - [38, 40) wks, [2000, 2500) g	Mortality	Females		5.985 (4.383 to 7.995)	6.959 (5.782 to 8.29)
Otitis media	Birth prevalence - [38, 40) wks, [2500, 3000) g	Mortality	Males		1.549 (1.185 to 1.98)	2.518 (2.115 to 2.971)
Otitis media	Birth prevalence - [38, 40) wks, [2500, 3000) g	Mortality	Females		1.277 (1 to 1.65)	2.377 (2.015 to 2.745)
Otitis media	Birth prevalence - [38, 40) wks, [3000, 3500) g	Mortality	Males		1 (1.0 - 1.0)	1.326 (1.12 to 1.543)
Otitis media	Birth prevalence - [38, 40) wks, [3000, 3500) g	Mortality	Females		1 (1.0 - 1.0)	1.265 (1.068 to 1.45)
Otitis media	Birth prevalence - [38, 40) wks, [3500, 4000) g	Mortality	Males		1 (1.0 - 1.0)	1 (1.0 - 1.0)
Otitis media	Birth prevalence - [38, 40) wks, [3500, 4000) g	Mortality	Females		1 (1.0 - 1.0)	1 (1.0 - 1.0)
Otitis media	Birth prevalence - [38, 40) wks, [4000, 4500) g	Mortality	Males		1 (1.0 - 1.0)	1 (1.0 - 1.0)
Otitis media	Birth prevalence - [38, 40) wks, [4000, 4500) g	Mortality	Females		1 (1.0 - 1.0)	1 (1.0 - 1.0)
Otitis media	Birth prevalence - [40, 42) wks, [1500, 2000) g	Mortality	Males		43.194 (29.244 to 62.382)	21.971 (16.41 to 28.396)
Otitis media	Birth prevalence - [40, 42) wks, [1500, 2000) g	Mortality	Females		37.949 (25.539 to 53.532)	23.702 (17.857 to 30.634)
Otitis media	Birth prevalence - [40, 42) wks, [2000, 2500) g	Mortality	Males		10.162 (6.961 to 14.235)	7.875 (6.341 to 9.719)
Otitis media	Birth prevalence - [40, 42) wks, [2000, 2500) g	Mortality	Females		8.332 (5.994 to 11.407)	8.067 (6.467 to 10.043)
Otitis media	Birth prevalence - [40, 42) wks, [2500, 3000) g	Mortality	Males		2.118 (1.53 to 2.77)	2.692 (2.23 to 3.273)
Otitis media	Birth prevalence - [40, 42) wks, [2500, 3000) g	Mortality	Females		1.745 (1.289 to 2.316)	2.603 (2.134 to 3.106)
Otitis media	Birth prevalence - [40, 42) wks, [3000, 3500) g	Mortality	Males		1.002 (1 to 1.013)	1.249 (1.041 to 1.491)
Otitis media	Birth prevalence - [40, 42) wks, [3000, 3500) g	Mortality	Females		1 (1.0 - 1.0)	1.188 (1 to 1.411)
Otitis media	Birth prevalence - [40, 42) wks, [3500, 4000) g	Mortality	Males		1 (1.0 - 1.0)	1 (1.0 - 1.0)
Otitis media	Birth prevalence - [40, 42) wks, [3500, 4000) g	Mortality	Females		1 (1.0 - 1.0)	1 (1.0 - 1.0)
Otitis media	Birth prevalence - [40, 42) wks, [4000, 4500) g	Mortality	Males		1 (1.0 - 1.0)	1 (1.0 - 1.0)
Otitis media	Birth prevalence - [40, 42) wks, [4000, 4500) g	Mortality	Females		1 (1.0 - 1.0)	1 (1.0 - 1.0)
Sudden infant death syndrome	Birth prevalence - [0, 24) wks, [0, 500) g	Mortality	Males		877.775 (543.26 to 1246.645)	526.788 (392.055 to 676.923)
Sudden infant death syndrome	Birth prevalence - [0, 24) wks, [0, 500) g	Mortality	Females		857.044 (519.185 to 1227.708)	575.632 (434.418 to 737.293)
Sudden infant death syndrome	Birth prevalence - [0, 24) wks, [500, 1000) g	Mortality	Males		647.899 (443.535 to 881.449)	392.723 (315.689 to 486.607)
Sudden infant death syndrome	Birth prevalence - [0, 24) wks, [500, 1000) g	Mortality	Females		628.647 (437.861 to 854.598)	416.95 (329.573 to 516.699)
Sudden infant death syndrome	Birth prevalence - [24, 26) wks, [500, 1000) g	Mortality	Males		534.904 (378.653 to 707.51)	375.56 (308.336 to 447.076)
Sudden infant death syndrome	Birth prevalence - [24, 26) wks, [500, 1000) g	Mortality	Females		509.388 (370.575 to 690.649)	394.982 (324.03 to 477.74)
Sudden infant death syndrome	Birth prevalence - [26, 28) wks, [1000, 1500) g	Mortality	Males		150.649 (107.741 to 198.278)	140.284 (113.557 to 167.957)
Sudden infant death syndrome	Birth prevalence - [26, 28) wks, [1000, 1500) g	Mortality	Females		142.251 (102.895 to 191.587)	140.771 (114.514 to 169.631)
Sudden infant death syndrome	Birth prevalence - [26, 28) wks, [500, 1000) g	Mortality	Males		281.284 (198.703 to 391.898)	280.84 (226.174 to 338.336)
Sudden infant death syndrome	Birth prevalence - [26, 28) wks, [500, 1000) g	Mortality	Females		257.799 (185.994 to 349.394)	280.84 (225.68 to 350.2)
Sudden infant death syndrome	Birth prevalence - [28, 30) wks, [1000, 1500) g	Mortality	Males		88.889 (62.539 to 119.303)	87.596 (72.219 to 105.445)
Sudden infant death syndrome	Birth prevalence - [28, 30) wks, [1000, 1500) g	Mortality	Females		82.25 (59.418 to 109.806)	86.675 (69.965 to 104.367)
Sudden infant death syndrome	Birth prevalence - [28, 30) wks, [1500, 2000) g	Mortality	Males		71.963 (51.376 to 98.371)	42.294 (34.585 to 51.215)
Sudden infant death syndrome	Birth prevalence - [28, 30) wks, [1500, 2000) g	Mortality	Females		70.154 (48.562 to 96.294)	46.161 (38.268 to 54.906)
Sudden infant death syndrome	Birth prevalence - [28, 30) wks, [2000, 2500) g	Mortality	Males		65.936 (44.909 to 93.551)	23.785 (18.748 to 29.385)
Sudden infant death syndrome	Birth prevalence - [28, 30) wks, [2000, 2500) g	Mortality	Females		65.44 (43.751 to 96.137)	27.437 (21.369 to 33.874)
Sudden infant death syndrome	Birth prevalence - [28, 30) wks, [2500, 3000) g	Mortality	Males		43.647 (29.61 to 62.044)	14.185 (10.817 to 18.495)
Sudden infant death syndrome	Birth prevalence - [28, 30) wks, [2500, 3000) g	Mortality	Females		42.667 (28.231 to 61.897)	16.517 (12.636 to 21.355)
Sudden infant death syndrome	Birth prevalence - [28, 30) wks, [3000, 3500) g	Mortality	Males		23.727 (15.859 to 35.246)	8.651 (6.873 to 11.016)
Sudden infant death syndrome	Birth prevalence - [28, 30) wks, [3000, 3500) g	Mortality	Females		23.045 (14.473 to 35.151)	9.735 (7.511 to 12.367)
Sudden infant death syndrome	Birth prevalence - [28, 30) wks, [500, 1000) g	Mortality	Males		164.681 (114.331 to 232.909)	184.988 (146.715 to 225.778)
Sudden infant death syndrome	Birth prevalence - [28, 30) wks, [500, 1000) g	Mortality	Females		149.827 (102.011 to 207.65)	178.51 (144.736 to 220.088)
Sudden infant death syndrome	Birth prevalence - [30, 32) wks, [1000, 1500) g	Mortality	Males		66.567 (45.227 to 91.424)	57.036 (47.559 to 67.673)
Sudden infant death syndrome	Birth prevalence - [30, 32) wks, [1000, 1500) g	Mortality	Females		61.652 (42.69 to 86.655)	55.992 (46.425 to 67.165)
Sudden infant death syndrome	Birth prevalence - [30, 32) wks, [1500, 2000) g	Mortality	Males		43.288 (30.684 to 57.762)	26.533 (22.334 to 31.213)
Sudden infant death syndrome	Birth prevalence - [30, 32) wks, [1500, 2000) g	Mortality	Females		41.127 (28.837 to 54.767)	28.256 (24.051 to 32.792)
Sudden infant death syndrome	Birth prevalence - [30, 32) wks, [2000, 2500) g	Mortality	Males		38.672 (27.558 to 53.438)	15.362 (12.641 to 18.516)
Sudden infant death syndrome	Birth prevalence - [30, 32) wks, [2000, 2500) g	Mortality	Females		37.459 (26.086 to 52.166)	17.996 (14.845 to 21.529)
Sudden infant death syndrome	Birth prevalence - [30, 32) wks, [2500, 3000) g	Mortality	Males		33.218 (22.641 to 46.944)	10.389 (8.195 to 12.863)
Sudden infant death syndrome	Birth prevalence - [30, 32) wks, [2500, 3000) g	Mortality	Females		31.439 (21.157 to 45.621)	12.473 (9.64 to 15.784)
Sudden infant death syndrome	Birth prevalence - [30, 32) wks, [3000, 3500) g	Mortality	Males		25.451 (16.854 to 36.763)	7.153 (5.665 to 9.003)
Sudden infant death syndrome	Birth prevalence - [30, 32) wks, [3000, 3500) g	Mortality	Females		24.262 (15.651 to 36.395)	8.486 (6.482 to 10.824)
Sudden infant death syndrome	Birth prevalence - [30, 32) wks, [3500, 4000) g	Mortality	Males		20.334 (11.916 to 31.586)	4.795 (3.705 to 6.039)
Sudden infant death syndrome	Birth prevalence - [30, 32) wks, [3500, 4000) g	Mortality	Females		20.347 (11.635 to 32.681)	5.599 (4.199 to 7.275)
Sudden infant death syndrome	Birth prevalence - [30, 32) wks, [500, 1000) g	Mortality	Males		132.309 (85.99 to 193.341)	127.982 (101.66 to 159.489)
Sudden infant death syndrome	Birth prevalence - [30, 32) wks, [500, 1000) g	Mortality	Females		120.829 (82.341 to 172.828)	123.186 (98.696 to 152.125)
Sudden infant death syndrome	Birth prevalence - [32, 34) wks, [1000, 1500) g	Mortality	Males		65.39 (43.593 to 95.583)	45.581 (37.56 to 54.417)
Sudden infant death syndrome	Birth prevalence - [32, 34) wks, [1000, 1500) g	Mortality	Females		61.229 (40.8 to 88.303)	45.201 (37.492 to 54.267)
Sudden infant death syndrome	Birth prevalence - [32, 34) wks, [1500, 2000) g	Mortality	Males		32.197 (22.524 to 44.858)	19.612 (16.465 to 23.296)
Sudden infant death syndrome	Birth prevalence - [32, 34) wks, [1500, 2000) g	Mortality	Females		29.777 (21.026 to 40.255)	20.358 (17.072 to 23.768)
Sudden infant death syndrome	Birth prevalence - [32, 34) wks, [2000, 2500) g	Mortality	Males		21.018 (15.141 to 28.622)	10.433 (8.784 to 12.225)
Sudden infant death syndrome	Birth prevalence - [32, 34) wks, [2000, 2500) g	Mortality	Females		19.546 (14.316 to 26.034)	11.648 (9.974 to 13.507)
Sudden infant death syndrome	Birth prevalence - [32, 34) wks, [2500, 3000) g	Mortality	Males		18.569 (13.127 to 25.826)	7.182 (5.968 to 8.63)
Sudden infant death syndrome	Birth prevalence - [32, 34) wks, [2500, 3000) g	Mortality	Females		17.497 (11.66 to 24.635)	8.443 (6.726 to 10.284)
Sudden infant death syndrome	Birth prevalence - [32, 34) wks, [3000, 3500) g	Mortality	Males		19.012 (12.18 to 28.02)	5.618 (4.325 to 7.114)
Sudden infant death syndrome	Birth prevalence - [32, 34) wks, [3000, 3500) g	Mortality	Females		18.667 (12.24 to 27.524)	6.722 (5.103 to 8.697)
Sudden infant death syndrome	Birth prevalence - [32, 34) wks, [3500, 4000) g	Mortality	Males		20.214 (11.906 to 31.929)	4.31 (3.186 to 5.633)
Sudden infant death syndrome	Birth prevalence - [32, 34) wks, [3500, 4000) g	Mortality	Females		20.333 (12.064 to 33.21)	5.253 (3.959 to 6.913)
Sudden infant death syndrome	Birth prevalence - [34, 36) wks, [1000, 1500) g	Mortality	Males		78.66 (52.169 to 113.08)	45.338 (36.27 to 55.556)
Sudden infant death syndrome	Birth prevalence - [34, 36) wks, [1000, 1500) g	Mortality	Females		75.687 (49.863 to 110.089)	46.4 (38.048 to 55.902)
Sudden infant death syndrome	Birth prevalence - [34, 36) wks, [1500, 2000) g	Mortality	Males		31.154 (20.939 to 45.031)	18.246 (15.083 to 21.906)
Sudden infant death syndrome	Birth prevalence - [34, 36) wks, [1500, 2000) g	Mortality	Females		29.072 (19.6 to 42.648)	18.661 (15.638 to 22.175)
Sudden infant death syndrome	Birth prevalence - [34, 36) wks, [2000, 2500) g	Mortality	Males		12.404 (8.692 to 16.95)	8.006 (6.775 to 9.31)
Sudden infant death syndrome	Birth prevalence - [34, 36) wks, [2000, 2500) g	Mortality	Females		11.367 (7.807 to 15.547)	8.373 (7.066 to 9.703)
Sudden infant death syndrome	Birth prevalence - [34, 36) wks, [2500, 3000) g	Mortality	Males		7.509 (5.429 to 10.255)	4.725 (3.991 to 5.56)
Sudden infant death syndrome	Birth prevalence - [34, 36) wks, [2500, 3000) g	Mortality	Females		7.139 (5.091 to 9.759)	5.194 (4.342 to 6.087)
Sudden infant death syndrome	Birth prevalence - [34, 36) wks, [3000, 3500) g	Mortality	Males		7.828 (5.467 to 11.237)	3.717 (2.986 to 4.568)
Sudden infant death syndrome	Birth prevalence - [34, 36) wks, [3000, 3500) g	Mortality	Females		7.622 (5.235 to 10.584)	4.279 (3.416 to 5.301)
Sudden infant death syndrome	Birth prevalence - [34, 36) wks, [3500, 4000) g	Mortality	Males		10.257 (6.692 to 15.124)	3.13 (2.474 to 3.957)
Sudden infant death syndrome	Birth prevalence - [34, 36) wks, [3500, 4000) g	Mortality	Females		10.325 (6.495 to 15.537)	3.756 (2.877 to 4.818)
Sudden infant death syndrome	Birth prevalence - [34, 36) wks, [4000, 4500) g	Mortality	Males		12.928 (7.825 to 20.726)	2.467 (1.926 to 3.084)
Sudden infant death syndrome	Birth prevalence - [34, 36) wks, [4000, 4500) g	Mortality	Females		13.456 (8.201 to 20.893)	3.061 (2.357 to 3.889)
Sudden infant death syndrome	Birth prevalence - [36, 37) wks, [1000, 1500) g	Mortality	Males		94.103 (62.401 to 131.437)	48.734 (39.385 to 60.014)
Sudden infant death syndrome	Birth prevalence - [36, 37) wks, [1000, 1500) g	Mortality	Females		89.769 (59.869 to 126.674)	51.68 (41.336 to 63.456)
Sudden infant death syndrome	Birth prevalence - [36, 37) wks, [1500, 2000) g	Mortality	Males		33.586 (23.075 to 48.77)	19.52 (16.283 to 23.116)
Sudden infant death syndrome	Birth prevalence - [36, 37) wks, [1500, 2000) g	Mortality	Females		30.953 (20.951 to 43.853)	20.509 (17.15 to 24.286)
Sudden infant death syndrome	Birth prevalence - [36, 37) wks, [2000, 2500) g	Mortality	Males		8.134 (5.781 to 10.938)	7.015 (5.903 to 8.241)
Sudden infant death syndrome	Birth prevalence - [36, 37) wks, [2000, 2500) g	Mortality	Females		7.208 (5.183 to 9.787)	7.031 (5.911 to 8.265)
Sudden infant death syndrome	Birth prevalence - [36, 37) wks, [2500, 3000) g	Mortality	Males		2.741 (2.114 to 3.535)	3.149 (2.686 to 3.686)
Sudden infant death syndrome	Birth prevalence - [36, 37) wks, [2500, 3000) g	Mortality	Females		2.475 (1.905 to 3.109)	3.172 (2.71 to 3.666)
Sudden infant death syndrome	Birth prevalence - [36, 37) wks, [3000, 3500) g	Mortality	Males		2.1 (1.602 to 2.663)	2.099 (1.805 to 2.445)
Sudden infant death syndrome	Birth prevalence - [36, 37) wks, [3000, 3500) g	Mortality	Females		1.996 (1.532 to 2.6)	2.199 (1.895 to 2.534)
Sudden infant death syndrome	Birth prevalence - [36, 37) wks, [3500, 4000) g	Mortality	Males		2.563 (1.906 to 3.333)	1.751 (1.487 to 2.008)
Sudden infant death syndrome	Birth prevalence - [36, 37) wks, [3500, 4000) g	Mortality	Females		2.501 (1.793 to 3.34)	1.944 (1.649 to 2.275)
Sudden infant death syndrome	Birth prevalence - [36, 37) wks, [4000, 4500) g	Mortality	Males		3.824 (2.607 to 5.361)	1.506 (1.283 to 1.74)
Sudden infant death syndrome	Birth prevalence - [36, 37) wks, [4000, 4500) g	Mortality	Females		3.908 (2.626 to 5.462)	1.777 (1.481 to 2.118)
Sudden infant death syndrome	Birth prevalence - [37, 38) wks, [1000, 1500) g	Mortality	Males		98.111 (66.503 to 135.289)	49.903 (39.62 to 62.232)
Sudden infant death syndrome	Birth prevalence - [37, 38) wks, [1000, 1500) g	Mortality	Females		92.728 (63.975 to 128.565)	53.151 (42.705 to 66.273)
Sudden infant death syndrome	Birth prevalence - [37, 38) wks, [1500, 2000) g	Mortality	Males		35.71 (24.585 to 49.648)	20.617 (16.897 to 24.816)
Sudden infant death syndrome	Birth prevalence - [37, 38) wks, [1500, 2000) g	Mortality	Females		32.101 (22.457 to 43.887)	21.726 (17.833 to 25.871)
Sudden infant death syndrome	Birth prevalence - [37, 38) wks, [2000, 2500) g	Mortality	Males		7.301 (5.37 to 9.805)	6.923 (5.831 to 8.219)
Sudden infant death syndrome	Birth prevalence - [37, 38) wks, [2000, 2500) g	Mortality	Females		6.218 (4.554 to 8.169)	6.85 (5.796 to 8.005)
Sudden infant death syndrome	Birth prevalence - [37, 38) wks, [2500, 3000) g	Mortality	Males		1.861 (1.414 to 2.384)	2.721 (2.329 to 3.158)
Sudden infant death syndrome	Birth prevalence - [37, 38) wks, [2500, 3000) g	Mortality	Females		1.596 (1.24 to 1.998)	2.633 (2.261 to 3.031)
Sudden infant death syndrome	Birth prevalence - [37, 38) wks, [3000, 3500) g	Mortality	Males		1.139 (1 to 1.409)	1.612 (1.387 to 1.85)
Sudden infant death syndrome	Birth prevalence - [37, 38) wks, [3000, 3500) g	Mortality	Females		1.065 (1 to 1.288)	1.598 (1.392 to 1.819)
Sudden infant death syndrome	Birth prevalence - [37, 38) wks, [3500, 4000) g	Mortality	Males		1.201 (1 to 1.493)	1.282 (1.113 to 1.466)
Sudden infant death syndrome	Birth prevalence - [37, 38) wks, [3500, 4000) g	Mortality	Females		1.157 (1 to 1.442)	1.343 (1.153 to 1.542)
Sudden infant death syndrome	Birth prevalence - [37, 38) wks, [4000, 4500) g	Mortality	Males		1.825 (1.341 to 2.407)	1.136 (1.01 to 1.272)
Sudden infant death syndrome	Birth prevalence - [37, 38) wks, [4000, 4500) g	Mortality	Females		1.86 (1.36 to 2.46)	1.269 (1.115 to 1.42)
Sudden infant death syndrome	Birth prevalence - [38, 40) wks, [1000, 1500) g	Mortality	Males		98.254 (67.959 to 134.77)	49.084 (38.794 to 61.948)
Sudden infant death syndrome	Birth prevalence - [38, 40) wks, [1000, 1500) g	Mortality	Females		91.539 (62.769 to 127.606)	53.036 (41.348 to 65.237)
Sudden infant death syndrome	Birth prevalence - [38, 40) wks, [1500, 2000) g	Mortality	Males		37.449 (25.688 to 51.467)	21.477 (17.208 to 25.646)
Sudden infant death syndrome	Birth prevalence - [38, 40) wks, [1500, 2000) g	Mortality	Females		33.261 (23.303 to 45.061)	22.821 (18.339 to 27.874)
Sudden infant death syndrome	Birth prevalence - [38, 40) wks, [2000, 2500) g	Mortality	Males		7.351 (5.131 to 9.967)	7.04 (5.807 to 8.395)
Sudden infant death syndrome	Birth prevalence - [38, 40) wks, [2000, 2500) g	Mortality	Females		5.985 (4.383 to 7.995)	6.959 (5.782 to 8.29)
Sudden infant death syndrome	Birth prevalence - [38, 40) wks, [2500, 3000) g	Mortality	Males		1.549 (1.185 to 1.98)	2.518 (2.115 to 2.971)
Sudden infant death syndrome	Birth prevalence - [38, 40) wks, [2500, 3000) g	Mortality	Females		1.277 (1 to 1.65)	2.377 (2.015 to 2.745)
Sudden infant death syndrome	Birth prevalence - [38, 40) wks, [3000, 3500) g	Mortality	Males		1 (1.0 - 1.0)	1.326 (1.12 to 1.543)
Sudden infant death syndrome	Birth prevalence - [38, 40) wks, [3000, 3500) g	Mortality	Females		1 (1.0 - 1.0)	1.265 (1.068 to 1.45)
Sudden infant death syndrome	Birth prevalence - [38, 40) wks, [3500, 4000) g	Mortality	Males		1 (1.0 - 1.0)	1 (1.0 - 1.0)
Sudden infant death syndrome	Birth prevalence - [38, 40) wks, [3500, 4000) g	Mortality	Females		1 (1.0 - 1.0)	1 (1.0 - 1.0)
Sudden infant death syndrome	Birth prevalence - [38, 40) wks, [4000, 4500) g	Mortality	Males		1 (1.0 - 1.0)	1 (1.0 - 1.0)
Sudden infant death syndrome	Birth prevalence - [38, 40) wks, [4000, 4500) g	Mortality	Females		1 (1.0 - 1.0)	1 (1.0 - 1.0)
Sudden infant death syndrome	Birth prevalence - [40, 42) wks, [1500, 2000) g	Mortality	Males		43.194 (29.244 to 62.382)	21.971 (16.41 to 28.396)
Sudden infant death syndrome	Birth prevalence - [40, 42) wks, [1500, 2000) g	Mortality	Females		37.949 (25.539 to 53.532)	23.702 (17.857 to 30.634)
Sudden infant death syndrome	Birth prevalence - [40, 42) wks, [2000, 2500) g	Mortality	Males		10.162 (6.961 to 14.235)	7.875 (6.341 to 9.719)
Sudden infant death syndrome	Birth prevalence - [40, 42) wks, [2000, 2500) g	Mortality	Females		8.332 (5.994 to 11.407)	8.067 (6.467 to 10.043)
Sudden infant death syndrome	Birth prevalence - [40, 42) wks, [2500, 3000) g	Mortality	Males		2.118 (1.53 to 2.77)	2.692 (2.23 to 3.273)
Sudden infant death syndrome	Birth prevalence - [40, 42) wks, [2500, 3000) g	Mortality	Females		1.745 (1.289 to 2.316)	2.603 (2.134 to 3.106)
Sudden infant death syndrome	Birth prevalence - [40, 42) wks, [3000, 3500) g	Mortality	Males		1.002 (1 to 1.013)	1.249 (1.041 to 1.491)
Sudden infant death syndrome	Birth prevalence - [40, 42) wks, [3000, 3500) g	Mortality	Females		1 (1.0 - 1.0)	1.188 (1 to 1.411)
Sudden infant death syndrome	Birth prevalence - [40, 42) wks, [3500, 4000) g	Mortality	Males		1 (1.0 - 1.0)	1 (1.0 - 1.0)
Sudden infant death syndrome	Birth prevalence - [40, 42) wks, [3500, 4000) g	Mortality	Females		1 (1.0 - 1.0)	1 (1.0 - 1.0)
Sudden infant death syndrome	Birth prevalence - [40, 42) wks, [4000, 4500) g	Mortality	Males		1 (1.0 - 1.0)	1 (1.0 - 1.0)
Sudden infant death syndrome	Birth prevalence - [40, 42) wks, [4000, 4500) g	Mortality	Females		1 (1.0 - 1.0)	1 (1.0 - 1.0)
Upper respiratory infections	Birth prevalence - [0, 24) wks, [0, 500) g	Mortality	Males		877.775 (543.26 to 1246.645)	526.788 (392.055 to 676.923)
Upper respiratory infections	Birth prevalence - [0, 24) wks, [0, 500) g	Mortality	Females		857.044 (519.185 to 1227.708)	575.632 (434.418 to 737.293)
Upper respiratory infections	Birth prevalence - [0, 24) wks, [500, 1000) g	Mortality	Males		647.899 (443.535 to 881.449)	392.723 (315.689 to 486.607)
Upper respiratory infections	Birth prevalence - [0, 24) wks, [500, 1000) g	Mortality	Females		628.647 (437.861 to 854.598)	416.95 (329.573 to 516.699)
Upper respiratory infections	Birth prevalence - [24, 26) wks, [500, 1000) g	Mortality	Males		534.904 (378.653 to 707.51)	375.56 (308.336 to 447.076)
Upper respiratory infections	Birth prevalence - [24, 26) wks, [500, 1000) g	Mortality	Females		509.388 (370.575 to 690.649)	394.982 (324.03 to 477.74)
Upper respiratory infections	Birth prevalence - [26, 28) wks, [1000, 1500) g	Mortality	Males		150.649 (107.741 to 198.278)	140.284 (113.557 to 167.957)
Upper respiratory infections	Birth prevalence - [26, 28) wks, [1000, 1500) g	Mortality	Females		142.251 (102.895 to 191.587)	140.771 (114.514 to 169.631)
Upper respiratory infections	Birth prevalence - [26, 28) wks, [500, 1000) g	Mortality	Males		281.284 (198.703 to 391.898)	280.84 (226.174 to 338.336)
Upper respiratory infections	Birth prevalence - [26, 28) wks, [500, 1000) g	Mortality	Females		257.799 (185.994 to 349.394)	280.84 (225.68 to 350.2)
Upper respiratory infections	Birth prevalence - [28, 30) wks, [1000, 1500) g	Mortality	Males		88.889 (62.539 to 119.303)	87.596 (72.219 to 105.445)
Upper respiratory infections	Birth prevalence - [28, 30) wks, [1000, 1500) g	Mortality	Females		82.25 (59.418 to 109.806)	86.675 (69.965 to 104.367)
Upper respiratory infections	Birth prevalence - [28, 30) wks, [1500, 2000) g	Mortality	Males		71.963 (51.376 to 98.371)	42.294 (34.585 to 51.215)
Upper respiratory infections	Birth prevalence - [28, 30) wks, [1500, 2000) g	Mortality	Females		70.154 (48.562 to 96.294)	46.161 (38.268 to 54.906)
Upper respiratory infections	Birth prevalence - [28, 30) wks, [2000, 2500) g	Mortality	Males		65.936 (44.909 to 93.551)	23.785 (18.748 to 29.385)
Upper respiratory infections	Birth prevalence - [28, 30) wks, [2000, 2500) g	Mortality	Females		65.44 (43.751 to 96.137)	27.437 (21.369 to 33.874)
Upper respiratory infections	Birth prevalence - [28, 30) wks, [2500, 3000) g	Mortality	Males		43.647 (29.61 to 62.044)	14.185 (10.817 to 18.495)
Upper respiratory infections	Birth prevalence - [28, 30) wks, [2500, 3000) g	Mortality	Females		42.667 (28.231 to 61.897)	16.517 (12.636 to 21.355)
Upper respiratory infections	Birth prevalence - [28, 30) wks, [3000, 3500) g	Mortality	Males		23.727 (15.859 to 35.246)	8.651 (6.873 to 11.016)
Upper respiratory infections	Birth prevalence - [28, 30) wks, [3000, 3500) g	Mortality	Females		23.045 (14.473 to 35.151)	9.735 (7.511 to 12.367)
Upper respiratory infections	Birth prevalence - [28, 30) wks, [500, 1000) g	Mortality	Males		164.681 (114.331 to 232.909)	184.988 (146.715 to 225.778)
Upper respiratory infections	Birth prevalence - [28, 30) wks, [500, 1000) g	Mortality	Females		149.827 (102.011 to 207.65)	178.51 (144.736 to 220.088)
Upper respiratory infections	Birth prevalence - [30, 32) wks, [1000, 1500) g	Mortality	Males		66.567 (45.227 to 91.424)	57.036 (47.559 to 67.673)
Upper respiratory infections	Birth prevalence - [30, 32) wks, [1000, 1500) g	Mortality	Females		61.652 (42.69 to 86.655)	55.992 (46.425 to 67.165)
Upper respiratory infections	Birth prevalence - [30, 32) wks, [1500, 2000) g	Mortality	Males		43.288 (30.684 to 57.762)	26.533 (22.334 to 31.213)
Upper respiratory infections	Birth prevalence - [30, 32) wks, [1500, 2000) g	Mortality	Females		41.127 (28.837 to 54.767)	28.256 (24.051 to 32.792)
Upper respiratory infections	Birth prevalence - [30, 32) wks, [2000, 2500) g	Mortality	Males		38.672 (27.558 to 53.438)	15.362 (12.641 to 18.516)
Upper respiratory infections	Birth prevalence - [30, 32) wks, [2000, 2500) g	Mortality	Females		37.459 (26.086 to 52.166)	17.996 (14.845 to 21.529)
Upper respiratory infections	Birth prevalence - [30, 32) wks, [2500, 3000) g	Mortality	Males		33.218 (22.641 to 46.944)	10.389 (8.195 to 12.863)
Upper respiratory infections	Birth prevalence - [30, 32) wks, [2500, 3000) g	Mortality	Females		31.439 (21.157 to 45.621)	12.473 (9.64 to 15.784)
Upper respiratory infections	Birth prevalence - [30, 32) wks, [3000, 3500) g	Mortality	Males		25.451 (16.854 to 36.763)	7.153 (5.665 to 9.003)
Upper respiratory infections	Birth prevalence - [30, 32) wks, [3000, 3500) g	Mortality	Females		24.262 (15.651 to 36.395)	8.486 (6.482 to 10.824)
Upper respiratory infections	Birth prevalence - [30, 32) wks, [3500, 4000) g	Mortality	Males		20.334 (11.916 to 31.586)	4.795 (3.705 to 6.039)
Upper respiratory infections	Birth prevalence - [30, 32) wks, [3500, 4000) g	Mortality	Females		20.347 (11.635 to 32.681)	5.599 (4.199 to 7.275)
Upper respiratory infections	Birth prevalence - [30, 32) wks, [500, 1000) g	Mortality	Males		132.309 (85.99 to 193.341)	127.982 (101.66 to 159.489)
Upper respiratory infections	Birth prevalence - [30, 32) wks, [500, 1000) g	Mortality	Females		120.829 (82.341 to 172.828)	123.186 (98.696 to 152.125)
Upper respiratory infections	Birth prevalence - [32, 34) wks, [1000, 1500) g	Mortality	Males		65.39 (43.593 to 95.583)	45.581 (37.56 to 54.417)
Upper respiratory infections	Birth prevalence - [32, 34) wks, [1000, 1500) g	Mortality	Females		61.229 (40.8 to 88.303)	45.201 (37.492 to 54.267)
Upper respiratory infections	Birth prevalence - [32, 34) wks, [1500, 2000) g	Mortality	Males		32.197 (22.524 to 44.858)	19.612 (16.465 to 23.296)
Upper respiratory infections	Birth prevalence - [32, 34) wks, [1500, 2000) g	Mortality	Females		29.777 (21.026 to 40.255)	20.358 (17.072 to 23.768)
Upper respiratory infections	Birth prevalence - [32, 34) wks, [2000, 2500) g	Mortality	Males		21.018 (15.141 to 28.622)	10.433 (8.784 to 12.225)
Upper respiratory infections	Birth prevalence - [32, 34) wks, [2000, 2500) g	Mortality	Females		19.546 (14.316 to 26.034)	11.648 (9.974 to 13.507)
Upper respiratory infections	Birth prevalence - [32, 34) wks, [2500, 3000) g	Mortality	Males		18.569 (13.127 to 25.826)	7.182 (5.968 to 8.63)
Upper respiratory infections	Birth prevalence - [32, 34) wks, [2500, 3000) g	Mortality	Females		17.497 (11.66 to 24.635)	8.443 (6.726 to 10.284)
Upper respiratory infections	Birth prevalence - [32, 34) wks, [3000, 3500) g	Mortality	Males		19.012 (12.18 to 28.02)	5.618 (4.325 to 7.114)
Upper respiratory infections	Birth prevalence - [32, 34) wks, [3000, 3500) g	Mortality	Females		18.667 (12.24 to 27.524)	6.722 (5.103 to 8.697)
Upper respiratory infections	Birth prevalence - [32, 34) wks, [3500, 4000) g	Mortality	Males		20.214 (11.906 to 31.929)	4.31 (3.186 to 5.633)
Upper respiratory infections	Birth prevalence - [32, 34) wks, [3500, 4000) g	Mortality	Females		20.333 (12.064 to 33.21)	5.253 (3.959 to 6.913)
Upper respiratory infections	Birth prevalence - [34, 36) wks, [1000, 1500) g	Mortality	Males		78.66 (52.169 to 113.08)	45.338 (36.27 to 55.556)
Upper respiratory infections	Birth prevalence - [34, 36) wks, [1000, 1500) g	Mortality	Females		75.687 (49.863 to 110.089)	46.4 (38.048 to 55.902)
Upper respiratory infections	Birth prevalence - [34, 36) wks, [1500, 2000) g	Mortality	Males		31.154 (20.939 to 45.031)	18.246 (15.083 to 21.906)
Upper respiratory infections	Birth prevalence - [34, 36) wks, [1500, 2000) g	Mortality	Females		29.072 (19.6 to 42.648)	18.661 (15.638 to 22.175)
Upper respiratory infections	Birth prevalence - [34, 36) wks, [2000, 2500) g	Mortality	Males		12.404 (8.692 to 16.95)	8.006 (6.775 to 9.31)
Upper respiratory infections	Birth prevalence - [34, 36) wks, [2000, 2500) g	Mortality	Females		11.367 (7.807 to 15.547)	8.373 (7.066 to 9.703)
Upper respiratory infections	Birth prevalence - [34, 36) wks, [2500, 3000) g	Mortality	Males		7.509 (5.429 to 10.255)	4.725 (3.991 to 5.56)
Upper respiratory infections	Birth prevalence - [34, 36) wks, [2500, 3000) g	Mortality	Females		7.139 (5.091 to 9.759)	5.194 (4.342 to 6.087)
Upper respiratory infections	Birth prevalence - [34, 36) wks, [3000, 3500) g	Mortality	Males		7.828 (5.467 to 11.237)	3.717 (2.986 to 4.568)
Upper respiratory infections	Birth prevalence - [34, 36) wks, [3000, 3500) g	Mortality	Females		7.622 (5.235 to 10.584)	4.279 (3.416 to 5.301)
Upper respiratory infections	Birth prevalence - [34, 36) wks, [3500, 4000) g	Mortality	Males		10.257 (6.692 to 15.124)	3.13 (2.474 to 3.957)
Upper respiratory infections	Birth prevalence - [34, 36) wks, [3500, 4000) g	Mortality	Females		10.325 (6.495 to 15.537)	3.756 (2.877 to 4.818)
Upper respiratory infections	Birth prevalence - [34, 36) wks, [4000, 4500) g	Mortality	Males		12.928 (7.825 to 20.726)	2.467 (1.926 to 3.084)
Upper respiratory infections	Birth prevalence - [34, 36) wks, [4000, 4500) g	Mortality	Females		13.456 (8.201 to 20.893)	3.061 (2.357 to 3.889)
Upper respiratory infections	Birth prevalence - [36, 37) wks, [1000, 1500) g	Mortality	Males		94.103 (62.401 to 131.437)	48.734 (39.385 to 60.014)
Upper respiratory infections	Birth prevalence - [36, 37) wks, [1000, 1500) g	Mortality	Females		89.769 (59.869 to 126.674)	51.68 (41.336 to 63.456)
Upper respiratory infections	Birth prevalence - [36, 37) wks, [1500, 2000) g	Mortality	Males		33.586 (23.075 to 48.77)	19.52 (16.283 to 23.116)
Upper respiratory infections	Birth prevalence - [36, 37) wks, [1500, 2000) g	Mortality	Females		30.953 (20.951 to 43.853)	20.509 (17.15 to 24.286)
Upper respiratory infections	Birth prevalence - [36, 37) wks, [2000, 2500) g	Mortality	Males		8.134 (5.781 to 10.938)	7.015 (5.903 to 8.241)
Upper respiratory infections	Birth prevalence - [36, 37) wks, [2000, 2500) g	Mortality	Females		7.208 (5.183 to 9.787)	7.031 (5.911 to 8.265)
Upper respiratory infections	Birth prevalence - [36, 37) wks, [2500, 3000) g	Mortality	Males		2.741 (2.114 to 3.535)	3.149 (2.686 to 3.686)
Upper respiratory infections	Birth prevalence - [36, 37) wks, [2500, 3000) g	Mortality	Females		2.475 (1.905 to 3.109)	3.172 (2.71 to 3.666)
Upper respiratory infections	Birth prevalence - [36, 37) wks, [3000, 3500) g	Mortality	Males		2.1 (1.602 to 2.663)	2.099 (1.805 to 2.445)
Upper respiratory infections	Birth prevalence - [36, 37) wks, [3000, 3500) g	Mortality	Females		1.996 (1.532 to 2.6)	2.199 (1.895 to 2.534)
Upper respiratory infections	Birth prevalence - [36, 37) wks, [3500, 4000) g	Mortality	Males		2.563 (1.906 to 3.333)	1.751 (1.487 to 2.008)
Upper respiratory infections	Birth prevalence - [36, 37) wks, [3500, 4000) g	Mortality	Females		2.501 (1.793 to 3.34)	1.944 (1.649 to 2.275)
Upper respiratory infections	Birth prevalence - [36, 37) wks, [4000, 4500) g	Mortality	Males		3.824 (2.607 to 5.361)	1.506 (1.283 to 1.74)
Upper respiratory infections	Birth prevalence - [36, 37) wks, [4000, 4500) g	Mortality	Females		3.908 (2.626 to 5.462)	1.777 (1.481 to 2.118)
Upper respiratory infections	Birth prevalence - [37, 38) wks, [1000, 1500) g	Mortality	Males		98.111 (66.503 to 135.289)	49.903 (39.62 to 62.232)
Upper respiratory infections	Birth prevalence - [37, 38) wks, [1000, 1500) g	Mortality	Females		92.728 (63.975 to 128.565)	53.151 (42.705 to 66.273)
Upper respiratory infections	Birth prevalence - [37, 38) wks, [1500, 2000) g	Mortality	Males		35.71 (24.585 to 49.648)	20.617 (16.897 to 24.816)
Upper respiratory infections	Birth prevalence - [37, 38) wks, [1500, 2000) g	Mortality	Females		32.101 (22.457 to 43.887)	21.726 (17.833 to 25.871)
Upper respiratory infections	Birth prevalence - [37, 38) wks, [2000, 2500) g	Mortality	Males		7.301 (5.37 to 9.805)	6.923 (5.831 to 8.219)
Upper respiratory infections	Birth prevalence - [37, 38) wks, [2000, 2500) g	Mortality	Females		6.218 (4.554 to 8.169)	6.85 (5.796 to 8.005)
Upper respiratory infections	Birth prevalence - [37, 38) wks, [2500, 3000) g	Mortality	Males		1.861 (1.414 to 2.384)	2.721 (2.329 to 3.158)
Upper respiratory infections	Birth prevalence - [37, 38) wks, [2500, 3000) g	Mortality	Females		1.596 (1.24 to 1.998)	2.633 (2.261 to 3.031)
Upper respiratory infections	Birth prevalence - [37, 38) wks, [3000, 3500) g	Mortality	Males		1.139 (1 to 1.409)	1.612 (1.387 to 1.85)
Upper respiratory infections	Birth prevalence - [37, 38) wks, [3000, 3500) g	Mortality	Females		1.065 (1 to 1.288)	1.598 (1.392 to 1.819)
Upper respiratory infections	Birth prevalence - [37, 38) wks, [3500, 4000) g	Mortality	Males		1.201 (1 to 1.493)	1.282 (1.113 to 1.466)
Upper respiratory infections	Birth prevalence - [37, 38) wks, [3500, 4000) g	Mortality	Females		1.157 (1 to 1.442)	1.343 (1.153 to 1.542)
Upper respiratory infections	Birth prevalence - [37, 38) wks, [4000, 4500) g	Mortality	Males		1.825 (1.341 to 2.407)	1.136 (1.01 to 1.272)
Upper respiratory infections	Birth prevalence - [37, 38) wks, [4000, 4500) g	Mortality	Females		1.86 (1.36 to 2.46)	1.269 (1.115 to 1.42)
Upper respiratory infections	Birth prevalence - [38, 40) wks, [1000, 1500) g	Mortality	Males		98.254 (67.959 to 134.77)	49.084 (38.794 to 61.948)
Upper respiratory infections	Birth prevalence - [38, 40) wks, [1000, 1500) g	Mortality	Females		91.539 (62.769 to 127.606)	53.036 (41.348 to 65.237)
Upper respiratory infections	Birth prevalence - [38, 40) wks, [1500, 2000) g	Mortality	Males		37.449 (25.688 to 51.467)	21.477 (17.208 to 25.646)
Upper respiratory infections	Birth prevalence - [38, 40) wks, [1500, 2000) g	Mortality	Females		33.261 (23.303 to 45.061)	22.821 (18.339 to 27.874)
Upper respiratory infections	Birth prevalence - [38, 40) wks, [2000, 2500) g	Mortality	Males		7.351 (5.131 to 9.967)	7.04 (5.807 to 8.395)
Upper respiratory infections	Birth prevalence - [38, 40) wks, [2000, 2500) g	Mortality	Females		5.985 (4.383 to 7.995)	6.959 (5.782 to 8.29)
Upper respiratory infections	Birth prevalence - [38, 40) wks, [2500, 3000) g	Mortality	Males		1.549 (1.185 to 1.98)	2.518 (2.115 to 2.971)
Upper respiratory infections	Birth prevalence - [38, 40) wks, [2500, 3000) g	Mortality	Females		1.277 (1 to 1.65)	2.377 (2.015 to 2.745)
Upper respiratory infections	Birth prevalence - [38, 40) wks, [3000, 3500) g	Mortality	Males		1 (1.0 - 1.0)	1.326 (1.12 to 1.543)
Upper respiratory infections	Birth prevalence - [38, 40) wks, [3000, 3500) g	Mortality	Females		1 (1.0 - 1.0)	1.265 (1.068 to 1.45)
Upper respiratory infections	Birth prevalence - [38, 40) wks, [3500, 4000) g	Mortality	Males		1 (1.0 - 1.0)	1 (1.0 - 1.0)
Upper respiratory infections	Birth prevalence - [38, 40) wks, [3500, 4000) g	Mortality	Females		1 (1.0 - 1.0)	1 (1.0 - 1.0)
Upper respiratory infections	Birth prevalence - [38, 40) wks, [4000, 4500) g	Mortality	Males		1 (1.0 - 1.0)	1 (1.0 - 1.0)
Upper respiratory infections	Birth prevalence - [38, 40) wks, [4000, 4500) g	Mortality	Females		1 (1.0 - 1.0)	1 (1.0 - 1.0)
Upper respiratory infections	Birth prevalence - [40, 42) wks, [1500, 2000) g	Mortality	Males		43.194 (29.244 to 62.382)	21.971 (16.41 to 28.396)
Upper respiratory infections	Birth prevalence - [40, 42) wks, [1500, 2000) g	Mortality	Females		37.949 (25.539 to 53.532)	23.702 (17.857 to 30.634)
Upper respiratory infections	Birth prevalence - [40, 42) wks, [2000, 2500) g	Mortality	Males		10.162 (6.961 to 14.235)	7.875 (6.341 to 9.719)
Upper respiratory infections	Birth prevalence - [40, 42) wks, [2000, 2500) g	Mortality	Females		8.332 (5.994 to 11.407)	8.067 (6.467 to 10.043)
Upper respiratory infections	Birth prevalence - [40, 42) wks, [2500, 3000) g	Mortality	Males		2.118 (1.53 to 2.77)	2.692 (2.23 to 3.273)
Upper respiratory infections	Birth prevalence - [40, 42) wks, [2500, 3000) g	Mortality	Females		1.745 (1.289 to 2.316)	2.603 (2.134 to 3.106)
Upper respiratory infections	Birth prevalence - [40, 42) wks, [3000, 3500) g	Mortality	Males		1.002 (1 to 1.013)	1.249 (1.041 to 1.491)
Upper respiratory infections	Birth prevalence - [40, 42) wks, [3000, 3500) g	Mortality	Females		1 (1.0 - 1.0)	1.188 (1 to 1.411)
Upper respiratory infections	Birth prevalence - [40, 42) wks, [3500, 4000) g	Mortality	Males		1 (1.0 - 1.0)	1 (1.0 - 1.0)
Upper respiratory infections	Birth prevalence - [40, 42) wks, [3500, 4000) g	Mortality	Females		1 (1.0 - 1.0)	1 (1.0 - 1.0)
Upper respiratory infections	Birth prevalence - [40, 42) wks, [4000, 4500) g	Mortality	Males		1 (1.0 - 1.0)	1 (1.0 - 1.0)
Upper respiratory infections	Birth prevalence - [40, 42) wks, [4000, 4500) g	Mortality	Females		1 (1.0 - 1.0)	1 (1.0 - 1.0)
Iron deficiency
Maternal haemorrhage	1 g/dL	Both	Both							1.252 (1.087 to 1.425)	1.252 (1.087 to 1.425)	1.252 (1.087 to 1.425)	1.252 (1.087 to 1.425)	1.252 (1.087 to 1.425)	1.252 (1.087 to 1.425)	1.252 (1.087 to 1.425)	1.252 (1.087 to 1.425)	1.252 (1.087 to 1.425)
Maternal sepsis and other pregnancy related infections	1 g/dL	Both	Both							1.252 (1.087 to 1.425)	1.252 (1.087 to 1.425)	1.252 (1.087 to 1.425)	1.252 (1.087 to 1.425)	1.252 (1.087 to 1.425)	1.252 (1.087 to 1.425)	1.252 (1.087 to 1.425)	1.252 (1.087 to 1.425)	1.252 (1.087 to 1.425)
Maternal hypertensive disorders	1 g/dL	Both	Both							1.252 (1.087 to 1.425)	1.252 (1.087 to 1.425)	1.252 (1.087 to 1.425)	1.252 (1.087 to 1.425)	1.252 (1.087 to 1.425)	1.252 (1.087 to 1.425)	1.252 (1.087 to 1.425)	1.252 (1.087 to 1.425)	1.252 (1.087 to 1.425)
Maternal obstructed labour and uterine rupture	1 g/dL	Both	Both							1.252 (1.087 to 1.425)	1.252 (1.087 to 1.425)	1.252 (1.087 to 1.425)	1.252 (1.087 to 1.425)	1.252 (1.087 to 1.425)	1.252 (1.087 to 1.425)	1.252 (1.087 to 1.425)	1.252 (1.087 to 1.425)	1.252 (1.087 to 1.425)
Maternal abortive outcome	1 g/dL	Both	Both							1.252 (1.087 to 1.425)	1.252 (1.087 to 1.425)	1.252 (1.087 to 1.425)	1.252 (1.087 to 1.425)	1.252 (1.087 to 1.425)	1.252 (1.087 to 1.425)	1.252 (1.087 to 1.425)	1.252 (1.087 to 1.425)	1.252 (1.087 to 1.425)
Ectopic pregnancy	1 g/dL	Both	Both							1.252 (1.087 to 1.425)	1.252 (1.087 to 1.425)	1.252 (1.087 to 1.425)	1.252 (1.087 to 1.425)	1.252 (1.087 to 1.425)	1.252 (1.087 to 1.425)	1.252 (1.087 to 1.425)	1.252 (1.087 to 1.425)	1.252 (1.087 to 1.425)
Indirect maternal deaths	1 g/dL	Both	Both							1.252 (1.087 to 1.425)	1.252 (1.087 to 1.425)	1.252 (1.087 to 1.425)	1.252 (1.087 to 1.425)	1.252 (1.087 to 1.425)	1.252 (1.087 to 1.425)	1.252 (1.087 to 1.425)	1.252 (1.087 to 1.425)	1.252 (1.087 to 1.425)
Late maternal deaths	1 g/dL	Both	Both							1.252 (1.087 to 1.425)	1.252 (1.087 to 1.425)	1.252 (1.087 to 1.425)	1.252 (1.087 to 1.425)	1.252 (1.087 to 1.425)	1.252 (1.087 to 1.425)	1.252 (1.087 to 1.425)	1.252 (1.087 to 1.425)	1.252 (1.087 to 1.425)
Maternal deaths aggravated by HIV/AIDS	1 g/dL	Both	Both							1.252 (1.087 to 1.425)	1.252 (1.087 to 1.425)	1.252 (1.087 to 1.425)	1.252 (1.087 to 1.425)	1.252 (1.087 to 1.425)	1.252 (1.087 to 1.425)	1.252 (1.087 to 1.425)	1.252 (1.087 to 1.425)	1.252 (1.087 to 1.425)
Other maternal disorders	1 g/dL	Both	Both							1.252 (1.087 to 1.425)	1.252 (1.087 to 1.425)	1.252 (1.087 to 1.425)	1.252 (1.087 to 1.425)	1.252 (1.087 to 1.425)	1.252 (1.087 to 1.425)	1.252 (1.087 to 1.425)	1.252 (1.087 to 1.425)	1.252 (1.087 to 1.425)
Vitamin A deficiency
Diarrhoeal diseases	Vitamin A deficient	Both	Both				1.138 (1.023 to 1.261)	1.138 (1.023 to 1.261)
Diarrhoeal diseases	Not deficient	Both	Both				1.0 (1.0 to 1.0)	1.0 (1.0 to 1.0)
Measles	Vitamin A deficient	Both	Both				1.402 (1.015 to 1.879)	1.402 (1.015 to 1.879)
Measles	Not deficient	Both	Both				1.0 (1.0 to 1.0)	1.0 (1.0 to 1.0)
Zinc deficiency
Diarrhoeal diseases	Zinc deficient	Both	Both					1.14 (1.07 to 1.212)
Diarrhoeal diseases	Not deficient	Both	Both					1.0 (1.0 to 1.0)
Chewing tobacco
Lip and oral cavity cancer	Exposed	Both	Males											3.021 (2.015 to 4.47)	3.021 (2.015 to 4.47)	3.021 (2.015 to 4.47)	3.021 (2.015 to 4.47)	3.021 (2.015 to 4.47)	3.021 (2.015 to 4.47)	3.021 (2.015 to 4.47)	3.021 (2.015 to 4.47)	3.021 (2.015 to 4.47)	3.021 (2.015 to 4.47)	3.021 (2.015 to 4.47)	3.021 (2.015 to 4.47)	3.021 (2.015 to 4.47)	3.021 (2.015 to 4.47)
Lip and oral cavity cancer	Exposed	Both	Females											8.09 (5.463 to 11.767)	8.09 (5.463 to 11.767)	8.09 (5.463 to 11.767)	8.09 (5.463 to 11.767)	8.09 (5.463 to 11.767)	8.09 (5.463 to 11.767)	8.09 (5.463 to 11.767)	8.09 (5.463 to 11.767)	8.09 (5.463 to 11.767)	8.09 (5.463 to 11.767)	8.09 (5.463 to 11.767)	8.09 (5.463 to 11.767)	8.09 (5.463 to 11.767)	8.09 (5.463 to 11.767)
Lip and oral cavity cancer	Not exposed	Both	Males											1.0 (1.0 to 1.0)	1.0 (1.0 to 1.0)	1.0 (1.0 to 1.0)	1.0 (1.0 to 1.0)	1.0 (1.0 to 1.0)	1.0 (1.0 to 1.0)	1.0 (1.0 to 1.0)	1.0 (1.0 to 1.0)	1.0 (1.0 to 1.0)	1.0 (1.0 to 1.0)	1.0 (1.0 to 1.0)	1.0 (1.0 to 1.0)	1.0 (1.0 to 1.0)	1.0 (1.0 to 1.0)
Lip and oral cavity cancer	Not exposed	Both	Females											1.0 (1.0 to 1.0)	1.0 (1.0 to 1.0)	1.0 (1.0 to 1.0)	1.0 (1.0 to 1.0)	1.0 (1.0 to 1.0)	1.0 (1.0 to 1.0)	1.0 (1.0 to 1.0)	1.0 (1.0 to 1.0)	1.0 (1.0 to 1.0)	1.0 (1.0 to 1.0)	1.0 (1.0 to 1.0)	1.0 (1.0 to 1.0)	1.0 (1.0 to 1.0)	1.0 (1.0 to 1.0)
Oesophageal cancer	Exposed	Both	Males											2.571 (1.854 to 3.416)	2.571 (1.854 to 3.416)	2.571 (1.854 to 3.416)	2.571 (1.854 to 3.416)	2.571 (1.854 to 3.416)	2.571 (1.854 to 3.416)	2.571 (1.854 to 3.416)	2.571 (1.854 to 3.416)	2.571 (1.854 to 3.416)	2.571 (1.854 to 3.416)	2.571 (1.854 to 3.416)	2.571 (1.854 to 3.416)	2.571 (1.854 to 3.416)	2.571 (1.854 to 3.416)
Oesophageal cancer	Exposed	Both	Females											2.578 (1.877 to 3.478)	2.578 (1.877 to 3.478)	2.578 (1.877 to 3.478)	2.578 (1.877 to 3.478)	2.578 (1.877 to 3.478)	2.578 (1.877 to 3.478)	2.578 (1.877 to 3.478)	2.578 (1.877 to 3.478)	2.578 (1.877 to 3.478)	2.578 (1.877 to 3.478)	2.578 (1.877 to 3.478)	2.578 (1.877 to 3.478)	2.578 (1.877 to 3.478)	2.578 (1.877 to 3.478)
Oesophageal cancer	Not exposed	Both	Males											1.0 (1.0 to 1.0)	1.0 (1.0 to 1.0)	1.0 (1.0 to 1.0)	1.0 (1.0 to 1.0)	1.0 (1.0 to 1.0)	1.0 (1.0 to 1.0)	1.0 (1.0 to 1.0)	1.0 (1.0 to 1.0)	1.0 (1.0 to 1.0)	1.0 (1.0 to 1.0)	1.0 (1.0 to 1.0)	1.0 (1.0 to 1.0)	1.0 (1.0 to 1.0)	1.0 (1.0 to 1.0)
Oesophageal cancer	Not exposed	Both	Females											1.0 (1.0 to 1.0)	1.0 (1.0 to 1.0)	1.0 (1.0 to 1.0)	1.0 (1.0 to 1.0)	1.0 (1.0 to 1.0)	1.0 (1.0 to 1.0)	1.0 (1.0 to 1.0)	1.0 (1.0 to 1.0)	1.0 (1.0 to 1.0)	1.0 (1.0 to 1.0)	1.0 (1.0 to 1.0)	1.0 (1.0 to 1.0)	1.0 (1.0 to 1.0)	1.0 (1.0 to 1.0)
Second-hand smoke
Categorical exposure
Otitis media	Exposed	Both	Both		1.37 (1.238 to 1.493)	1.37 (1.238 to 1.493)	1.37 (1.238 to 1.493)	1.37 (1.238 to 1.493)	1.37 (1.238 to 1.493)	1.37 (1.238 to 1.493)
Otitis media	Not exposed	Both	Both		1 (1.0 to 1.0)	1 (1.0 to 1.0)	1 (1.0 to 1.0)	1 (1.0 to 1.0)	1 (1.0 to 1.0)	1 (1.0 to 1.0)
Breast cancer	Exposed	Both	Female										1.072 (1.017 to 1.126)	1.072 (1.017 to 1.126)	1.072 (1.017 to 1.126)	1.072 (1.017 to 1.126)	1.072 (1.017 to 1.126)	1.072 (1.017 to 1.126)	1.072 (1.017 to 1.126)	1.072 (1.017 to 1.126)	1.072 (1.017 to 1.126)	1.072 (1.017 to 1.126)	1.072 (1.017 to 1.126)	1.072 (1.017 to 1.126)	1.072 (1.017 to 1.126)	1.072 (1.017 to 1.126)	1.072 (1.017 to 1.126)
Breast cancer	Not exposed	Both	Female										1 (1.0 to 1.0)	1 (1.0 to 1.0)	1 (1.0 to 1.0)	1 (1.0 to 1.0)	1 (1.0 to 1.0)	1 (1.0 to 1.0)	1 (1.0 to 1.0)	1 (1.0 to 1.0)	1 (1.0 to 1.0)	1 (1.0 to 1.0)	1 (1.0 to 1.0)	1 (1.0 to 1.0)	1 (1.0 to 1.0)	1 (1.0 to 1.0)	1 (1.0 to 1.0)
Diabetes mellitus type 2	Exposed	Both	Both										1.337 (1.121 to 1.542)	1.337 (1.121 to 1.542)	1.337 (1.121 to 1.542)	1.337 (1.121 to 1.542)	1.337 (1.121 to 1.542)	1.337 (1.121 to 1.542)	1.337 (1.121 to 1.542)	1.337 (1.121 to 1.542)	1.337 (1.121 to 1.542)	1.337 (1.121 to 1.542)	1.337 (1.121 to 1.542)	1.337 (1.121 to 1.542)	1.337 (1.121 to 1.542)	1.337 (1.121 to 1.542)	1.337 (1.121 to 1.542)
Diabetes mellitus type 2	Not exposed	Both	Both										1 (1.0 to 1.0)	1 (1.0 to 1.0)	1 (1.0 to 1.0)	1 (1.0 to 1.0)	1 (1.0 to 1.0)	1 (1.0 to 1.0)	1 (1.0 to 1.0)	1 (1.0 to 1.0)	1 (1.0 to 1.0)	1 (1.0 to 1.0)	1 (1.0 to 1.0)	1 (1.0 to 1.0)	1 (1.0 to 1.0)	1 (1.0 to 1.0)	1 (1.0 to 1.0)
Continuous exposure (particulate matter integrated exposure response curve)
Lower respiratory infections	200 µg/m³	Both	Both	2.062 (1.702 to 2.44)
Lower respiratory infections	150 µg/m³	Both	Both	1.938 (1.629 to 2.281)
Lower respiratory infections	135 µg/m³	Both	Both	1.891 (1.6 to 2.209)
Lower respiratory infections	120 µg/m³	Both	Both	1.838 (1.571 to 2.129)
Lower respiratory infections	105 µg/m³	Both	Both	1.778 (1.54 to 2.05)
Lower respiratory infections	90 µg/m³	Both	Both	1.711 (1.505 to 1.945)
Lower respiratory infections	75 µg/m³	Both	Both	1.634 (1.455 to 1.827)
Lower respiratory infections	60 µg/m³	Both	Both	1.546 (1.4 to 1.711)
Lower respiratory infections	45 µg/m³	Both	Both	1.443 (1.323 to 1.576)
Lower respiratory infections	30 µg/m³	Both	Both	1.322 (1.225 to 1.428)
Lower respiratory infections	25 µg/m³	Both	Both	1.276 (1.184 to 1.379)
Lower respiratory infections	20 µg/m³	Both	Both	1.226 (1.14 to 1.335)
Lower respiratory infections	15 µg/m³	Both	Both	1.171 (1.093 to 1.282)
Lower respiratory infections	10 µg/m³	Both	Both	1.108 (1.046 to 1.219)
Lower respiratory infections	5 µg/m³	Both	Both	1.025 (1.0 to 1.119)
Lower respiratory infections	0 µg/m³	Both	Both	1.0 (1.0 to 1.0)
Tracheal, bronchus, and lung cancer	200 µg/m³	Both	Both										1.753 (1.56 to 1.958)	1.753 (1.56 to 1.958)	1.753 (1.56 to 1.958)	1.753 (1.56 to 1.958)	1.753 (1.56 to 1.958)	1.753 (1.56 to 1.958)	1.753 (1.56 to 1.958)	1.753 (1.56 to 1.958)	1.753 (1.56 to 1.958)	1.753 (1.56 to 1.958)	1.753 (1.56 to 1.958)	1.753 (1.56 to 1.958)	1.753 (1.56 to 1.958)	1.753 (1.56 to 1.958)	1.753 (1.56 to 1.958)
Tracheal, bronchus, and lung cancer	150 µg/m³	Both	Both										1.622 (1.454 to 1.802)	1.622 (1.454 to 1.802)	1.622 (1.454 to 1.802)	1.622 (1.454 to 1.802)	1.622 (1.454 to 1.802)	1.622 (1.454 to 1.802)	1.622 (1.454 to 1.802)	1.622 (1.454 to 1.802)	1.622 (1.454 to 1.802)	1.622 (1.454 to 1.802)	1.622 (1.454 to 1.802)	1.622 (1.454 to 1.802)	1.622 (1.454 to 1.802)	1.622 (1.454 to 1.802)	1.622 (1.454 to 1.802)
Tracheal, bronchus, and lung cancer	135 µg/m³	Both	Both										1.58 (1.421 to 1.754)	1.58 (1.421 to 1.754)	1.58 (1.421 to 1.754)	1.58 (1.421 to 1.754)	1.58 (1.421 to 1.754)	1.58 (1.421 to 1.754)	1.58 (1.421 to 1.754)	1.58 (1.421 to 1.754)	1.58 (1.421 to 1.754)	1.58 (1.421 to 1.754)	1.58 (1.421 to 1.754)	1.58 (1.421 to 1.754)	1.58 (1.421 to 1.754)	1.58 (1.421 to 1.754)	1.58 (1.421 to 1.754)
Tracheal, bronchus, and lung cancer	120 µg/m³	Both	Both										1.536 (1.385 to 1.701)	1.536 (1.385 to 1.701)	1.536 (1.385 to 1.701)	1.536 (1.385 to 1.701)	1.536 (1.385 to 1.701)	1.536 (1.385 to 1.701)	1.536 (1.385 to 1.701)	1.536 (1.385 to 1.701)	1.536 (1.385 to 1.701)	1.536 (1.385 to 1.701)	1.536 (1.385 to 1.701)	1.536 (1.385 to 1.701)	1.536 (1.385 to 1.701)	1.536 (1.385 to 1.701)	1.536 (1.385 to 1.701)
Tracheal, bronchus, and lung cancer	105 µg/m³	Both	Both										1.49 (1.348 to 1.648)	1.49 (1.348 to 1.648)	1.49 (1.348 to 1.648)	1.49 (1.348 to 1.648)	1.49 (1.348 to 1.648)	1.49 (1.348 to 1.648)	1.49 (1.348 to 1.648)	1.49 (1.348 to 1.648)	1.49 (1.348 to 1.648)	1.49 (1.348 to 1.648)	1.49 (1.348 to 1.648)	1.49 (1.348 to 1.648)	1.49 (1.348 to 1.648)	1.49 (1.348 to 1.648)	1.49 (1.348 to 1.648)
Tracheal, bronchus, and lung cancer	90 µg/m³	Both	Both										1.442 (1.309 to 1.588)	1.442 (1.309 to 1.588)	1.442 (1.309 to 1.588)	1.442 (1.309 to 1.588)	1.442 (1.309 to 1.588)	1.442 (1.309 to 1.588)	1.442 (1.309 to 1.588)	1.442 (1.309 to 1.588)	1.442 (1.309 to 1.588)	1.442 (1.309 to 1.588)	1.442 (1.309 to 1.588)	1.442 (1.309 to 1.588)	1.442 (1.309 to 1.588)	1.442 (1.309 to 1.588)	1.442 (1.309 to 1.588)
Tracheal, bronchus, and lung cancer	75 µg/m³	Both	Both										1.39 (1.269 to 1.526)	1.39 (1.269 to 1.526)	1.39 (1.269 to 1.526)	1.39 (1.269 to 1.526)	1.39 (1.269 to 1.526)	1.39 (1.269 to 1.526)	1.39 (1.269 to 1.526)	1.39 (1.269 to 1.526)	1.39 (1.269 to 1.526)	1.39 (1.269 to 1.526)	1.39 (1.269 to 1.526)	1.39 (1.269 to 1.526)	1.39 (1.269 to 1.526)	1.39 (1.269 to 1.526)	1.39 (1.269 to 1.526)
Tracheal, bronchus, and lung cancer	60 µg/m³	Both	Both										1.335 (1.227 to 1.458)	1.335 (1.227 to 1.458)	1.335 (1.227 to 1.458)	1.335 (1.227 to 1.458)	1.335 (1.227 to 1.458)	1.335 (1.227 to 1.458)	1.335 (1.227 to 1.458)	1.335 (1.227 to 1.458)	1.335 (1.227 to 1.458)	1.335 (1.227 to 1.458)	1.335 (1.227 to 1.458)	1.335 (1.227 to 1.458)	1.335 (1.227 to 1.458)	1.335 (1.227 to 1.458)	1.335 (1.227 to 1.458)
Tracheal, bronchus, and lung cancer	45 µg/m³	Both	Both										1.273 (1.18 to 1.383)	1.273 (1.18 to 1.383)	1.273 (1.18 to 1.383)	1.273 (1.18 to 1.383)	1.273 (1.18 to 1.383)	1.273 (1.18 to 1.383)	1.273 (1.18 to 1.383)	1.273 (1.18 to 1.383)	1.273 (1.18 to 1.383)	1.273 (1.18 to 1.383)	1.273 (1.18 to 1.383)	1.273 (1.18 to 1.383)	1.273 (1.18 to 1.383)	1.273 (1.18 to 1.383)	1.273 (1.18 to 1.383)
Tracheal, bronchus, and lung cancer	30 µg/m³	Both	Both										1.203 (1.128 to 1.295)	1.203 (1.128 to 1.295)	1.203 (1.128 to 1.295)	1.203 (1.128 to 1.295)	1.203 (1.128 to 1.295)	1.203 (1.128 to 1.295)	1.203 (1.128 to 1.295)	1.203 (1.128 to 1.295)	1.203 (1.128 to 1.295)	1.203 (1.128 to 1.295)	1.203 (1.128 to 1.295)	1.203 (1.128 to 1.295)	1.203 (1.128 to 1.295)	1.203 (1.128 to 1.295)	1.203 (1.128 to 1.295)
Tracheal, bronchus, and lung cancer	25 µg/m³	Both	Both										1.177 (1.109 to 1.261)	1.177 (1.109 to 1.261)	1.177 (1.109 to 1.261)	1.177 (1.109 to 1.261)	1.177 (1.109 to 1.261)	1.177 (1.109 to 1.261)	1.177 (1.109 to 1.261)	1.177 (1.109 to 1.261)	1.177 (1.109 to 1.261)	1.177 (1.109 to 1.261)	1.177 (1.109 to 1.261)	1.177 (1.109 to 1.261)	1.177 (1.109 to 1.261)	1.177 (1.109 to 1.261)	1.177 (1.109 to 1.261)
Tracheal, bronchus, and lung cancer	20 µg/m³	Both	Both										1.148 (1.089 to 1.223)	1.148 (1.089 to 1.223)	1.148 (1.089 to 1.223)	1.148 (1.089 to 1.223)	1.148 (1.089 to 1.223)	1.148 (1.089 to 1.223)	1.148 (1.089 to 1.223)	1.148 (1.089 to 1.223)	1.148 (1.089 to 1.223)	1.148 (1.089 to 1.223)	1.148 (1.089 to 1.223)	1.148 (1.089 to 1.223)	1.148 (1.089 to 1.223)	1.148 (1.089 to 1.223)	1.148 (1.089 to 1.223)
Tracheal, bronchus, and lung cancer	15 µg/m³	Both	Both										1.116 (1.067 to 1.178)	1.116 (1.067 to 1.178)	1.116 (1.067 to 1.178)	1.116 (1.067 to 1.178)	1.116 (1.067 to 1.178)	1.116 (1.067 to 1.178)	1.116 (1.067 to 1.178)	1.116 (1.067 to 1.178)	1.116 (1.067 to 1.178)	1.116 (1.067 to 1.178)	1.116 (1.067 to 1.178)	1.116 (1.067 to 1.178)	1.116 (1.067 to 1.178)	1.116 (1.067 to 1.178)	1.116 (1.067 to 1.178)
Tracheal, bronchus, and lung cancer	10 µg/m³	Both	Both										1.077 (1.041 to 1.126)	1.077 (1.041 to 1.126)	1.077 (1.041 to 1.126)	1.077 (1.041 to 1.126)	1.077 (1.041 to 1.126)	1.077 (1.041 to 1.126)	1.077 (1.041 to 1.126)	1.077 (1.041 to 1.126)	1.077 (1.041 to 1.126)	1.077 (1.041 to 1.126)	1.077 (1.041 to 1.126)	1.077 (1.041 to 1.126)	1.077 (1.041 to 1.126)	1.077 (1.041 to 1.126)	1.077 (1.041 to 1.126)
Tracheal, bronchus, and lung cancer	5 µg/m³	Both	Both										1.02 (1.0 to 1.056)	1.02 (1.0 to 1.056)	1.02 (1.0 to 1.056)	1.02 (1.0 to 1.056)	1.02 (1.0 to 1.056)	1.02 (1.0 to 1.056)	1.02 (1.0 to 1.056)	1.02 (1.0 to 1.056)	1.02 (1.0 to 1.056)	1.02 (1.0 to 1.056)	1.02 (1.0 to 1.056)	1.02 (1.0 to 1.056)	1.02 (1.0 to 1.056)	1.02 (1.0 to 1.056)	1.02 (1.0 to 1.056)
Tracheal, bronchus, and lung cancer	0 µg/m³	Both	Both										1.0 (1.0 to 1.0)	1.0 (1.0 to 1.0)	1.0 (1.0 to 1.0)	1.0 (1.0 to 1.0)	1.0 (1.0 to 1.0)	1.0 (1.0 to 1.0)	1.0 (1.0 to 1.0)	1.0 (1.0 to 1.0)	1.0 (1.0 to 1.0)	1.0 (1.0 to 1.0)	1.0 (1.0 to 1.0)	1.0 (1.0 to 1.0)	1.0 (1.0 to 1.0)	1.0 (1.0 to 1.0)	1.0 (1.0 to 1.0)
Ischaemic heart disease	200 µg/m³	Both	Both										1.838 (1.562 to 2.163)	1.779 (1.515 to 2.08)	1.71 (1.493 to 1.989)	1.631 (1.413 to 1.879)	1.579 (1.393 to 1.809)	1.521 (1.356 to 1.704)	1.467 (1.325 to 1.634)	1.416 (1.282 to 1.561)	1.363 (1.253 to 1.488)	1.314 (1.215 to 1.423)	1.271 (1.192 to 1.362)	1.225 (1.154 to 1.302)	1.184 (1.128 to 1.241)	1.144 (1.103 to 1.19)	1.106 (1.073 to 1.139)
Ischaemic heart disease	150 µg/m³	Both	Both										1.754 (1.492 to 2.069)	1.703 (1.452 to 1.992)	1.643 (1.433 to 1.914)	1.572 (1.362 to 1.807)	1.526 (1.346 to 1.75)	1.474 (1.313 to 1.652)	1.426 (1.29 to 1.591)	1.38 (1.253 to 1.52)	1.332 (1.226 to 1.455)	1.288 (1.192 to 1.397)	1.249 (1.172 to 1.339)	1.207 (1.138 to 1.283)	1.17 (1.115 to 1.226)	1.133 (1.094 to 1.179)	1.098 (1.066 to 1.132)
Ischaemic heart disease	135 µg/m³	Both	Both										1.726 (1.466 to 2.036)	1.677 (1.43 to 1.965)	1.62 (1.413 to 1.889)	1.551 (1.345 to 1.782)	1.507 (1.33 to 1.732)	1.457 (1.299 to 1.634)	1.412 (1.278 to 1.576)	1.367 (1.243 to 1.507)	1.321 (1.217 to 1.443)	1.279 (1.184 to 1.387)	1.241 (1.165 to 1.331)	1.201 (1.132 to 1.277)	1.165 (1.11 to 1.221)	1.129 (1.09 to 1.176)	1.095 (1.064 to 1.129)
Ischaemic heart disease	120 µg/m³	Both	Both										1.695 (1.439 to 2.0)	1.649 (1.408 to 1.935)	1.595 (1.394 to 1.86)	1.529 (1.326 to 1.759)	1.487 (1.313 to 1.71)	1.44 (1.284 to 1.614)	1.396 (1.266 to 1.559)	1.354 (1.232 to 1.491)	1.31 (1.207 to 1.431)	1.269 (1.176 to 1.376)	1.233 (1.158 to 1.321)	1.194 (1.127 to 1.27)	1.16 (1.106 to 1.215)	1.125 (1.086 to 1.171)	1.092 (1.061 to 1.126)
Ischaemic heart disease	105 µg/m³	Both	Both										1.661 (1.413 to 1.963)	1.619 (1.383 to 1.904)	1.567 (1.373 to 1.829)	1.505 (1.306 to 1.731)	1.466 (1.295 to 1.686)	1.421 (1.268 to 1.593)	1.38 (1.253 to 1.542)	1.339 (1.22 to 1.474)	1.297 (1.196 to 1.418)	1.258 (1.167 to 1.363)	1.224 (1.15 to 1.312)	1.187 (1.121 to 1.262)	1.154 (1.101 to 1.209)	1.121 (1.082 to 1.167)	1.089 (1.058 to 1.122)
Ischaemic heart disease	90 µg/m³	Both	Both										1.624 (1.382 to 1.921)	1.585 (1.356 to 1.86)	1.537 (1.347 to 1.794)	1.478 (1.284 to 1.7)	1.442 (1.276 to 1.66)	1.399 (1.251 to 1.568)	1.361 (1.238 to 1.518)	1.323 (1.206 to 1.457)	1.283 (1.185 to 1.402)	1.246 (1.157 to 1.35)	1.214 (1.141 to 1.3)	1.179 (1.113 to 1.252)	1.147 (1.094 to 1.202)	1.115 (1.078 to 1.161)	1.085 (1.055 to 1.119)
Ischaemic heart disease	75 µg/m³	Both	Both										1.583 (1.345 to 1.871)	1.547 (1.325 to 1.813)	1.503 (1.32 to 1.755)	1.448 (1.259 to 1.665)	1.415 (1.254 to 1.628)	1.376 (1.232 to 1.542)	1.34 (1.22 to 1.495)	1.305 (1.19 to 1.437)	1.267 (1.171 to 1.383)	1.233 (1.146 to 1.335)	1.202 (1.131 to 1.287)	1.169 (1.106 to 1.241)	1.14 (1.088 to 1.193)	1.11 (1.073 to 1.155)	1.081 (1.051 to 1.114)
Ischaemic heart disease	60 µg/m³	Both	Both										1.535 (1.308 to 1.813)	1.504 (1.291 to 1.761)	1.464 (1.287 to 1.709)	1.413 (1.232 to 1.621)	1.384 (1.229 to 1.591)	1.348 (1.21 to 1.511)	1.315 (1.2 to 1.463)	1.283 (1.172 to 1.412)	1.249 (1.156 to 1.361)	1.217 (1.134 to 1.317)	1.189 (1.12 to 1.272)	1.158 (1.096 to 1.229)	1.131 (1.081 to 1.183)	1.103 (1.067 to 1.148)	1.076 (1.047 to 1.109)
Ischaemic heart disease	45 µg/m³	Both	Both										1.479 (1.268 to 1.741)	1.452 (1.251 to 1.695)	1.417 (1.25 to 1.652)	1.372 (1.2 to 1.573)	1.347 (1.202 to 1.546)	1.314 (1.184 to 1.473)	1.286 (1.176 to 1.431)	1.257 (1.152 to 1.381)	1.226 (1.139 to 1.337)	1.198 (1.118 to 1.295)	1.173 (1.107 to 1.253)	1.145 (1.086 to 1.214)	1.12 (1.072 to 1.171)	1.095 (1.06 to 1.138)	1.07 (1.042 to 1.102)
Ischaemic heart disease	30 µg/m³	Both	Both										1.406 (1.219 to 1.651)	1.385 (1.205 to 1.609)	1.357 (1.205 to 1.578)	1.318 (1.163 to 1.506)	1.299 (1.167 to 1.492)	1.271 (1.15 to 1.423)	1.247 (1.146 to 1.387)	1.224 (1.126 to 1.342)	1.197 (1.116 to 1.303)	1.173 (1.098 to 1.265)	1.152 (1.09 to 1.229)	1.128 (1.071 to 1.193)	1.106 (1.061 to 1.156)	1.084 (1.05 to 1.126)	1.062 (1.036 to 1.093)
Ischaemic heart disease	25 µg/m³	Both	Both										1.376 (1.198 to 1.614)	1.357 (1.187 to 1.574)	1.332 (1.187 to 1.546)	1.296 (1.149 to 1.479)	1.278 (1.152 to 1.464)	1.253 (1.137 to 1.402)	1.231 (1.133 to 1.365)	1.209 (1.115 to 1.323)	1.185 (1.105 to 1.289)	1.163 (1.09 to 1.253)	1.143 (1.082 to 1.219)	1.12 (1.066 to 1.184)	1.1 (1.056 to 1.149)	1.079 (1.047 to 1.121)	1.059 (1.033 to 1.089)
Ischaemic heart disease	20 µg/m³	Both	Both										1.341 (1.175 to 1.566)	1.324 (1.166 to 1.533)	1.303 (1.166 to 1.506)	1.27 (1.132 to 1.446)	1.254 (1.134 to 1.43)	1.232 (1.122 to 1.374)	1.212 (1.119 to 1.342)	1.192 (1.103 to 1.302)	1.17 (1.095 to 1.272)	1.15 (1.081 to 1.237)	1.132 (1.074 to 1.206)	1.111 (1.06 to 1.173)	1.093 (1.051 to 1.141)	1.073 (1.042 to 1.114)	1.055 (1.03 to 1.084)
Ischaemic heart disease	15 µg/m³	Both	Both										1.298 (1.143 to 1.508)	1.284 (1.139 to 1.476)	1.266 (1.14 to 1.458)	1.237 (1.112 to 1.404)	1.225 (1.113 to 1.386)	1.205 (1.103 to 1.341)	1.188 (1.102 to 1.315)	1.171 (1.088 to 1.276)	1.152 (1.081 to 1.249)	1.134 (1.07 to 1.219)	1.118 (1.064 to 1.188)	1.1 (1.052 to 1.159)	1.083 (1.044 to 1.13)	1.066 (1.037 to 1.107)	1.05 (1.026 to 1.078)
Ischaemic heart disease	10 µg/m³	Both	Both										1.238 (1.105 to 1.425)	1.229 (1.101 to 1.402)	1.215 (1.102 to 1.385)	1.192 (1.083 to 1.339)	1.183 (1.086 to 1.325)	1.168 (1.077 to 1.293)	1.155 (1.078 to 1.268)	1.141 (1.068 to 1.241)	1.125 (1.062 to 1.217)	1.112 (1.053 to 1.19)	1.099 (1.049 to 1.162)	1.084 (1.041 to 1.139)	1.07 (1.036 to 1.113)	1.056 (1.03 to 1.095)	1.042 (1.021 to 1.069)
Ischaemic heart disease	5 µg/m³	Both	Both										1.097 (1.0 to 1.284)	1.095 (1.0 to 1.266)	1.088 (1.0 to 1.253)	1.079 (1.0 to 1.228)	1.077 (1.0 to 1.209)	1.071 (1.0 to 1.188)	1.067 (1.0 to 1.181)	1.062 (1.0 to 1.166)	1.055 (1.0 to 1.145)	1.049 (1.0 to 1.126)	1.045 (1.0 to 1.114)	1.038 (1.0 to 1.098)	1.032 (1.0 to 1.081)	1.026 (1.0 to 1.067)	1.02 (1.0 to 1.051)
Ischaemic heart disease	0 µg/m³	Both	Both										1.0 (1.0 to 1.0)	1.0 (1.0 to 1.0)	1.0 (1.0 to 1.0)	1.0 (1.0 to 1.0)	1.0 (1.0 to 1.0)	1.0 (1.0 to 1.0)	1.0 (1.0 to 1.0)	1.0 (1.0 to 1.0)	1.0 (1.0 to 1.0)	1.0 (1.0 to 1.0)	1.0 (1.0 to 1.0)	1.0 (1.0 to 1.0)	1.0 (1.0 to 1.0)	1.0 (1.0 to 1.0)	1.0 (1.0 to 1.0)
Stroke	200 µg/m³	Both	Both										1.496 (1.219 to 1.757)	1.454 (1.203 to 1.712)	1.418 (1.166 to 1.646)	1.381 (1.17 to 1.591)	1.345 (1.148 to 1.542)	1.314 (1.142 to 1.483)	1.282 (1.132 to 1.445)	1.251 (1.117 to 1.394)	1.223 (1.108 to 1.343)	1.196 (1.094 to 1.299)	1.167 (1.081 to 1.255)	1.14 (1.072 to 1.207)	1.117 (1.06 to 1.175)	1.092 (1.046 to 1.137)	1.068 (1.036 to 1.104)
Stroke	150 µg/m³	Both	Both										1.453 (1.189 to 1.705)	1.415 (1.175 to 1.667)	1.382 (1.141 to 1.605)	1.348 (1.146 to 1.558)	1.315 (1.125 to 1.509)	1.288 (1.123 to 1.453)	1.259 (1.115 to 1.42)	1.231 (1.102 to 1.375)	1.205 (1.094 to 1.325)	1.181 (1.081 to 1.283)	1.154 (1.07 to 1.24)	1.13 (1.063 to 1.195)	1.108 (1.053 to 1.166)	1.085 (1.04 to 1.13)	1.063 (1.032 to 1.098)
Stroke	135 µg/m³	Both	Both										1.438 (1.179 to 1.69)	1.401 (1.166 to 1.653)	1.37 (1.133 to 1.591)	1.337 (1.138 to 1.545)	1.305 (1.118 to 1.498)	1.279 (1.117 to 1.443)	1.251 (1.109 to 1.412)	1.224 (1.096 to 1.366)	1.199 (1.089 to 1.318)	1.175 (1.077 to 1.277)	1.15 (1.067 to 1.236)	1.126 (1.06 to 1.191)	1.105 (1.05 to 1.163)	1.082 (1.038 to 1.127)	1.062 (1.031 to 1.096)
Stroke	120 µg/m³	Both	Both										1.421 (1.168 to 1.672)	1.386 (1.156 to 1.637)	1.357 (1.125 to 1.576)	1.325 (1.13 to 1.531)	1.295 (1.111 to 1.486)	1.269 (1.111 to 1.433)	1.243 (1.103 to 1.403)	1.216 (1.091 to 1.355)	1.192 (1.083 to 1.311)	1.169 (1.073 to 1.271)	1.145 (1.063 to 1.231)	1.122 (1.057 to 1.186)	1.102 (1.047 to 1.16)	1.08 (1.036 to 1.125)	1.06 (1.029 to 1.094)
Stroke	105 µg/m³	Both	Both										1.404 (1.157 to 1.65)	1.37 (1.146 to 1.619)	1.342 (1.115 to 1.559)	1.312 (1.121 to 1.517)	1.283 (1.104 to 1.472)	1.258 (1.103 to 1.421)	1.233 (1.097 to 1.393)	1.208 (1.085 to 1.342)	1.185 (1.078 to 1.304)	1.163 (1.068 to 1.265)	1.139 (1.059 to 1.226)	1.117 (1.053 to 1.181)	1.098 (1.044 to 1.156)	1.077 (1.034 to 1.122)	1.058 (1.027 to 1.093)
Stroke	90 µg/m³	Both	Both										1.384 (1.144 to 1.632)	1.352 (1.135 to 1.599)	1.326 (1.105 to 1.539)	1.297 (1.112 to 1.501)	1.269 (1.096 to 1.457)	1.246 (1.095 to 1.41)	1.222 (1.09 to 1.381)	1.198 (1.078 to 1.332)	1.177 (1.072 to 1.293)	1.156 (1.062 to 1.258)	1.133 (1.055 to 1.219)	1.112 (1.049 to 1.176)	1.094 (1.041 to 1.151)	1.074 (1.032 to 1.118)	1.055 (1.026 to 1.09)
Stroke	75 µg/m³	Both	Both										1.362 (1.131 to 1.608)	1.332 (1.122 to 1.574)	1.307 (1.094 to 1.52)	1.28 (1.102 to 1.482)	1.254 (1.086 to 1.439)	1.233 (1.086 to 1.398)	1.211 (1.082 to 1.368)	1.188 (1.071 to 1.321)	1.167 (1.065 to 1.283)	1.148 (1.056 to 1.249)	1.126 (1.05 to 1.212)	1.106 (1.045 to 1.17)	1.089 (1.038 to 1.146)	1.07 (1.029 to 1.114)	1.053 (1.024 to 1.087)
Stroke	60 µg/m³	Both	Both										1.336 (1.116 to 1.574)	1.309 (1.108 to 1.542)	1.286 (1.083 to 1.492)	1.261 (1.09 to 1.461)	1.237 (1.076 to 1.418)	1.217 (1.074 to 1.377)	1.197 (1.073 to 1.352)	1.175 (1.063 to 1.306)	1.157 (1.059 to 1.27)	1.138 (1.05 to 1.239)	1.118 (1.045 to 1.203)	1.1 (1.041 to 1.163)	1.084 (1.035 to 1.14)	1.066 (1.026 to 1.109)	1.049 (1.021 to 1.083)
Stroke	45 µg/m³	Both	Both										1.305 (1.099 to 1.532)	1.281 (1.093 to 1.502)	1.261 (1.069 to 1.458)	1.237 (1.077 to 1.433)	1.216 (1.064 to 1.392)	1.198 (1.062 to 1.354)	1.18 (1.063 to 1.331)	1.161 (1.054 to 1.288)	1.144 (1.051 to 1.254)	1.127 (1.044 to 1.226)	1.109 (1.039 to 1.192)	1.091 (1.036 to 1.153)	1.077 (1.03 to 1.132)	1.061 (1.023 to 1.103)	1.046 (1.019 to 1.079)
Stroke	30 µg/m³	Both	Both										1.265 (1.077 to 1.48)	1.244 (1.073 to 1.455)	1.227 (1.054 to 1.415)	1.207 (1.061 to 1.396)	1.189 (1.05 to 1.357)	1.174 (1.05 to 1.326)	1.158 (1.05 to 1.303)	1.141 (1.043 to 1.264)	1.126 (1.041 to 1.233)	1.112 (1.035 to 1.208)	1.096 (1.031 to 1.175)	1.081 (1.029 to 1.141)	1.069 (1.025 to 1.122)	1.054 (1.019 to 1.095)	1.041 (1.016 to 1.073)
Stroke	25 µg/m³	Both	Both										1.248 (1.069 to 1.46)	1.229 (1.066 to 1.436)	1.213 (1.047 to 1.396)	1.194 (1.054 to 1.38)	1.177 (1.045 to 1.342)	1.163 (1.045 to 1.312)	1.149 (1.045 to 1.291)	1.133 (1.039 to 1.253)	1.119 (1.037 to 1.223)	1.106 (1.031 to 1.2)	1.091 (1.028 to 1.168)	1.076 (1.027 to 1.136)	1.065 (1.022 to 1.117)	1.051 (1.018 to 1.091)	1.038 (1.014 to 1.07)
Stroke	20 µg/m³	Both	Both										1.227 (1.06 to 1.43)	1.211 (1.056 to 1.409)	1.196 (1.041 to 1.373)	1.179 (1.047 to 1.359)	1.164 (1.039 to 1.32)	1.151 (1.039 to 1.297)	1.137 (1.04 to 1.275)	1.123 (1.034 to 1.24)	1.11 (1.032 to 1.213)	1.098 (1.027 to 1.189)	1.084 (1.024 to 1.16)	1.071 (1.024 to 1.129)	1.06 (1.02 to 1.112)	1.047 (1.016 to 1.087)	1.036 (1.012 to 1.067)
Stroke	15 µg/m³	Both	Both										1.202 (1.05 to 1.396)	1.188 (1.046 to 1.381)	1.176 (1.033 to 1.346)	1.16 (1.039 to 1.334)	1.146 (1.033 to 1.295)	1.135 (1.031 to 1.277)	1.123 (1.033 to 1.256)	1.11 (1.028 to 1.222)	1.099 (1.027 to 1.196)	1.088 (1.023 to 1.175)	1.076 (1.02 to 1.148)	1.064 (1.02 to 1.12)	1.055 (1.017 to 1.104)	1.043 (1.013 to 1.081)	1.033 (1.01 to 1.064)
Stroke	10 µg/m³	Both	Both										1.167 (1.036 to 1.347)	1.155 (1.032 to 1.333)	1.146 (1.024 to 1.303)	1.133 (1.027 to 1.297)	1.122 (1.025 to 1.261)	1.113 (1.023 to 1.248)	1.104 (1.024 to 1.228)	1.093 (1.021 to 1.196)	1.083 (1.019 to 1.174)	1.075 (1.017 to 1.157)	1.064 (1.015 to 1.133)	1.054 (1.015 to 1.107)	1.047 (1.012 to 1.094)	1.037 (1.01 to 1.073)	1.028 (1.008 to 1.057)
Stroke	5 µg/m³	Both	Both										1.073 (1.0 to 1.236)	1.069 (1.0 to 1.224)	1.066 (1.0 to 1.211)	1.059 (1.0 to 1.193)	1.054 (1.0 to 1.184)	1.051 (1.0 to 1.171)	1.046 (1.0 to 1.15)	1.043 (1.0 to 1.135)	1.039 (1.0 to 1.123)	1.035 (1.0 to 1.11)	1.03 (1.0 to 1.093)	1.025 (1.0 to 1.075)	1.022 (1.0 to 1.07)	1.017 (1.0 to 1.051)	1.013 (1.0 to 1.042)
Stroke	0 µg/m³	Both	Both										1.0 (1.0 to 1.0)	1.0 (1.0 to 1.0)	1.0 (1.0 to 1.0)	1.0 (1.0 to 1.0)	1.0 (1.0 to 1.0)	1.0 (1.0 to 1.0)	1.0 (1.0 to 1.0)	1.0 (1.0 to 1.0)	1.0 (1.0 to 1.0)	1.0 (1.0 to 1.0)	1.0 (1.0 to 1.0)	1.0 (1.0 to 1.0)	1.0 (1.0 to 1.0)	1.0 (1.0 to 1.0)	1.0 (1.0 to 1.0)
Chronic obstructive pulmonary disease	200 µg/m³	Both	Both										1.815 (1.52 to 2.099)	1.815 (1.52 to 2.099)	1.815 (1.52 to 2.099)	1.815 (1.52 to 2.099)	1.815 (1.52 to 2.099)	1.815 (1.52 to 2.099)	1.815 (1.52 to 2.099)	1.815 (1.52 to 2.099)	1.815 (1.52 to 2.099)	1.815 (1.52 to 2.099)	1.815 (1.52 to 2.099)	1.815 (1.52 to 2.099)	1.815 (1.52 to 2.099)	1.815 (1.52 to 2.099)	1.815 (1.52 to 2.099)
Chronic obstructive pulmonary disease	150 µg/m³	Both	Both										1.714 (1.441 to 1.976)	1.714 (1.441 to 1.976)	1.714 (1.441 to 1.976)	1.714 (1.441 to 1.976)	1.714 (1.441 to 1.976)	1.714 (1.441 to 1.976)	1.714 (1.441 to 1.976)	1.714 (1.441 to 1.976)	1.714 (1.441 to 1.976)	1.714 (1.441 to 1.976)	1.714 (1.441 to 1.976)	1.714 (1.441 to 1.976)	1.714 (1.441 to 1.976)	1.714 (1.441 to 1.976)	1.714 (1.441 to 1.976)
Chronic obstructive pulmonary disease	135 µg/m³	Both	Both										1.681 (1.415 to 1.94)	1.681 (1.415 to 1.94)	1.681 (1.415 to 1.94)	1.681 (1.415 to 1.94)	1.681 (1.415 to 1.94)	1.681 (1.415 to 1.94)	1.681 (1.415 to 1.94)	1.681 (1.415 to 1.94)	1.681 (1.415 to 1.94)	1.681 (1.415 to 1.94)	1.681 (1.415 to 1.94)	1.681 (1.415 to 1.94)	1.681 (1.415 to 1.94)	1.681 (1.415 to 1.94)	1.681 (1.415 to 1.94)
Chronic obstructive pulmonary disease	120 µg/m³	Both	Both										1.645 (1.388 to 1.899)	1.645 (1.388 to 1.899)	1.645 (1.388 to 1.899)	1.645 (1.388 to 1.899)	1.645 (1.388 to 1.899)	1.645 (1.388 to 1.899)	1.645 (1.388 to 1.899)	1.645 (1.388 to 1.899)	1.645 (1.388 to 1.899)	1.645 (1.388 to 1.899)	1.645 (1.388 to 1.899)	1.645 (1.388 to 1.899)	1.645 (1.388 to 1.899)	1.645 (1.388 to 1.899)	1.645 (1.388 to 1.899)
Chronic obstructive pulmonary disease	105 µg/m³	Both	Both										1.606 (1.359 to 1.854)	1.606 (1.359 to 1.854)	1.606 (1.359 to 1.854)	1.606 (1.359 to 1.854)	1.606 (1.359 to 1.854)	1.606 (1.359 to 1.854)	1.606 (1.359 to 1.854)	1.606 (1.359 to 1.854)	1.606 (1.359 to 1.854)	1.606 (1.359 to 1.854)	1.606 (1.359 to 1.854)	1.606 (1.359 to 1.854)	1.606 (1.359 to 1.854)	1.606 (1.359 to 1.854)	1.606 (1.359 to 1.854)
Chronic obstructive pulmonary disease	90 µg/m³	Both	Both										1.564 (1.328 to 1.804)	1.564 (1.328 to 1.804)	1.564 (1.328 to 1.804)	1.564 (1.328 to 1.804)	1.564 (1.328 to 1.804)	1.564 (1.328 to 1.804)	1.564 (1.328 to 1.804)	1.564 (1.328 to 1.804)	1.564 (1.328 to 1.804)	1.564 (1.328 to 1.804)	1.564 (1.328 to 1.804)	1.564 (1.328 to 1.804)	1.564 (1.328 to 1.804)	1.564 (1.328 to 1.804)	1.564 (1.328 to 1.804)
Chronic obstructive pulmonary disease	75 µg/m³	Both	Both										1.518 (1.294 to 1.745)	1.518 (1.294 to 1.745)	1.518 (1.294 to 1.745)	1.518 (1.294 to 1.745)	1.518 (1.294 to 1.745)	1.518 (1.294 to 1.745)	1.518 (1.294 to 1.745)	1.518 (1.294 to 1.745)	1.518 (1.294 to 1.745)	1.518 (1.294 to 1.745)	1.518 (1.294 to 1.745)	1.518 (1.294 to 1.745)	1.518 (1.294 to 1.745)	1.518 (1.294 to 1.745)	1.518 (1.294 to 1.745)
Chronic obstructive pulmonary disease	60 µg/m³	Both	Both										1.466 (1.258 to 1.68)	1.466 (1.258 to 1.68)	1.466 (1.258 to 1.68)	1.466 (1.258 to 1.68)	1.466 (1.258 to 1.68)	1.466 (1.258 to 1.68)	1.466 (1.258 to 1.68)	1.466 (1.258 to 1.68)	1.466 (1.258 to 1.68)	1.466 (1.258 to 1.68)	1.466 (1.258 to 1.68)	1.466 (1.258 to 1.68)	1.466 (1.258 to 1.68)	1.466 (1.258 to 1.68)	1.466 (1.258 to 1.68)
Chronic obstructive pulmonary disease	45 µg/m³	Both	Both										1.405 (1.217 to 1.607)	1.405 (1.217 to 1.607)	1.405 (1.217 to 1.607)	1.405 (1.217 to 1.607)	1.405 (1.217 to 1.607)	1.405 (1.217 to 1.607)	1.405 (1.217 to 1.607)	1.405 (1.217 to 1.607)	1.405 (1.217 to 1.607)	1.405 (1.217 to 1.607)	1.405 (1.217 to 1.607)	1.405 (1.217 to 1.607)	1.405 (1.217 to 1.607)	1.405 (1.217 to 1.607)	1.405 (1.217 to 1.607)
Chronic obstructive pulmonary disease	30 µg/m³	Both	Both										1.33 (1.168 to 1.512)	1.33 (1.168 to 1.512)	1.33 (1.168 to 1.512)	1.33 (1.168 to 1.512)	1.33 (1.168 to 1.512)	1.33 (1.168 to 1.512)	1.33 (1.168 to 1.512)	1.33 (1.168 to 1.512)	1.33 (1.168 to 1.512)	1.33 (1.168 to 1.512)	1.33 (1.168 to 1.512)	1.33 (1.168 to 1.512)	1.33 (1.168 to 1.512)	1.33 (1.168 to 1.512)	1.33 (1.168 to 1.512)
Chronic obstructive pulmonary disease	25 µg/m³	Both	Both										1.3 (1.149 to 1.473)	1.3 (1.149 to 1.473)	1.3 (1.149 to 1.473)	1.3 (1.149 to 1.473)	1.3 (1.149 to 1.473)	1.3 (1.149 to 1.473)	1.3 (1.149 to 1.473)	1.3 (1.149 to 1.473)	1.3 (1.149 to 1.473)	1.3 (1.149 to 1.473)	1.3 (1.149 to 1.473)	1.3 (1.149 to 1.473)	1.3 (1.149 to 1.473)	1.3 (1.149 to 1.473)	1.3 (1.149 to 1.473)
Chronic obstructive pulmonary disease	20 µg/m³	Both	Both										1.266 (1.126 to 1.426)	1.266 (1.126 to 1.426)	1.266 (1.126 to 1.426)	1.266 (1.126 to 1.426)	1.266 (1.126 to 1.426)	1.266 (1.126 to 1.426)	1.266 (1.126 to 1.426)	1.266 (1.126 to 1.426)	1.266 (1.126 to 1.426)	1.266 (1.126 to 1.426)	1.266 (1.126 to 1.426)	1.266 (1.126 to 1.426)	1.266 (1.126 to 1.426)	1.266 (1.126 to 1.426)	1.266 (1.126 to 1.426)
Chronic obstructive pulmonary disease	15 µg/m³	Both	Both										1.224 (1.101 to 1.371)	1.224 (1.101 to 1.371)	1.224 (1.101 to 1.371)	1.224 (1.101 to 1.371)	1.224 (1.101 to 1.371)	1.224 (1.101 to 1.371)	1.224 (1.101 to 1.371)	1.224 (1.101 to 1.371)	1.224 (1.101 to 1.371)	1.224 (1.101 to 1.371)	1.224 (1.101 to 1.371)	1.224 (1.101 to 1.371)	1.224 (1.101 to 1.371)	1.224 (1.101 to 1.371)	1.224 (1.101 to 1.371)
Chronic obstructive pulmonary disease	10 µg/m³	Both	Both										1.17 (1.07 to 1.296)	1.17 (1.07 to 1.296)	1.17 (1.07 to 1.296)	1.17 (1.07 to 1.296)	1.17 (1.07 to 1.296)	1.17 (1.07 to 1.296)	1.17 (1.07 to 1.296)	1.17 (1.07 to 1.296)	1.17 (1.07 to 1.296)	1.17 (1.07 to 1.296)	1.17 (1.07 to 1.296)	1.17 (1.07 to 1.296)	1.17 (1.07 to 1.296)	1.17 (1.07 to 1.296)	1.17 (1.07 to 1.296)
Chronic obstructive pulmonary disease	5 µg/m³	Both	Both										1.06 (1.0 to 1.17)	1.06 (1.0 to 1.17)	1.06 (1.0 to 1.17)	1.06 (1.0 to 1.17)	1.06 (1.0 to 1.17)	1.06 (1.0 to 1.17)	1.06 (1.0 to 1.17)	1.06 (1.0 to 1.17)	1.06 (1.0 to 1.17)	1.06 (1.0 to 1.17)	1.06 (1.0 to 1.17)	1.06 (1.0 to 1.17)	1.06 (1.0 to 1.17)	1.06 (1.0 to 1.17)	1.06 (1.0 to 1.17)
Chronic obstructive pulmonary disease	0 µg/m³	Both	Both										1.0 (1.0 to 1.0)	1.0 (1.0 to 1.0)	1.0 (1.0 to 1.0)	1.0 (1.0 to 1.0)	1.0 (1.0 to 1.0)	1.0 (1.0 to 1.0)	1.0 (1.0 to 1.0)	1.0 (1.0 to 1.0)	1.0 (1.0 to 1.0)	1.0 (1.0 to 1.0)	1.0 (1.0 to 1.0)	1.0 (1.0 to 1.0)	1.0 (1.0 to 1.0)	1.0 (1.0 to 1.0)	1.0 (1.0 to 1.0)
Diet low in fruits
Oesophageal cancer	0 g/day	Both	Both										1 (1 to 1)	1 (1 to 1)	1 (1 to 1)	1 (1 to 1)	1 (1 to 1)	1 (1 to 1)	1 (1 to 1)	1 (1 to 1)	1 (1 to 1)	1 (1 to 1)	1 (1 to 1)	1 (1 to 1)	1 (1 to 1)	1 (1 to 1)	1 (1 to 1)
Oesophageal cancer	100 g/day	Both	Both										0.8 (0.71 to 0.97)	0.8 (0.71 to 0.97)	0.8 (0.71 to 0.97)	0.8 (0.71 to 0.97)	0.8 (0.71 to 0.97)	0.8 (0.71 to 0.97)	0.8 (0.71 to 0.97)	0.8 (0.71 to 0.97)	0.8 (0.71 to 0.97)	0.8 (0.71 to 0.97)	0.8 (0.71 to 0.97)	0.8 (0.71 to 0.97)	0.8 (0.71 to 0.97)	0.8 (0.71 to 0.97)	0.8 (0.71 to 0.97)
Oesophageal cancer	200 g/day	Both	Both										0.73 (0.61 to 0.87)	0.73 (0.61 to 0.87)	0.73 (0.61 to 0.87)	0.73 (0.61 to 0.87)	0.73 (0.61 to 0.87)	0.73 (0.61 to 0.87)	0.73 (0.61 to 0.87)	0.73 (0.61 to 0.87)	0.73 (0.61 to 0.87)	0.73 (0.61 to 0.87)	0.73 (0.61 to 0.87)	0.73 (0.61 to 0.87)	0.73 (0.61 to 0.87)	0.73 (0.61 to 0.87)	0.73 (0.61 to 0.87)
Oesophageal cancer	300 g/day	Both	Both										0.7 (0.58 to 0.84)	0.7 (0.58 to 0.84)	0.7 (0.58 to 0.84)	0.7 (0.58 to 0.84)	0.7 (0.58 to 0.84)	0.7 (0.58 to 0.84)	0.7 (0.58 to 0.84)	0.7 (0.58 to 0.84)	0.7 (0.58 to 0.84)	0.7 (0.58 to 0.84)	0.7 (0.58 to 0.84)	0.7 (0.58 to 0.84)	0.7 (0.58 to 0.84)	0.7 (0.58 to 0.84)	0.7 (0.58 to 0.84)
Tracheal, bronchus, and lung cancer	0 g/day	Both	Both										1 (1 to 1)	1 (1 to 1)	1 (1 to 1)	1 (1 to 1)	1 (1 to 1)	1 (1 to 1)	1 (1 to 1)	1 (1 to 1)	1 (1 to 1)	1 (1 to 1)	1 (1 to 1)	1 (1 to 1)	1 (1 to 1)	1 (1 to 1)	1 (1 to 1)
Tracheal, bronchus, and lung cancer	100 g/day	Both	Both										0.98 (0.97 to 1)	0.98 (0.97 to 1)	0.98 (0.97 to 1)	0.98 (0.97 to 1)	0.98 (0.97 to 1)	0.98 (0.97 to 1)	0.98 (0.97 to 1)	0.98 (0.97 to 1)	0.98 (0.97 to 1)	0.98 (0.97 to 1)	0.98 (0.97 to 1)	0.98 (0.97 to 1)	0.98 (0.97 to 1)	0.98 (0.97 to 1)	0.98 (0.97 to 1)
Tracheal, bronchus, and lung cancer	200 g/day	Both	Both										0.96 (0.94 to 1)	0.96 (0.94 to 1)	0.96 (0.94 to 1)	0.96 (0.94 to 1)	0.96 (0.94 to 1)	0.96 (0.94 to 1)	0.96 (0.94 to 1)	0.96 (0.94 to 1)	0.96 (0.94 to 1)	0.96 (0.94 to 1)	0.96 (0.94 to 1)	0.96 (0.94 to 1)	0.96 (0.94 to 1)	0.96 (0.94 to 1)	0.96 (0.94 to 1)
Tracheal, bronchus, and lung cancer	300 g/day	Both	Both										0.94 (0.91 to 0.98)	0.94 (0.91 to 0.98)	0.94 (0.91 to 0.98)	0.94 (0.91 to 0.98)	0.94 (0.91 to 0.98)	0.94 (0.91 to 0.98)	0.94 (0.91 to 0.98)	0.94 (0.91 to 0.98)	0.94 (0.91 to 0.98)	0.94 (0.91 to 0.98)	0.94 (0.91 to 0.98)	0.94 (0.91 to 0.98)	0.94 (0.91 to 0.98)	0.94 (0.91 to 0.98)	0.94 (0.91 to 0.98)
Ischemic heart disease	0 g/day	Both	Both										1 (1 to 1)	1 (1 to 1)	1 (1 to 1)	1 (1 to 1)	1 (1 to 1)	1 (1 to 1)	1 (1 to 1)	1 (1 to 1)	1 (1 to 1)	1 (1 to 1)	1 (1 to 1)	1 (1 to 1)	1 (1 to 1)	1 (1 to 1)	1 (1 to 1)
Ischemic heart disease	100 g/day	Both	Both										0.94 (0.92 to 0.99)	0.94 (0.92 to 0.99)	0.94 (0.92 to 0.99)	0.95 (0.94 to 1)	0.96 (0.94 to 1)	0.96 (0.94 to 1)	0.96 (0.95 to 1)	0.97 (0.96 to 1)	0.97 (0.96 to 1)	0.97 (0.96 to 1)	0.98 (0.97 to 1)	0.98 (0.97 to 1)	0.98 (0.97 to 1)	0.98 (0.97 to 1)	0.98 (0.97 to 1)
Ischemic heart disease	200 g/day	Both	Both										0.89 (0.85 to 0.96)	0.89 (0.85 to 0.96)	0.89 (0.85 to 0.96)	0.91 (0.87 to 0.97)	0.91 (0.88 to 0.97)	0.92 (0.89 to 0.97)	0.93 (0.9 to 0.98)	0.94 (0.91 to 0.98)	0.94 (0.92 to 0.98)	0.95 (0.93 to 0.98)	0.95 (0.93 to 0.98)	0.95 (0.93 to 0.98)	0.95 (0.93 to 0.98)	0.95 (0.93 to 0.98)	0.95 (0.93 to 0.98)
Ischemic heart disease	300 g/day	Both	Both										0.85 (0.79 to 0.94)	0.85 (0.79 to 0.94)	0.85 (0.79 to 0.94)	0.87 (0.82 to 0.95)	0.88 (0.83 to 0.95)	0.89 (0.84 to 0.95)	0.9 (0.86 to 0.96)	0.91 (0.88 to 0.96)	0.92 (0.89 to 0.97)	0.93 (0.9 to 0.97)	0.93 (0.91 to 0.97)	0.93 (0.91 to 0.97)	0.93 (0.91 to 0.97)	0.93 (0.91 to 0.97)	0.93 (0.91 to 0.97)
Ischemic stroke	0 g/day	Both	Both										1 (1 to 1)	1 (1 to 1)	1 (1 to 1)	1 (1 to 1)	1 (1 to 1)	1 (1 to 1)	1 (1 to 1)	1 (1 to 1)	1 (1 to 1)	1 (1 to 1)	1 (1 to 1)	1 (1 to 1)	1 (1 to 1)	1 (1 to 1)	1 (1 to 1)
Ischemic stroke	100 g/day	Both	Both										0.91 (0.84 to 0.99)	0.91 (0.84 to 0.99)	0.91 (0.84 to 0.99)	0.92 (0.87 to 1)	0.93 (0.89 to 1)	0.95 (0.91 to 1)	0.95 (0.92 to 1)	0.96 (0.94 to 1)	0.97 (0.95 to 1)	0.97 (0.96 to 1)	0.98 (0.96 to 1)	0.98 (0.96 to 1)	0.98 (0.96 to 1)	0.98 (0.96 to 1)	0.98 (0.96 to 1)
Ischemic stroke	200 g/day	Both	Both										0.85 (0.74 to 0.96)	0.85 (0.74 to 0.96)	0.85 (0.74 to 0.96)	0.88 (0.79 to 0.97)	0.9 (0.82 to 0.97)	0.91 (0.84 to 0.98)	0.93 (0.87 to 0.98)	0.94 (0.89 to 0.98)	0.95 (0.91 to 0.99)	0.96 (0.93 to 0.99)	0.97 (0.94 to 0.99)	0.97 (0.94 to 0.99)	0.97 (0.94 to 0.99)	0.97 (0.94 to 0.99)	0.97 (0.94 to 0.99)
Ischemic stroke	300 g/day	Both	Both										0.78 (0.65 to 0.93)	0.78 (0.65 to 0.93)	0.78 (0.65 to 0.93)	0.82 (0.71 to 0.95)	0.85 (0.74 to 0.95)	0.87 (0.78 to 0.96)	0.89 (0.81 to 0.97)	0.91 (0.84 to 0.97)	0.92 (0.87 to 0.98)	0.94 (0.89 to 0.98)	0.95 (0.91 to 0.99)	0.95 (0.91 to 0.99)	0.95 (0.91 to 0.99)	0.95 (0.91 to 0.99)	0.95 (0.91 to 0.99)
Intracerebral hemorrhage	0 g/day	Both	Both										1 (1 to 1)	1 (1 to 1)	1 (1 to 1)	1 (1 to 1)	1 (1 to 1)	1 (1 to 1)	1 (1 to 1)	1 (1 to 1)	1 (1 to 1)	1 (1 to 1)	1 (1 to 1)	1 (1 to 1)	1 (1 to 1)	1 (1 to 1)	1 (1 to 1)
Intracerebral hemorrhage	100 g/day	Both	Both										0.86 (0.79 to 0.95)	0.86 (0.79 to 0.95)	0.86 (0.79 to 0.95)	0.88 (0.83 to 0.96)	0.89 (0.83 to 0.96)	0.9 (0.85 to 0.97)	0.91 (0.86 to 0.97)	0.92 (0.87 to 0.97)	0.92 (0.89 to 0.98)	0.93 (0.9 to 0.98)	0.94 (0.91 to 0.98)	0.94 (0.91 to 0.98)	0.94 (0.91 to 0.98)	0.94 (0.91 to 0.98)	0.94 (0.91 to 0.98)
Intracerebral hemorrhage	200 g/day	Both	Both										0.81 (0.7 to 0.92)	0.81 (0.7 to 0.92)	0.81 (0.7 to 0.92)	0.84 (0.75 to 0.93)	0.85 (0.76 to 0.94)	0.86 (0.78 to 0.94)	0.87 (0.8 to 0.95)	0.89 (0.82 to 0.95)	0.9 (0.83 to 0.96)	0.91 (0.85 to 0.96)	0.92 (0.87 to 0.97)	0.92 (0.87 to 0.97)	0.92 (0.87 to 0.97)	0.92 (0.87 to 0.97)	0.92 (0.87 to 0.97)
Intracerebral hemorrhage	300 g/day	Both	Both										0.74 (0.62 to 0.86)	0.74 (0.62 to 0.86)	0.74 (0.62 to 0.86)	0.78 (0.68 to 0.88)	0.79 (0.7 to 0.89)	0.81 (0.71 to 0.9)	0.83 (0.74 to 0.91)	0.84 (0.76 to 0.92)	0.86 (0.79 to 0.93)	0.87 (0.81 to 0.93)	0.89 (0.84 to 0.94)	0.89 (0.84 to 0.94)	0.89 (0.84 to 0.94)	0.89 (0.84 to 0.94)	0.89 (0.84 to 0.94)
Subarachnoid hemorrhage	0 g/day	Both	Both										1 (1 to 1)	1 (1 to 1)	1 (1 to 1)	1 (1 to 1)	1 (1 to 1)	1 (1 to 1)	1 (1 to 1)	1 (1 to 1)	1 (1 to 1)	1 (1 to 1)	1 (1 to 1)	1 (1 to 1)	1 (1 to 1)	1 (1 to 1)	1 (1 to 1)
Subarachnoid hemorrhage	100 g/day	Both	Both										0.86 (0.79 to 0.95)	0.86 (0.79 to 0.95)	0.86 (0.79 to 0.95)	0.88 (0.83 to 0.96)	0.89 (0.83 to 0.96)	0.9 (0.85 to 0.97)	0.91 (0.86 to 0.97)	0.92 (0.87 to 0.97)	0.92 (0.89 to 0.98)	0.93 (0.9 to 0.98)	0.94 (0.91 to 0.98)	0.94 (0.91 to 0.98)	0.94 (0.91 to 0.98)	0.94 (0.91 to 0.98)	0.94 (0.91 to 0.98)
Subarachnoid hemorrhage	200 g/day	Both	Both										0.81 (0.7 to 0.92)	0.81 (0.7 to 0.92)	0.81 (0.7 to 0.92)	0.84 (0.75 to 0.93)	0.85 (0.76 to 0.94)	0.86 (0.78 to 0.94)	0.87 (0.8 to 0.95)	0.89 (0.82 to 0.95)	0.9 (0.83 to 0.96)	0.91 (0.85 to 0.96)	0.92 (0.87 to 0.97)	0.92 (0.87 to 0.97)	0.92 (0.87 to 0.97)	0.92 (0.87 to 0.97)	0.92 (0.87 to 0.97)
Subarachnoid hemorrhage	300 g/day	Both	Both										0.74 (0.62 to 0.86)	0.74 (0.62 to 0.86)	0.74 (0.62 to 0.86)	0.78 (0.68 to 0.88)	0.79 (0.7 to 0.89)	0.81 (0.71 to 0.9)	0.83 (0.74 to 0.91)	0.84 (0.76 to 0.92)	0.86 (0.79 to 0.93)	0.87 (0.81 to 0.93)	0.89 (0.84 to 0.94)	0.89 (0.84 to 0.94)	0.89 (0.84 to 0.94)	0.89 (0.84 to 0.94)	0.89 (0.84 to 0.94)
Diabetes mellitus type 2	0 g/day	Both	Both										1 (1 to 1)	1 (1 to 1)	1 (1 to 1)	1 (1 to 1)	1 (1 to 1)	1 (1 to 1)	1 (1 to 1)	1 (1 to 1)	1 (1 to 1)	1 (1 to 1)	1 (1 to 1)	1 (1 to 1)	1 (1 to 1)	1 (1 to 1)	1 (1 to 1)
Diabetes mellitus type 2	100 g/day	Both	Both										0.94 (0.93 to 0.97)	0.94 (0.93 to 0.97)	0.94 (0.93 to 0.97)	0.94 (0.93 to 0.97)	0.94 (0.93 to 0.97)	0.94 (0.93 to 0.97)	0.94 (0.93 to 0.97)	0.94 (0.93 to 0.97)	0.94 (0.93 to 0.97)	0.94 (0.93 to 0.97)	0.94 (0.93 to 0.97)	0.94 (0.93 to 0.97)	0.94 (0.93 to 0.97)	0.94 (0.93 to 0.97)	0.94 (0.93 to 0.97)
Diabetes mellitus type 2	200 g/day	Both	Both										0.9 (0.87 to 0.93)	0.9 (0.87 to 0.93)	0.9 (0.87 to 0.93)	0.9 (0.87 to 0.93)	0.9 (0.87 to 0.93)	0.9 (0.87 to 0.93)	0.9 (0.87 to 0.93)	0.9 (0.87 to 0.93)	0.9 (0.87 to 0.93)	0.9 (0.87 to 0.93)	0.9 (0.87 to 0.93)	0.9 (0.87 to 0.93)	0.9 (0.87 to 0.93)	0.9 (0.87 to 0.93)	0.9 (0.87 to 0.93)
Diabetes mellitus type 2	300 g/day	Both	Both										0.88 (0.85 to 0.91)	0.88 (0.85 to 0.91)	0.88 (0.85 to 0.91)	0.88 (0.85 to 0.91)	0.88 (0.85 to 0.91)	0.88 (0.85 to 0.91)	0.88 (0.85 to 0.91)	0.88 (0.85 to 0.91)	0.88 (0.85 to 0.91)	0.88 (0.85 to 0.91)	0.88 (0.85 to 0.91)	0.88 (0.85 to 0.91)	0.88 (0.85 to 0.91)	0.88 (0.85 to 0.91)	0.88 (0.85 to 0.91)
Diet low in vegetables
Oesophageal cancer	0 g/day	Both	Both										1 (1 to 1)	1 (1 to 1)	1 (1 to 1)	1 (1 to 1)	1 (1 to 1)	1 (1 to 1)	1 (1 to 1)	1 (1 to 1)	1 (1 to 1)	1 (1 to 1)	1 (1 to 1)	1 (1 to 1)	1 (1 to 1)	1 (1 to 1)	1 (1 to 1)
Oesophageal cancer	100 g/day	Both	Both										0.96 (0.92 to 1)	0.96 (0.92 to 1)	0.96 (0.92 to 1)	0.96 (0.92 to 1)	0.96 (0.92 to 1)	0.96 (0.92 to 1)	0.96 (0.92 to 1)	0.96 (0.92 to 1)	0.96 (0.92 to 1)	0.96 (0.92 to 1)	0.96 (0.92 to 1)	0.96 (0.92 to 1)	0.96 (0.92 to 1)	0.96 (0.92 to 1)	0.96 (0.92 to 1)
Oesophageal cancer	200 g/day	Both	Both										0.92 (0.84 to 1)	0.92 (0.84 to 1)	0.92 (0.84 to 1)	0.92 (0.84 to 1)	0.92 (0.84 to 1)	0.92 (0.84 to 1)	0.92 (0.84 to 1)	0.92 (0.84 to 1)	0.92 (0.84 to 1)	0.92 (0.84 to 1)	0.92 (0.84 to 1)	0.92 (0.84 to 1)	0.92 (0.84 to 1)	0.92 (0.84 to 1)	0.92 (0.84 to 1)
Oesophageal cancer	300 g/day	Both	Both										0.88 (0.78 to 0.98)	0.88 (0.78 to 0.98)	0.88 (0.78 to 0.98)	0.88 (0.78 to 0.98)	0.88 (0.78 to 0.98)	0.88 (0.78 to 0.98)	0.88 (0.78 to 0.98)	0.88 (0.78 to 0.98)	0.88 (0.78 to 0.98)	0.88 (0.78 to 0.98)	0.88 (0.78 to 0.98)	0.88 (0.78 to 0.98)	0.88 (0.78 to 0.98)	0.88 (0.78 to 0.98)	0.88 (0.78 to 0.98)
Ischemic heart disease	0 g/day	Both	Both										1 (1 to 1)	1 (1 to 1)	1 (1 to 1)	1 (1 to 1)	1 (1 to 1)	1 (1 to 1)	1 (1 to 1)	1 (1 to 1)	1 (1 to 1)	1 (1 to 1)	1 (1 to 1)	1 (1 to 1)	1 (1 to 1)	1 (1 to 1)	1 (1 to 1)
Ischemic heart disease	100 g/day	Both	Both										0.91 (0.87 to 0.97)	0.91 (0.87 to 0.97)	0.91 (0.87 to 0.97)	0.93 (0.89 to 0.98)	0.93 (0.9 to 0.98)	0.94 (0.91 to 0.98)	0.94 (0.92 to 0.98)	0.95 (0.93 to 0.99)	0.96 (0.94 to 0.99)	0.96 (0.94 to 0.99)	0.96 (0.95 to 0.99)	0.96 (0.95 to 0.99)	0.96 (0.95 to 0.99)	0.96 (0.95 to 0.99)	0.96 (0.95 to 0.99)
Ischemic heart disease	200 g/day	Both	Both										0.85 (0.78 to 0.92)	0.85 (0.78 to 0.92)	0.85 (0.78 to 0.92)	0.88 (0.81 to 0.93)	0.88 (0.82 to 0.94)	0.89 (0.83 to 0.94)	0.91 (0.85 to 0.95)	0.92 (0.87 to 0.96)	0.92 (0.88 to 0.96)	0.93 (0.89 to 0.96)	0.94 (0.9 to 0.97)	0.94 (0.9 to 0.97)	0.94 (0.9 to 0.97)	0.94 (0.9 to 0.97)	0.94 (0.9 to 0.97)
Ischemic heart disease	300 g/day	Both	Both										0.8 (0.74 to 0.87)	0.8 (0.74 to 0.87)	0.8 (0.74 to 0.87)	0.83 (0.78 to 0.89)	0.84 (0.79 to 0.9)	0.85 (0.8 to 0.91)	0.87 (0.83 to 0.92)	0.89 (0.85 to 0.93)	0.9 (0.86 to 0.93)	0.91 (0.87 to 0.94)	0.91 (0.88 to 0.94)	0.91 (0.88 to 0.94)	0.91 (0.88 to 0.94)	0.91 (0.88 to 0.94)	0.91 (0.88 to 0.94)
Ischemic stroke	0 g/day	Both	Both										1 (1 to 1)	1 (1 to 1)	1 (1 to 1)	1 (1 to 1)	1 (1 to 1)	1 (1 to 1)	1 (1 to 1)	1 (1 to 1)	1 (1 to 1)	1 (1 to 1)	1 (1 to 1)	1 (1 to 1)	1 (1 to 1)	1 (1 to 1)	1 (1 to 1)
Ischemic stroke	100 g/day	Both	Both										0.94 (0.9 to 1)	0.94 (0.9 to 1)	0.94 (0.9 to 1)	0.95 (0.92 to 1)	0.96 (0.93 to 1)	0.97 (0.94 to 1)	0.97 (0.95 to 1)	0.98 (0.96 to 1)	0.98 (0.97 to 1)	0.98 (0.97 to 1)	0.99 (0.98 to 1)	0.99 (0.98 to 1)	0.99 (0.98 to 1)	0.99 (0.98 to 1)	0.99 (0.98 to 1)
Ischemic stroke	200 g/day	Both	Both										0.9 (0.82 to 0.99)	0.9 (0.82 to 0.99)	0.9 (0.82 to 0.99)	0.92 (0.85 to 1)	0.93 (0.87 to 1)	0.94 (0.89 to 1)	0.95 (0.91 to 1)	0.96 (0.92 to 1)	0.97 (0.94 to 1)	0.97 (0.95 to 1)	0.98 (0.96 to 1)	0.98 (0.96 to 1)	0.98 (0.96 to 1)	0.98 (0.96 to 1)	0.98 (0.96 to 1)
Ischemic stroke	300 g/day	Both	Both										0.86 (0.76 to 0.97)	0.86 (0.76 to 0.97)	0.86 (0.76 to 0.97)	0.89 (0.8 to 0.97)	0.9 (0.83 to 0.98)	0.92 (0.85 to 0.98)	0.93 (0.88 to 0.98)	0.94 (0.9 to 0.99)	0.95 (0.92 to 0.99)	0.96 (0.93 to 0.99)	0.97 (0.94 to 0.99)	0.97 (0.94 to 0.99)	0.97 (0.94 to 0.99)	0.97 (0.94 to 0.99)	0.97 (0.94 to 0.99)
Intracerebral hemorrhage	0 g/day	Both	Both										1 (1 to 1)	1 (1 to 1)	1 (1 to 1)	1 (1 to 1)	1 (1 to 1)	1 (1 to 1)	1 (1 to 1)	1 (1 to 1)	1 (1 to 1)	1 (1 to 1)	1 (1 to 1)	1 (1 to 1)	1 (1 to 1)	1 (1 to 1)	1 (1 to 1)
Intracerebral hemorrhage	100 g/day	Both	Both										0.92 (0.88 to 0.99)	0.92 (0.88 to 0.99)	0.92 (0.88 to 0.99)	0.93 (0.9 to 1)	0.93 (0.91 to 1)	0.94 (0.92 to 1)	0.95 (0.92 to 1)	0.95 (0.93 to 1)	0.96 (0.94 to 1)	0.96 (0.95 to 1)	0.97 (0.95 to 1)	0.97 (0.95 to 1)	0.97 (0.95 to 1)	0.97 (0.95 to 1)	0.97 (0.95 to 1)
Intracerebral hemorrhage	200 g/day	Both	Both										0.85 (0.78 to 0.97)	0.85 (0.78 to 0.97)	0.85 (0.78 to 0.97)	0.88 (0.81 to 0.97)	0.88 (0.82 to 0.97)	0.89 (0.83 to 0.98)	0.9 (0.85 to 0.98)	0.91 (0.87 to 0.98)	0.92 (0.88 to 0.98)	0.93 (0.89 to 0.98)	0.94 (0.91 to 0.99)	0.94 (0.91 to 0.99)	0.94 (0.91 to 0.99)	0.94 (0.91 to 0.99)	0.94 (0.91 to 0.99)
Intracerebral hemorrhage	300 g/day	Both	Both										0.82 (0.72 to 0.94)	0.82 (0.72 to 0.94)	0.82 (0.72 to 0.94)	0.85 (0.77 to 0.95)	0.86 (0.78 to 0.95)	0.87 (0.79 to 0.96)	0.88 (0.81 to 0.96)	0.89 (0.83 to 0.97)	0.9 (0.85 to 0.97)	0.92 (0.87 to 0.97)	0.93 (0.88 to 0.98)	0.93 (0.88 to 0.98)	0.93 (0.88 to 0.98)	0.93 (0.88 to 0.98)	0.93 (0.88 to 0.98)
Subarachnoid hemorrhage	0 g/day	Both	Both										1 (1 to 1)	1 (1 to 1)	1 (1 to 1)	1 (1 to 1)	1 (1 to 1)	1 (1 to 1)	1 (1 to 1)	1 (1 to 1)	1 (1 to 1)	1 (1 to 1)	1 (1 to 1)	1 (1 to 1)	1 (1 to 1)	1 (1 to 1)	1 (1 to 1)
Subarachnoid hemorrhage	100 g/day	Both	Both										0.92 (0.88 to 0.99)	0.92 (0.88 to 0.99)	0.92 (0.88 to 0.99)	0.93 (0.9 to 1)	0.93 (0.91 to 1)	0.94 (0.92 to 1)	0.95 (0.92 to 1)	0.95 (0.93 to 1)	0.96 (0.94 to 1)	0.96 (0.95 to 1)	0.97 (0.95 to 1)	0.97 (0.95 to 1)	0.97 (0.95 to 1)	0.97 (0.95 to 1)	0.97 (0.95 to 1)
Subarachnoid hemorrhage	200 g/day	Both	Both										0.85 (0.78 to 0.97)	0.85 (0.78 to 0.97)	0.85 (0.78 to 0.97)	0.88 (0.81 to 0.97)	0.88 (0.82 to 0.97)	0.89 (0.83 to 0.98)	0.9 (0.85 to 0.98)	0.91 (0.87 to 0.98)	0.92 (0.88 to 0.98)	0.93 (0.89 to 0.98)	0.94 (0.91 to 0.99)	0.94 (0.91 to 0.99)	0.94 (0.91 to 0.99)	0.94 (0.91 to 0.99)	0.94 (0.91 to 0.99)
Subarachnoid hemorrhage	300 g/day	Both	Both										0.82 (0.72 to 0.94)	0.82 (0.72 to 0.94)	0.82 (0.72 to 0.94)	0.85 (0.77 to 0.95)	0.86 (0.78 to 0.95)	0.87 (0.79 to 0.96)	0.88 (0.81 to 0.96)	0.89 (0.83 to 0.97)	0.9 (0.85 to 0.97)	0.92 (0.87 to 0.97)	0.93 (0.88 to 0.98)	0.93 (0.88 to 0.98)	0.93 (0.88 to 0.98)	0.93 (0.88 to 0.98)	0.93 (0.88 to 0.98)
Diet low in whole grains
Colon and rectum cancer	0 g/day	Both	Both										1 (1 to 1)	1 (1 to 1)	1 (1 to 1)	1 (1 to 1)	1 (1 to 1)	1 (1 to 1)	1 (1 to 1)	1 (1 to 1)	1 (1 to 1)	1 (1 to 1)	1 (1 to 1)	1 (1 to 1)	1 (1 to 1)	1 (1 to 1)	1 (1 to 1)
Colon and rectum cancer	50 g/day	Both	Both										0.93 (0.88 to 0.99)	0.93 (0.88 to 0.99)	0.93 (0.88 to 0.99)	0.93 (0.88 to 0.99)	0.93 (0.88 to 0.99)	0.93 (0.88 to 0.99)	0.93 (0.88 to 0.99)	0.93 (0.88 to 0.99)	0.93 (0.88 to 0.99)	0.93 (0.88 to 0.99)	0.93 (0.88 to 0.99)	0.93 (0.88 to 0.99)	0.93 (0.88 to 0.99)	0.93 (0.88 to 0.99)	0.93 (0.88 to 0.99)
Colon and rectum cancer	100 g/day	Both	Both										0.87 (0.81 to 0.96)	0.87 (0.81 to 0.96)	0.87 (0.81 to 0.96)	0.87 (0.81 to 0.96)	0.87 (0.81 to 0.96)	0.87 (0.81 to 0.96)	0.87 (0.81 to 0.96)	0.87 (0.81 to 0.96)	0.87 (0.81 to 0.96)	0.87 (0.81 to 0.96)	0.87 (0.81 to 0.96)	0.87 (0.81 to 0.96)	0.87 (0.81 to 0.96)	0.87 (0.81 to 0.96)	0.87 (0.81 to 0.96)
Colon and rectum cancer	150 g/day	Both	Both										0.79 (0.73 to 0.93)	0.79 (0.73 to 0.93)	0.79 (0.73 to 0.93)	0.79 (0.73 to 0.93)	0.79 (0.73 to 0.93)	0.79 (0.73 to 0.93)	0.79 (0.73 to 0.93)	0.79 (0.73 to 0.93)	0.79 (0.73 to 0.93)	0.79 (0.73 to 0.93)	0.79 (0.73 to 0.93)	0.79 (0.73 to 0.93)	0.79 (0.73 to 0.93)	0.79 (0.73 to 0.93)	0.79 (0.73 to 0.93)
Ischemic heart disease	0 g/day	Both	Both										1 (1 to 1)	1 (1 to 1)	1 (1 to 1)	1 (1 to 1)	1 (1 to 1)	1 (1 to 1)	1 (1 to 1)	1 (1 to 1)	1 (1 to 1)	1 (1 to 1)	1 (1 to 1)	1 (1 to 1)	1 (1 to 1)	1 (1 to 1)	1 (1 to 1)
Ischemic heart disease	50 g/day	Both	Both										0.8 (0.74 to 0.96)	0.8 (0.74 to 0.96)	0.8 (0.74 to 0.96)	0.83 (0.78 to 0.97)	0.83 (0.79 to 0.97)	0.85 (0.8 to 0.97)	0.87 (0.83 to 0.97)	0.88 (0.85 to 0.98)	0.89 (0.86 to 0.98)	0.9 (0.87 to 0.98)	0.91 (0.88 to 0.98)	0.91 (0.88 to 0.98)	0.91 (0.88 to 0.98)	0.91 (0.88 to 0.98)	0.91 (0.88 to 0.98)
Ischemic heart disease	100 g/day	Both	Both										0.65 (0.56 to 0.92)	0.65 (0.56 to 0.92)	0.65 (0.56 to 0.92)	0.7 (0.62 to 0.93)	0.71 (0.63 to 0.94)	0.73 (0.65 to 0.94)	0.76 (0.69 to 0.95)	0.79 (0.72 to 0.95)	0.8 (0.75 to 0.96)	0.82 (0.77 to 0.96)	0.83 (0.78 to 0.97)	0.83 (0.78 to 0.97)	0.83 (0.78 to 0.97)	0.83 (0.78 to 0.97)	0.83 (0.78 to 0.97)
Ischemic heart disease	150 g/day	Both	Both										0.63 (0.54 to 0.87)	0.63 (0.54 to 0.87)	0.63 (0.54 to 0.87)	0.68 (0.6 to 0.89)	0.69 (0.62 to 0.9)	0.71 (0.64 to 0.9)	0.75 (0.68 to 0.92)	0.77 (0.72 to 0.93)	0.79 (0.74 to 0.93)	0.81 (0.76 to 0.94)	0.82 (0.78 to 0.94)	0.82 (0.78 to 0.94)	0.82 (0.78 to 0.94)	0.82 (0.78 to 0.94)	0.82 (0.78 to 0.94)
Ischemic stroke	0 g/day	Both	Both										1 (1 to 1)	1 (1 to 1)	1 (1 to 1)	1 (1 to 1)	1 (1 to 1)	1 (1 to 1)	1 (1 to 1)	1 (1 to 1)	1 (1 to 1)	1 (1 to 1)	1 (1 to 1)	1 (1 to 1)	1 (1 to 1)	1 (1 to 1)	1 (1 to 1)
Ischemic stroke	50 g/day	Both	Both										0.93 (0.9 to 1)	0.93 (0.9 to 1)	0.93 (0.9 to 1)	0.94 (0.92 to 1)	0.95 (0.93 to 1)	0.96 (0.94 to 1)	0.96 (0.95 to 1)	0.97 (0.96 to 1)	0.98 (0.97 to 1)	0.98 (0.97 to 1)	0.98 (0.98 to 1)	0.98 (0.98 to 1)	0.98 (0.98 to 1)	0.98 (0.98 to 1)	0.98 (0.98 to 1)
Ischemic stroke	100 g/day	Both	Both										0.86 (0.81 to 0.98)	0.86 (0.81 to 0.98)	0.86 (0.81 to 0.98)	0.89 (0.84 to 0.98)	0.9 (0.86 to 0.99)	0.92 (0.89 to 0.99)	0.93 (0.9 to 0.99)	0.94 (0.92 to 0.99)	0.95 (0.93 to 0.99)	0.96 (0.95 to 0.99)	0.97 (0.96 to 1)	0.97 (0.96 to 1)	0.97 (0.96 to 1)	0.97 (0.96 to 1)	0.97 (0.96 to 1)
Ischemic stroke	150 g/day	Both	Both										0.83 (0.75 to 0.96)	0.83 (0.75 to 0.96)	0.83 (0.75 to 0.96)	0.86 (0.8 to 0.97)	0.88 (0.82 to 0.97)	0.9 (0.85 to 0.98)	0.91 (0.87 to 0.98)	0.93 (0.9 to 0.98)	0.94 (0.91 to 0.99)	0.95 (0.93 to 0.99)	0.96 (0.94 to 0.99)	0.96 (0.94 to 0.99)	0.96 (0.94 to 0.99)	0.96 (0.94 to 0.99)	0.96 (0.94 to 0.99)
Diabetes mellitus type 2	0 g/day	Both	Both										1 (1 to 1)	1 (1 to 1)	1 (1 to 1)	1 (1 to 1)	1 (1 to 1)	1 (1 to 1)	1 (1 to 1)	1 (1 to 1)	1 (1 to 1)	1 (1 to 1)	1 (1 to 1)	1 (1 to 1)	1 (1 to 1)	1 (1 to 1)	1 (1 to 1)
Diabetes mellitus type 2	50 g/day	Both	Both										0.98 (0.97 to 1)	0.98 (0.97 to 1)	0.98 (0.97 to 1)	0.98 (0.97 to 1)	0.98 (0.97 to 1)	0.98 (0.97 to 1)	0.98 (0.97 to 1)	0.98 (0.97 to 1)	0.98 (0.97 to 1)	0.98 (0.97 to 1)	0.98 (0.97 to 1)	0.98 (0.97 to 1)	0.98 (0.97 to 1)	0.98 (0.97 to 1)	0.98 (0.97 to 1)
Diabetes mellitus type 2	100 g/day	Both	Both										0.96 (0.94 to 0.99)	0.96 (0.94 to 0.99)	0.96 (0.94 to 0.99)	0.96 (0.94 to 0.99)	0.96 (0.94 to 0.99)	0.96 (0.94 to 0.99)	0.96 (0.94 to 0.99)	0.96 (0.94 to 0.99)	0.96 (0.94 to 0.99)	0.96 (0.94 to 0.99)	0.96 (0.94 to 0.99)	0.96 (0.94 to 0.99)	0.96 (0.94 to 0.99)	0.96 (0.94 to 0.99)	0.96 (0.94 to 0.99)
Diabetes mellitus type 2	150 g/day	Both	Both										0.94 (0.91 to 0.98)	0.94 (0.91 to 0.98)	0.94 (0.91 to 0.98)	0.94 (0.91 to 0.98)	0.94 (0.91 to 0.98)	0.94 (0.91 to 0.98)	0.94 (0.91 to 0.98)	0.94 (0.91 to 0.98)	0.94 (0.91 to 0.98)	0.94 (0.91 to 0.98)	0.94 (0.91 to 0.98)	0.94 (0.91 to 0.98)	0.94 (0.91 to 0.98)	0.94 (0.91 to 0.98)	0.94 (0.91 to 0.98)
Diet low in nuts and seeds
Ischemic heart disease	0 g/day	Both	Both										1 (1 to 1)	1 (1 to 1)	1 (1 to 1)	1 (1 to 1)	1 (1 to 1)	1 (1 to 1)	1 (1 to 1)	1 (1 to 1)	1 (1 to 1)	1 (1 to 1)	1 (1 to 1)	1 (1 to 1)	1 (1 to 1)	1 (1 to 1)	1 (1 to 1)
Ischemic heart disease	7 g/day	Both	Both										0.77 (0.72 to 0.85)	0.77 (0.72 to 0.85)	0.77 (0.72 to 0.85)	0.81 (0.76 to 0.87)	0.81 (0.77 to 0.88)	0.83 (0.79 to 0.89)	0.85 (0.81 to 0.9)	0.87 (0.83 to 0.91)	0.88 (0.85 to 0.92)	0.89 (0.86 to 0.93)	0.9 (0.87 to 0.93)	0.9 (0.87 to 0.93)	0.9 (0.87 to 0.93)	0.9 (0.87 to 0.93)	0.9 (0.87 to 0.93)
Ischemic heart disease	14 g/day	Both	Both										0.74 (0.68 to 0.83)	0.74 (0.68 to 0.83)	0.74 (0.68 to 0.83)	0.78 (0.72 to 0.86)	0.79 (0.73 to 0.86)	0.8 (0.75 to 0.88)	0.83 (0.78 to 0.89)	0.85 (0.81 to 0.9)	0.86 (0.82 to 0.91)	0.87 (0.84 to 0.92)	0.88 (0.85 to 0.93)	0.88 (0.85 to 0.93)	0.88 (0.85 to 0.93)	0.88 (0.85 to 0.93)	0.88 (0.85 to 0.93)
Ischemic heart disease	21 g/day	Both	Both										0.73 (0.66 to 0.83)	0.73 (0.66 to 0.83)	0.73 (0.66 to 0.83)	0.77 (0.71 to 0.85)	0.78 (0.72 to 0.86)	0.8 (0.74 to 0.87)	0.82 (0.77 to 0.89)	0.84 (0.8 to 0.9)	0.86 (0.82 to 0.91)	0.87 (0.83 to 0.92)	0.88 (0.84 to 0.92)	0.88 (0.84 to 0.92)	0.88 (0.84 to 0.92)	0.88 (0.84 to 0.92)	0.88 (0.84 to 0.92)
Ischemic heart disease	28 g/day	Both	Both										0.72 (0.65 to 0.82)	0.72 (0.65 to 0.82)	0.72 (0.65 to 0.82)	0.76 (0.7 to 0.85)	0.77 (0.71 to 0.86)	0.79 (0.73 to 0.87)	0.82 (0.76 to 0.88)	0.84 (0.79 to 0.9)	0.85 (0.81 to 0.91)	0.86 (0.82 to 0.92)	0.87 (0.84 to 0.92)	0.87 (0.84 to 0.92)	0.87 (0.84 to 0.92)	0.87 (0.84 to 0.92)	0.87 (0.84 to 0.92)
Diabetes mellitus type 2	0 g/day	Both	Both										1 (1 to 1)	1 (1 to 1)	1 (1 to 1)	1 (1 to 1)	1 (1 to 1)	1 (1 to 1)	1 (1 to 1)	1 (1 to 1)	1 (1 to 1)	1 (1 to 1)	1 (1 to 1)	1 (1 to 1)	1 (1 to 1)	1 (1 to 1)	1 (1 to 1)
Diabetes mellitus type 2	7 g/day	Both	Both										0.98 (0.96 to 1)	0.98 (0.96 to 1)	0.98 (0.96 to 1)	0.98 (0.96 to 1)	0.98 (0.96 to 1)	0.98 (0.96 to 1)	0.98 (0.96 to 1)	0.98 (0.96 to 1)	0.98 (0.96 to 1)	0.98 (0.96 to 1)	0.98 (0.96 to 1)	0.98 (0.96 to 1)	0.98 (0.96 to 1)	0.98 (0.96 to 1)	0.98 (0.96 to 1)
Diabetes mellitus type 2	14 g/day	Both	Both										0.97 (0.93 to 1)	0.97 (0.93 to 1)	0.97 (0.93 to 1)	0.97 (0.93 to 1)	0.97 (0.93 to 1)	0.97 (0.93 to 1)	0.97 (0.93 to 1)	0.97 (0.93 to 1)	0.97 (0.93 to 1)	0.97 (0.93 to 1)	0.97 (0.93 to 1)	0.97 (0.93 to 1)	0.97 (0.93 to 1)	0.97 (0.93 to 1)	0.97 (0.93 to 1)
Diabetes mellitus type 2	21 g/day	Both	Both										0.97 (0.93 to 1)	0.97 (0.93 to 1)	0.97 (0.93 to 1)	0.97 (0.93 to 1)	0.97 (0.93 to 1)	0.97 (0.93 to 1)	0.97 (0.93 to 1)	0.97 (0.93 to 1)	0.97 (0.93 to 1)	0.97 (0.93 to 1)	0.97 (0.93 to 1)	0.97 (0.93 to 1)	0.97 (0.93 to 1)	0.97 (0.93 to 1)	0.97 (0.93 to 1)
Diabetes mellitus type 2	28 g/day	Both	Both										0.96 (0.92 to 1)	0.96 (0.92 to 1)	0.96 (0.92 to 1)	0.96 (0.92 to 1)	0.96 (0.92 to 1)	0.96 (0.92 to 1)	0.96 (0.92 to 1)	0.96 (0.92 to 1)	0.96 (0.92 to 1)	0.96 (0.92 to 1)	0.96 (0.92 to 1)	0.96 (0.92 to 1)	0.96 (0.92 to 1)	0.96 (0.92 to 1)	0.96 (0.92 to 1)
Diet low in milk
Colon and rectum cancer	0 g/day	Both	Both										1 (1 to 1)	1 (1 to 1)	1 (1 to 1)	1 (1 to 1)	1 (1 to 1)	1 (1 to 1)	1 (1 to 1)	1 (1 to 1)	1 (1 to 1)	1 (1 to 1)	1 (1 to 1)	1 (1 to 1)	1 (1 to 1)	1 (1 to 1)	1 (1 to 1)
Colon and rectum cancer	60 g/day	Both	Both										0.97 (0.94 to 1)	0.97 (0.94 to 1)	0.97 (0.94 to 1)	0.97 (0.94 to 1)	0.97 (0.94 to 1)	0.97 (0.94 to 1)	0.97 (0.94 to 1)	0.97 (0.94 to 1)	0.97 (0.94 to 1)	0.97 (0.94 to 1)	0.97 (0.94 to 1)	0.97 (0.94 to 1)	0.97 (0.94 to 1)	0.97 (0.94 to 1)	0.97 (0.94 to 1)
Colon and rectum cancer	120 g/day	Both	Both										0.95 (0.9 to 0.99)	0.95 (0.9 to 0.99)	0.95 (0.9 to 0.99)	0.95 (0.9 to 0.99)	0.95 (0.9 to 0.99)	0.95 (0.9 to 0.99)	0.95 (0.9 to 0.99)	0.95 (0.9 to 0.99)	0.95 (0.9 to 0.99)	0.95 (0.9 to 0.99)	0.95 (0.9 to 0.99)	0.95 (0.9 to 0.99)	0.95 (0.9 to 0.99)	0.95 (0.9 to 0.99)	0.95 (0.9 to 0.99)
Colon and rectum cancer	180 g/day	Both	Both										0.92 (0.87 to 0.97)	0.92 (0.87 to 0.97)	0.92 (0.87 to 0.97)	0.92 (0.87 to 0.97)	0.92 (0.87 to 0.97)	0.92 (0.87 to 0.97)	0.92 (0.87 to 0.97)	0.92 (0.87 to 0.97)	0.92 (0.87 to 0.97)	0.92 (0.87 to 0.97)	0.92 (0.87 to 0.97)	0.92 (0.87 to 0.97)	0.92 (0.87 to 0.97)	0.92 (0.87 to 0.97)	0.92 (0.87 to 0.97)
Colon and rectum cancer	240 g/day	Both	Both										0.89 (0.84 to 0.94)	0.89 (0.84 to 0.94)	0.89 (0.84 to 0.94)	0.89 (0.84 to 0.94)	0.89 (0.84 to 0.94)	0.89 (0.84 to 0.94)	0.89 (0.84 to 0.94)	0.89 (0.84 to 0.94)	0.89 (0.84 to 0.94)	0.89 (0.84 to 0.94)	0.89 (0.84 to 0.94)	0.89 (0.84 to 0.94)	0.89 (0.84 to 0.94)	0.89 (0.84 to 0.94)	0.89 (0.84 to 0.94)
Diet high in red meat
Breast cancer	0 g/day	Both	Both										1 (1 to 1)	1 (1 to 1)	1 (1 to 1)	1 (1 to 1)	1 (1 to 1)	1 (1 to 1)	1 (1 to 1)	1 (1 to 1)	1 (1 to 1)	1 (1 to 1)	1 (1 to 1)	1 (1 to 1)	1 (1 to 1)	1 (1 to 1)	1 (1 to 1)
Breast cancer	50 g/day	Both	Both										1.05 (1.03 to 1.07)	1.05 (1.03 to 1.07)	1.05 (1.03 to 1.07)	1.05 (1.03 to 1.07)	1.05 (1.03 to 1.07)	1.05 (1.03 to 1.07)	1.05 (1.03 to 1.07)	1.05 (1.03 to 1.07)	1.05 (1.03 to 1.07)	1.05 (1.03 to 1.07)	1.05 (1.03 to 1.07)	1.05 (1.03 to 1.07)	1.05 (1.03 to 1.07)	1.05 (1.03 to 1.07)	1.05 (1.03 to 1.07)
Breast cancer	100 g/day	Both	Both										1.07 (1.03 to 1.12)	1.07 (1.03 to 1.12)	1.07 (1.03 to 1.12)	1.07 (1.03 to 1.12)	1.07 (1.03 to 1.12)	1.07 (1.03 to 1.12)	1.07 (1.03 to 1.12)	1.07 (1.03 to 1.12)	1.07 (1.03 to 1.12)	1.07 (1.03 to 1.12)	1.07 (1.03 to 1.12)	1.07 (1.03 to 1.12)	1.07 (1.03 to 1.12)	1.07 (1.03 to 1.12)	1.07 (1.03 to 1.12)
Breast cancer	150 g/day	Both	Both										1.08 (1.03 to 1.18)	1.08 (1.03 to 1.18)	1.08 (1.03 to 1.18)	1.08 (1.03 to 1.18)	1.08 (1.03 to 1.18)	1.08 (1.03 to 1.18)	1.08 (1.03 to 1.18)	1.08 (1.03 to 1.18)	1.08 (1.03 to 1.18)	1.08 (1.03 to 1.18)	1.08 (1.03 to 1.18)	1.08 (1.03 to 1.18)	1.08 (1.03 to 1.18)	1.08 (1.03 to 1.18)	1.08 (1.03 to 1.18)
Breast cancer	200 g/day	Both	Both										1.1 (1.03 to 1.24)	1.1 (1.03 to 1.24)	1.1 (1.03 to 1.24)	1.1 (1.03 to 1.24)	1.1 (1.03 to 1.24)	1.1 (1.03 to 1.24)	1.1 (1.03 to 1.24)	1.1 (1.03 to 1.24)	1.1 (1.03 to 1.24)	1.1 (1.03 to 1.24)	1.1 (1.03 to 1.24)	1.1 (1.03 to 1.24)	1.1 (1.03 to 1.24)	1.1 (1.03 to 1.24)	1.1 (1.03 to 1.24)
Colon and rectum cancer	0 g/day	Both	Both										1 (1 to 1)	1 (1 to 1)	1 (1 to 1)	1 (1 to 1)	1 (1 to 1)	1 (1 to 1)	1 (1 to 1)	1 (1 to 1)	1 (1 to 1)	1 (1 to 1)	1 (1 to 1)	1 (1 to 1)	1 (1 to 1)	1 (1 to 1)	1 (1 to 1)
Colon and rectum cancer	50 g/day	Both	Both										1.08 (1.02 to 1.16)	1.08 (1.02 to 1.16)	1.08 (1.02 to 1.16)	1.08 (1.02 to 1.16)	1.08 (1.02 to 1.16)	1.08 (1.02 to 1.16)	1.08 (1.02 to 1.16)	1.08 (1.02 to 1.16)	1.08 (1.02 to 1.16)	1.08 (1.02 to 1.16)	1.08 (1.02 to 1.16)	1.08 (1.02 to 1.16)	1.08 (1.02 to 1.16)	1.08 (1.02 to 1.16)	1.08 (1.02 to 1.16)
Colon and rectum cancer	100 g/day	Both	Both										1.16 (1.08 to 1.25)	1.16 (1.08 to 1.25)	1.16 (1.08 to 1.25)	1.16 (1.08 to 1.25)	1.16 (1.08 to 1.25)	1.16 (1.08 to 1.25)	1.16 (1.08 to 1.25)	1.16 (1.08 to 1.25)	1.16 (1.08 to 1.25)	1.16 (1.08 to 1.25)	1.16 (1.08 to 1.25)	1.16 (1.08 to 1.25)	1.16 (1.08 to 1.25)	1.16 (1.08 to 1.25)	1.16 (1.08 to 1.25)
Colon and rectum cancer	150 g/day	Both	Both										1.22 (1.1 to 1.35)	1.22 (1.1 to 1.35)	1.22 (1.1 to 1.35)	1.22 (1.1 to 1.35)	1.22 (1.1 to 1.35)	1.22 (1.1 to 1.35)	1.22 (1.1 to 1.35)	1.22 (1.1 to 1.35)	1.22 (1.1 to 1.35)	1.22 (1.1 to 1.35)	1.22 (1.1 to 1.35)	1.22 (1.1 to 1.35)	1.22 (1.1 to 1.35)	1.22 (1.1 to 1.35)	1.22 (1.1 to 1.35)
Colon and rectum cancer	200 g/day	Both	Both										1.27 (1.11 to 1.46)	1.27 (1.11 to 1.46)	1.27 (1.11 to 1.46)	1.27 (1.11 to 1.46)	1.27 (1.11 to 1.46)	1.27 (1.11 to 1.46)	1.27 (1.11 to 1.46)	1.27 (1.11 to 1.46)	1.27 (1.11 to 1.46)	1.27 (1.11 to 1.46)	1.27 (1.11 to 1.46)	1.27 (1.11 to 1.46)	1.27 (1.11 to 1.46)	1.27 (1.11 to 1.46)	1.27 (1.11 to 1.46)
Ischemic heart disease	0 g/day	Both	Both										1 (1 to 1)	1 (1 to 1)	1 (1 to 1)	1 (1 to 1)	1 (1 to 1)	1 (1 to 1)	1 (1 to 1)	1 (1 to 1)	1 (1 to 1)	1 (1 to 1)	1 (1 to 1)	1 (1 to 1)	1 (1 to 1)	1 (1 to 1)	1 (1 to 1)
Ischemic heart disease	50 g/day	Both	Both										1.15 (1.01 to 1.3)	1.15 (1.01 to 1.3)	1.15 (1.01 to 1.3)	1.12 (1.01 to 1.24)	1.11 (1.01 to 1.23)	1.1 (1.01 to 1.21)	1.09 (1.01 to 1.18)	1.08 (1.01 to 1.15)	1.07 (1.01 to 1.14)	1.06 (1.01 to 1.12)	1.06 (1.01 to 1.11)	1.06 (1.01 to 1.11)	1.06 (1.01 to 1.11)	1.06 (1.01 to 1.11)	1.06 (1.01 to 1.11)
Ischemic heart disease	100 g/day	Both	Both										1.34 (1.14 to 1.56)	1.34 (1.14 to 1.56)	1.34 (1.14 to 1.56)	1.27 (1.12 to 1.44)	1.26 (1.11 to 1.42)	1.24 (1.1 to 1.38)	1.2 (1.09 to 1.32)	1.17 (1.08 to 1.28)	1.15 (1.07 to 1.25)	1.14 (1.06 to 1.22)	1.13 (1.06 to 1.2)	1.13 (1.06 to 1.2)	1.13 (1.06 to 1.2)	1.13 (1.06 to 1.2)	1.13 (1.06 to 1.2)
Ischemic heart disease	150 g/day	Both	Both										1.47 (1.21 to 1.76)	1.47 (1.21 to 1.76)	1.47 (1.21 to 1.76)	1.37 (1.17 to 1.6)	1.35 (1.16 to 1.57)	1.32 (1.15 to 1.51)	1.27 (1.13 to 1.43)	1.23 (1.11 to 1.36)	1.21 (1.1 to 1.32)	1.19 (1.09 to 1.29)	1.17 (1.08 to 1.26)	1.17 (1.08 to 1.26)	1.17 (1.08 to 1.26)	1.17 (1.08 to 1.26)	1.17 (1.08 to 1.26)
Ischemic heart disease	200 g/day	Both	Both										1.6 (1.25 to 2.01)	1.6 (1.25 to 2.01)	1.6 (1.25 to 2.01)	1.47 (1.2 to 1.78)	1.45 (1.19 to 1.74)	1.4 (1.17 to 1.66)	1.34 (1.15 to 1.55)	1.29 (1.13 to 1.47)	1.26 (1.12 to 1.41)	1.23 (1.1 to 1.37)	1.21 (1.1 to 1.34)	1.21 (1.1 to 1.34)	1.21 (1.1 to 1.34)	1.21 (1.1 to 1.34)	1.21 (1.1 to 1.34)
Ischemic stroke	0 g/day	Both	Both										1 (1 to 1)	1 (1 to 1)	1 (1 to 1)	1 (1 to 1)	1 (1 to 1)	1 (1 to 1)	1 (1 to 1)	1 (1 to 1)	1 (1 to 1)	1 (1 to 1)	1 (1 to 1)	1 (1 to 1)	1 (1 to 1)	1 (1 to 1)	1 (1 to 1)
Ischemic stroke	50 g/day	Both	Both										1.47 (1.25 to 1.63)	1.47 (1.25 to 1.63)	1.47 (1.25 to 1.63)	1.36 (1.19 to 1.48)	1.3 (1.16 to 1.39)	1.25 (1.13 to 1.32)	1.2 (1.11 to 1.26)	1.16 (1.09 to 1.21)	1.13 (1.07 to 1.17)	1.11 (1.06 to 1.13)	1.08 (1.05 to 1.11)	1.08 (1.05 to 1.11)	1.08 (1.05 to 1.11)	1.08 (1.05 to 1.11)	1.08 (1.05 to 1.11)
Ischemic stroke	100 g/day	Both	Both										1.72 (1.44 to 1.97)	1.72 (1.44 to 1.97)	1.72 (1.44 to 1.97)	1.54 (1.33 to 1.72)	1.45 (1.28 to 1.59)	1.36 (1.23 to 1.47)	1.29 (1.19 to 1.38)	1.23 (1.15 to 1.3)	1.19 (1.12 to 1.24)	1.15 (1.1 to 1.19)	1.12 (1.08 to 1.15)	1.12 (1.08 to 1.15)	1.12 (1.08 to 1.15)	1.12 (1.08 to 1.15)	1.12 (1.08 to 1.15)
Ischemic stroke	150 g/day	Both	Both										1.87 (1.46 to 2.3)	1.87 (1.46 to 2.3)	1.87 (1.46 to 2.3)	1.65 (1.35 to 1.94)	1.53 (1.3 to 1.76)	1.43 (1.24 to 1.61)	1.34 (1.2 to 1.48)	1.27 (1.16 to 1.38)	1.22 (1.13 to 1.3)	1.17 (1.1 to 1.24)	1.14 (1.08 to 1.19)	1.14 (1.08 to 1.19)	1.14 (1.08 to 1.19)	1.14 (1.08 to 1.19)	1.14 (1.08 to 1.19)
Ischemic stroke	200 g/day	Both	Both										2.03 (1.47 to 2.7)	2.03 (1.47 to 2.7)	2.03 (1.47 to 2.7)	1.75 (1.36 to 2.21)	1.61 (1.3 to 1.97)	1.49 (1.25 to 1.76)	1.39 (1.2 to 1.6)	1.31 (1.16 to 1.47)	1.25 (1.13 to 1.37)	1.2 (1.11 to 1.29)	1.16 (1.08 to 1.23)	1.16 (1.08 to 1.23)	1.16 (1.08 to 1.23)	1.16 (1.08 to 1.23)	1.16 (1.08 to 1.23)
Intracerebral hemorrhage	0 g/day	Both	Both										1 (1 to 1)	1 (1 to 1)	1 (1 to 1)	1 (1 to 1)	1 (1 to 1)	1 (1 to 1)	1 (1 to 1)	1 (1 to 1)	1 (1 to 1)	1 (1 to 1)	1 (1 to 1)	1 (1 to 1)	1 (1 to 1)	1 (1 to 1)	1 (1 to 1)
Intracerebral hemorrhage	50 g/day	Both	Both										1.32 (1.17 to 1.47)	1.32 (1.17 to 1.47)	1.32 (1.17 to 1.47)	1.26 (1.13 to 1.37)	1.24 (1.13 to 1.34)	1.22 (1.12 to 1.31)	1.2 (1.1 to 1.28)	1.17 (1.09 to 1.24)	1.15 (1.08 to 1.21)	1.13 (1.07 to 1.19)	1.11 (1.06 to 1.16)	1.11 (1.06 to 1.16)	1.11 (1.06 to 1.16)	1.11 (1.06 to 1.16)	1.11 (1.06 to 1.16)
Intracerebral hemorrhage	100 g/day	Both	Both										1.43 (1.26 to 1.61)	1.43 (1.26 to 1.61)	1.43 (1.26 to 1.61)	1.34 (1.21 to 1.47)	1.32 (1.19 to 1.44)	1.29 (1.18 to 1.4)	1.26 (1.16 to 1.35)	1.23 (1.14 to 1.31)	1.2 (1.12 to 1.27)	1.17 (1.11 to 1.24)	1.15 (1.09 to 1.2)	1.15 (1.09 to 1.2)	1.15 (1.09 to 1.2)	1.15 (1.09 to 1.2)	1.15 (1.09 to 1.2)
Intracerebral hemorrhage	150 g/day	Both	Both										1.47 (1.26 to 1.76)	1.47 (1.26 to 1.76)	1.47 (1.26 to 1.76)	1.37 (1.21 to 1.59)	1.35 (1.2 to 1.55)	1.32 (1.18 to 1.5)	1.28 (1.16 to 1.43)	1.24 (1.14 to 1.38)	1.22 (1.13 to 1.33)	1.19 (1.11 to 1.29)	1.16 (1.09 to 1.24)	1.16 (1.09 to 1.24)	1.16 (1.09 to 1.24)	1.16 (1.09 to 1.24)	1.16 (1.09 to 1.24)
Intracerebral hemorrhage	200 g/day	Both	Both										1.51 (1.27 to 1.97)	1.51 (1.27 to 1.97)	1.51 (1.27 to 1.97)	1.4 (1.21 to 1.74)	1.37 (1.2 to 1.68)	1.34 (1.18 to 1.62)	1.3 (1.16 to 1.54)	1.26 (1.14 to 1.47)	1.23 (1.13 to 1.41)	1.2 (1.11 to 1.35)	1.17 (1.09 to 1.29)	1.17 (1.09 to 1.29)	1.17 (1.09 to 1.29)	1.17 (1.09 to 1.29)	1.17 (1.09 to 1.29)
Subarachnoid hemorrhage	0 g/day	Both	Both										1 (1 to 1)	1 (1 to 1)	1 (1 to 1)	1 (1 to 1)	1 (1 to 1)	1 (1 to 1)	1 (1 to 1)	1 (1 to 1)	1 (1 to 1)	1 (1 to 1)	1 (1 to 1)	1 (1 to 1)	1 (1 to 1)	1 (1 to 1)	1 (1 to 1)
Subarachnoid hemorrhage	50 g/day	Both	Both										1.32 (1.17 to 1.47)	1.32 (1.17 to 1.47)	1.32 (1.17 to 1.47)	1.26 (1.13 to 1.37)	1.24 (1.13 to 1.34)	1.22 (1.12 to 1.31)	1.2 (1.1 to 1.28)	1.17 (1.09 to 1.24)	1.15 (1.08 to 1.21)	1.13 (1.07 to 1.19)	1.11 (1.06 to 1.16)	1.11 (1.06 to 1.16)	1.11 (1.06 to 1.16)	1.11 (1.06 to 1.16)	1.11 (1.06 to 1.16)
Subarachnoid hemorrhage	100 g/day	Both	Both										1.43 (1.26 to 1.61)	1.43 (1.26 to 1.61)	1.43 (1.26 to 1.61)	1.34 (1.21 to 1.47)	1.32 (1.19 to 1.44)	1.29 (1.18 to 1.4)	1.26 (1.16 to 1.35)	1.23 (1.14 to 1.31)	1.2 (1.12 to 1.27)	1.17 (1.11 to 1.24)	1.15 (1.09 to 1.2)	1.15 (1.09 to 1.2)	1.15 (1.09 to 1.2)	1.15 (1.09 to 1.2)	1.15 (1.09 to 1.2)
Subarachnoid hemorrhage	150 g/day	Both	Both										1.47 (1.26 to 1.76)	1.47 (1.26 to 1.76)	1.47 (1.26 to 1.76)	1.37 (1.21 to 1.59)	1.35 (1.2 to 1.55)	1.32 (1.18 to 1.5)	1.28 (1.16 to 1.43)	1.24 (1.14 to 1.38)	1.22 (1.13 to 1.33)	1.19 (1.11 to 1.29)	1.16 (1.09 to 1.24)	1.16 (1.09 to 1.24)	1.16 (1.09 to 1.24)	1.16 (1.09 to 1.24)	1.16 (1.09 to 1.24)
Subarachnoid hemorrhage	200 g/day	Both	Both										1.51 (1.27 to 1.97)	1.51 (1.27 to 1.97)	1.51 (1.27 to 1.97)	1.4 (1.21 to 1.74)	1.37 (1.2 to 1.68)	1.34 (1.18 to 1.62)	1.3 (1.16 to 1.54)	1.26 (1.14 to 1.47)	1.23 (1.13 to 1.41)	1.2 (1.11 to 1.35)	1.17 (1.09 to 1.29)	1.17 (1.09 to 1.29)	1.17 (1.09 to 1.29)	1.17 (1.09 to 1.29)	1.17 (1.09 to 1.29)
Diabetes mellitus type 2	0 g/day	Both	Both										1 (1 to 1)	1 (1 to 1)	1 (1 to 1)	1 (1 to 1)	1 (1 to 1)	1 (1 to 1)	1 (1 to 1)	1 (1 to 1)	1 (1 to 1)	1 (1 to 1)	1 (1 to 1)	1 (1 to 1)	1 (1 to 1)	1 (1 to 1)	1 (1 to 1)
Diabetes mellitus type 2	50 g/day	Both	Both										1.14 (1.1 to 1.19)	1.14 (1.1 to 1.19)	1.14 (1.1 to 1.19)	1.14 (1.1 to 1.19)	1.14 (1.1 to 1.19)	1.14 (1.1 to 1.19)	1.14 (1.1 to 1.19)	1.14 (1.1 to 1.19)	1.14 (1.1 to 1.19)	1.14 (1.1 to 1.19)	1.14 (1.1 to 1.19)	1.14 (1.1 to 1.19)	1.14 (1.1 to 1.19)	1.14 (1.1 to 1.19)	1.14 (1.1 to 1.19)
Diabetes mellitus type 2	100 g/day	Both	Both										1.2 (1.13 to 1.27)	1.2 (1.13 to 1.27)	1.2 (1.13 to 1.27)	1.2 (1.13 to 1.27)	1.2 (1.13 to 1.27)	1.2 (1.13 to 1.27)	1.2 (1.13 to 1.27)	1.2 (1.13 to 1.27)	1.2 (1.13 to 1.27)	1.2 (1.13 to 1.27)	1.2 (1.13 to 1.27)	1.2 (1.13 to 1.27)	1.2 (1.13 to 1.27)	1.2 (1.13 to 1.27)	1.2 (1.13 to 1.27)
Diabetes mellitus type 2	150 g/day	Both	Both										1.24 (1.14 to 1.36)	1.24 (1.14 to 1.36)	1.24 (1.14 to 1.36)	1.24 (1.14 to 1.36)	1.24 (1.14 to 1.36)	1.24 (1.14 to 1.36)	1.24 (1.14 to 1.36)	1.24 (1.14 to 1.36)	1.24 (1.14 to 1.36)	1.24 (1.14 to 1.36)	1.24 (1.14 to 1.36)	1.24 (1.14 to 1.36)	1.24 (1.14 to 1.36)	1.24 (1.14 to 1.36)	1.24 (1.14 to 1.36)
Diabetes mellitus type 2	200 g/day	Both	Both										1.27 (1.14 to 1.45)	1.27 (1.14 to 1.45)	1.27 (1.14 to 1.45)	1.27 (1.14 to 1.45)	1.27 (1.14 to 1.45)	1.27 (1.14 to 1.45)	1.27 (1.14 to 1.45)	1.27 (1.14 to 1.45)	1.27 (1.14 to 1.45)	1.27 (1.14 to 1.45)	1.27 (1.14 to 1.45)	1.27 (1.14 to 1.45)	1.27 (1.14 to 1.45)	1.27 (1.14 to 1.45)	1.27 (1.14 to 1.45)
Diet high in processed meat
Colon and rectum cancer	0 g/day	Both	Both										1 (1 to 1)	1 (1 to 1)	1 (1 to 1)	1 (1 to 1)	1 (1 to 1)	1 (1 to 1)	1 (1 to 1)	1 (1 to 1)	1 (1 to 1)	1 (1 to 1)	1 (1 to 1)	1 (1 to 1)	1 (1 to 1)	1 (1 to 1)	1 (1 to 1)
Colon and rectum cancer	25 g/day	Both	Both										1.06 (1.02 to 1.1)	1.06 (1.02 to 1.1)	1.06 (1.02 to 1.1)	1.06 (1.02 to 1.1)	1.06 (1.02 to 1.1)	1.06 (1.02 to 1.1)	1.06 (1.02 to 1.1)	1.06 (1.02 to 1.1)	1.06 (1.02 to 1.1)	1.06 (1.02 to 1.1)	1.06 (1.02 to 1.1)	1.06 (1.02 to 1.1)	1.06 (1.02 to 1.1)	1.06 (1.02 to 1.1)	1.06 (1.02 to 1.1)
Colon and rectum cancer	50 g/day	Both	Both										1.08 (1.03 to 1.13)	1.08 (1.03 to 1.13)	1.08 (1.03 to 1.13)	1.08 (1.03 to 1.13)	1.08 (1.03 to 1.13)	1.08 (1.03 to 1.13)	1.08 (1.03 to 1.13)	1.08 (1.03 to 1.13)	1.08 (1.03 to 1.13)	1.08 (1.03 to 1.13)	1.08 (1.03 to 1.13)	1.08 (1.03 to 1.13)	1.08 (1.03 to 1.13)	1.08 (1.03 to 1.13)	1.08 (1.03 to 1.13)
Colon and rectum cancer	75 g/day	Both	Both										1.09 (1.03 to 1.18)	1.09 (1.03 to 1.18)	1.09 (1.03 to 1.18)	1.09 (1.03 to 1.18)	1.09 (1.03 to 1.18)	1.09 (1.03 to 1.18)	1.09 (1.03 to 1.18)	1.09 (1.03 to 1.18)	1.09 (1.03 to 1.18)	1.09 (1.03 to 1.18)	1.09 (1.03 to 1.18)	1.09 (1.03 to 1.18)	1.09 (1.03 to 1.18)	1.09 (1.03 to 1.18)	1.09 (1.03 to 1.18)
Colon and rectum cancer	100 g/day	Both	Both										1.1 (1.03 to 1.22)	1.1 (1.03 to 1.22)	1.1 (1.03 to 1.22)	1.1 (1.03 to 1.22)	1.1 (1.03 to 1.22)	1.1 (1.03 to 1.22)	1.1 (1.03 to 1.22)	1.1 (1.03 to 1.22)	1.1 (1.03 to 1.22)	1.1 (1.03 to 1.22)	1.1 (1.03 to 1.22)	1.1 (1.03 to 1.22)	1.1 (1.03 to 1.22)	1.1 (1.03 to 1.22)	1.1 (1.03 to 1.22)
Ischemic heart disease	0 g/day	Both	Both										1 (1 to 1)	1 (1 to 1)	1 (1 to 1)	1 (1 to 1)	1 (1 to 1)	1 (1 to 1)	1 (1 to 1)	1 (1 to 1)	1 (1 to 1)	1 (1 to 1)	1 (1 to 1)	1 (1 to 1)	1 (1 to 1)	1 (1 to 1)	1 (1 to 1)
Ischemic heart disease	25 g/day	Both	Both										1.13 (1 to 1.26)	1.13 (1 to 1.26)	1.13 (1 to 1.26)	1.11 (1 to 1.21)	1.1 (1 to 1.2)	1.1 (1 to 1.19)	1.08 (1 to 1.16)	1.07 (1 to 1.14)	1.06 (1 to 1.12)	1.06 (1 to 1.11)	1.05 (1 to 1.1)	1.05 (1 to 1.1)	1.05 (1 to 1.1)	1.05 (1 to 1.1)	1.05 (1 to 1.1)
Ischemic heart disease	50 g/day	Both	Both										1.17 (1.01 to 1.31)	1.17 (1.01 to 1.31)	1.17 (1.01 to 1.31)	1.13 (1.01 to 1.25)	1.13 (1.01 to 1.24)	1.12 (1.01 to 1.22)	1.1 (1.01 to 1.18)	1.09 (1.01 to 1.16)	1.08 (1.01 to 1.14)	1.07 (1.01 to 1.13)	1.06 (1.01 to 1.12)	1.06 (1.01 to 1.12)	1.06 (1.01 to 1.12)	1.06 (1.01 to 1.12)	1.06 (1.01 to 1.12)
Ischemic heart disease	75 g/day	Both	Both										1.2 (1.02 to 1.4)	1.2 (1.02 to 1.4)	1.2 (1.02 to 1.4)	1.16 (1.01 to 1.32)	1.15 (1.01 to 1.31)	1.14 (1.01 to 1.28)	1.12 (1.01 to 1.24)	1.1 (1.01 to 1.2)	1.09 (1.01 to 1.18)	1.08 (1.01 to 1.16)	1.08 (1.01 to 1.15)	1.08 (1.01 to 1.15)	1.08 (1.01 to 1.15)	1.08 (1.01 to 1.15)	1.08 (1.01 to 1.15)
Ischemic heart disease	100 g/day	Both	Both										1.23 (1.02 to 1.51)	1.23 (1.02 to 1.51)	1.23 (1.02 to 1.51)	1.18 (1.01 to 1.41)	1.18 (1.01 to 1.39)	1.16 (1.01 to 1.35)	1.14 (1.01 to 1.3)	1.12 (1.01 to 1.25)	1.11 (1.01 to 1.23)	1.1 (1.01 to 1.2)	1.09 (1.01 to 1.19)	1.09 (1.01 to 1.19)	1.09 (1.01 to 1.19)	1.09 (1.01 to 1.19)	1.09 (1.01 to 1.19)
Diabetes mellitus type 2	0 g/day	Both	Both										1 (1 to 1)	1 (1 to 1)	1 (1 to 1)	1 (1 to 1)	1 (1 to 1)	1 (1 to 1)	1 (1 to 1)	1 (1 to 1)	1 (1 to 1)	1 (1 to 1)	1 (1 to 1)	1 (1 to 1)	1 (1 to 1)	1 (1 to 1)	1 (1 to 1)
Diabetes mellitus type 2	25 g/day	Both	Both										1.17 (1.11 to 1.22)	1.17 (1.11 to 1.22)	1.17 (1.11 to 1.22)	1.17 (1.11 to 1.22)	1.17 (1.11 to 1.22)	1.17 (1.11 to 1.22)	1.17 (1.11 to 1.22)	1.17 (1.11 to 1.22)	1.17 (1.11 to 1.22)	1.17 (1.11 to 1.22)	1.17 (1.11 to 1.22)	1.17 (1.11 to 1.22)	1.17 (1.11 to 1.22)	1.17 (1.11 to 1.22)	1.17 (1.11 to 1.22)
Diabetes mellitus type 2	50 g/day	Both	Both										1.2 (1.12 to 1.27)	1.2 (1.12 to 1.27)	1.2 (1.12 to 1.27)	1.2 (1.12 to 1.27)	1.2 (1.12 to 1.27)	1.2 (1.12 to 1.27)	1.2 (1.12 to 1.27)	1.2 (1.12 to 1.27)	1.2 (1.12 to 1.27)	1.2 (1.12 to 1.27)	1.2 (1.12 to 1.27)	1.2 (1.12 to 1.27)	1.2 (1.12 to 1.27)	1.2 (1.12 to 1.27)	1.2 (1.12 to 1.27)
Diabetes mellitus type 2	75 g/day	Both	Both										1.21 (1.12 to 1.31)	1.21 (1.12 to 1.31)	1.21 (1.12 to 1.31)	1.21 (1.12 to 1.31)	1.21 (1.12 to 1.31)	1.21 (1.12 to 1.31)	1.21 (1.12 to 1.31)	1.21 (1.12 to 1.31)	1.21 (1.12 to 1.31)	1.21 (1.12 to 1.31)	1.21 (1.12 to 1.31)	1.21 (1.12 to 1.31)	1.21 (1.12 to 1.31)	1.21 (1.12 to 1.31)	1.21 (1.12 to 1.31)
Diabetes mellitus type 2	100 g/day	Both	Both										1.22 (1.12 to 1.36)	1.22 (1.12 to 1.36)	1.22 (1.12 to 1.36)	1.22 (1.12 to 1.36)	1.22 (1.12 to 1.36)	1.22 (1.12 to 1.36)	1.22 (1.12 to 1.36)	1.22 (1.12 to 1.36)	1.22 (1.12 to 1.36)	1.22 (1.12 to 1.36)	1.22 (1.12 to 1.36)	1.22 (1.12 to 1.36)	1.22 (1.12 to 1.36)	1.22 (1.12 to 1.36)	1.22 (1.12 to 1.36)
Diet high in sugar-sweetened beverages
Ischemic heart disease	0 g/day	Both	Both										1 (1 to 1)	1 (1 to 1)	1 (1 to 1)	1 (1 to 1)	1 (1 to 1)	1 (1 to 1)	1 (1 to 1)	1 (1 to 1)	1 (1 to 1)	1 (1 to 1)	1 (1 to 1)	1 (1 to 1)	1 (1 to 1)	1 (1 to 1)	1 (1 to 1)
Ischemic heart disease	60 g/day	Both	Both										1.02 (1 to 1.04)	1.02 (1 to 1.04)	1.02 (1 to 1.04)	1.02 (1 to 1.03)	1.02 (1 to 1.03)	1.02 (1 to 1.03)	1.01 (1 to 1.03)	1.01 (1 to 1.02)	1.01 (1 to 1.02)	1.01 (1 to 1.02)	1.01 (1 to 1.02)	1.01 (1 to 1.02)	1.01 (1 to 1.02)	1.01 (1 to 1.02)	1.01 (1 to 1.02)
Ischemic heart disease	120 g/day	Both	Both										1.05 (1 to 1.08)	1.05 (1 to 1.08)	1.05 (1 to 1.08)	1.04 (1 to 1.07)	1.04 (1 to 1.06)	1.04 (1 to 1.06)	1.03 (1 to 1.05)	1.03 (1 to 1.04)	1.02 (1 to 1.04)	1.02 (1 to 1.04)	1.02 (1 to 1.03)	1.02 (1 to 1.03)	1.02 (1 to 1.03)	1.02 (1 to 1.03)	1.02 (1 to 1.03)
Ischemic heart disease	180 g/day	Both	Both										1.08 (1 to 1.12)	1.08 (1 to 1.12)	1.08 (1 to 1.12)	1.06 (1 to 1.1)	1.06 (1 to 1.1)	1.06 (1 to 1.09)	1.05 (1 to 1.08)	1.04 (1 to 1.07)	1.04 (1 to 1.06)	1.03 (1 to 1.05)	1.03 (1 to 1.05)	1.03 (1 to 1.05)	1.03 (1 to 1.05)	1.03 (1 to 1.05)	1.03 (1 to 1.05)
Ischemic heart disease	240 g/day	Both	Both										1.1 (1.01 to 1.16)	1.1 (1.01 to 1.16)	1.1 (1.01 to 1.16)	1.08 (1.01 to 1.13)	1.08 (1.01 to 1.12)	1.07 (1.01 to 1.11)	1.06 (1.01 to 1.1)	1.06 (1.01 to 1.08)	1.05 (1 to 1.08)	1.04 (1 to 1.07)	1.04 (1 to 1.06)	1.04 (1 to 1.06)	1.04 (1 to 1.06)	1.04 (1 to 1.06)	1.04 (1 to 1.06)
Diabetes mellitus type 2	0 g/day	Both	Both										1 (1 to 1)	1 (1 to 1)	1 (1 to 1)	1 (1 to 1)	1 (1 to 1)	1 (1 to 1)	1 (1 to 1)	1 (1 to 1)	1 (1 to 1)	1 (1 to 1)	1 (1 to 1)	1 (1 to 1)	1 (1 to 1)	1 (1 to 1)	1 (1 to 1)
Diabetes mellitus type 2	60 g/day	Both	Both										1.03 (1 to 1.05)	1.03 (1 to 1.05)	1.03 (1 to 1.05)	1.03 (1 to 1.05)	1.03 (1 to 1.05)	1.03 (1 to 1.05)	1.03 (1 to 1.05)	1.03 (1 to 1.05)	1.03 (1 to 1.05)	1.03 (1 to 1.05)	1.03 (1 to 1.05)	1.03 (1 to 1.05)	1.03 (1 to 1.05)	1.03 (1 to 1.05)	1.03 (1 to 1.05)
Diabetes mellitus type 2	120 g/day	Both	Both										1.06 (1.02 to 1.1)	1.06 (1.02 to 1.1)	1.06 (1.02 to 1.1)	1.06 (1.02 to 1.1)	1.06 (1.02 to 1.1)	1.06 (1.02 to 1.1)	1.06 (1.02 to 1.1)	1.06 (1.02 to 1.1)	1.06 (1.02 to 1.1)	1.06 (1.02 to 1.1)	1.06 (1.02 to 1.1)	1.06 (1.02 to 1.1)	1.06 (1.02 to 1.1)	1.06 (1.02 to 1.1)	1.06 (1.02 to 1.1)
Diabetes mellitus type 2	180 g/day	Both	Both										1.1 (1.05 to 1.14)	1.1 (1.05 to 1.14)	1.1 (1.05 to 1.14)	1.1 (1.05 to 1.14)	1.1 (1.05 to 1.14)	1.1 (1.05 to 1.14)	1.1 (1.05 to 1.14)	1.1 (1.05 to 1.14)	1.1 (1.05 to 1.14)	1.1 (1.05 to 1.14)	1.1 (1.05 to 1.14)	1.1 (1.05 to 1.14)	1.1 (1.05 to 1.14)	1.1 (1.05 to 1.14)	1.1 (1.05 to 1.14)
Diabetes mellitus type 2	240 g/day	Both	Both										1.13 (1.07 to 1.18)	1.13 (1.07 to 1.18)	1.13 (1.07 to 1.18)	1.13 (1.07 to 1.18)	1.13 (1.07 to 1.18)	1.13 (1.07 to 1.18)	1.13 (1.07 to 1.18)	1.13 (1.07 to 1.18)	1.13 (1.07 to 1.18)	1.13 (1.07 to 1.18)	1.13 (1.07 to 1.18)	1.13 (1.07 to 1.18)	1.13 (1.07 to 1.18)	1.13 (1.07 to 1.18)	1.13 (1.07 to 1.18)
Diet low in fibre
Colon and rectum cancer	0 g/day	Both	Both										1 (1 to 1)	1 (1 to 1)	1 (1 to 1)	1 (1 to 1)	1 (1 to 1)	1 (1 to 1)	1 (1 to 1)	1 (1 to 1)	1 (1 to 1)	1 (1 to 1)	1 (1 to 1)	1 (1 to 1)	1 (1 to 1)	1 (1 to 1)	1 (1 to 1)
Colon and rectum cancer	10 g/day	Both	Both										0.91 (0.89 to 0.97)	0.91 (0.89 to 0.97)	0.91 (0.89 to 0.97)	0.91 (0.89 to 0.97)	0.91 (0.89 to 0.97)	0.91 (0.89 to 0.97)	0.91 (0.89 to 0.97)	0.91 (0.89 to 0.97)	0.91 (0.89 to 0.97)	0.91 (0.89 to 0.97)	0.91 (0.89 to 0.97)	0.91 (0.89 to 0.97)	0.91 (0.89 to 0.97)	0.91 (0.89 to 0.97)	0.91 (0.89 to 0.97)
Colon and rectum cancer	20 g/day	Both	Both										0.87 (0.83 to 0.93)	0.87 (0.83 to 0.93)	0.87 (0.83 to 0.93)	0.87 (0.83 to 0.93)	0.87 (0.83 to 0.93)	0.87 (0.83 to 0.93)	0.87 (0.83 to 0.93)	0.87 (0.83 to 0.93)	0.87 (0.83 to 0.93)	0.87 (0.83 to 0.93)	0.87 (0.83 to 0.93)	0.87 (0.83 to 0.93)	0.87 (0.83 to 0.93)	0.87 (0.83 to 0.93)	0.87 (0.83 to 0.93)
Colon and rectum cancer	30 g/day	Both	Both										0.87 (0.83 to 0.92)	0.87 (0.83 to 0.92)	0.87 (0.83 to 0.92)	0.87 (0.83 to 0.92)	0.87 (0.83 to 0.92)	0.87 (0.83 to 0.92)	0.87 (0.83 to 0.92)	0.87 (0.83 to 0.92)	0.87 (0.83 to 0.92)	0.87 (0.83 to 0.92)	0.87 (0.83 to 0.92)	0.87 (0.83 to 0.92)	0.87 (0.83 to 0.92)	0.87 (0.83 to 0.92)	0.87 (0.83 to 0.92)
Ischemic heart disease	0 g/day	Both	Both										1 (1 to 1)	1 (1 to 1)	1 (1 to 1)	1 (1 to 1)	1 (1 to 1)	1 (1 to 1)	1 (1 to 1)	1 (1 to 1)	1 (1 to 1)	1 (1 to 1)	1 (1 to 1)	1 (1 to 1)	1 (1 to 1)	1 (1 to 1)	1 (1 to 1)
Ischemic heart disease	10 g/day	Both	Both										0.8 (0.68 to 0.91)	0.8 (0.68 to 0.91)	0.8 (0.68 to 0.91)	0.83 (0.73 to 0.93)	0.84 (0.74 to 0.93)	0.85 (0.76 to 0.94)	0.87 (0.79 to 0.94)	0.88 (0.81 to 0.95)	0.89 (0.83 to 0.96)	0.9 (0.84 to 0.96)	0.91 (0.85 to 0.96)	0.91 (0.85 to 0.96)	0.91 (0.85 to 0.96)	0.91 (0.85 to 0.96)	0.91 (0.85 to 0.96)
Ischemic heart disease	20 g/day	Both	Both										0.65 (0.54 to 0.77)	0.65 (0.54 to 0.77)	0.65 (0.54 to 0.77)	0.7 (0.6 to 0.81)	0.71 (0.61 to 0.82)	0.73 (0.64 to 0.83)	0.76 (0.68 to 0.85)	0.79 (0.71 to 0.87)	0.81 (0.74 to 0.88)	0.82 (0.76 to 0.89)	0.83 (0.77 to 0.9)	0.83 (0.77 to 0.9)	0.83 (0.77 to 0.9)	0.83 (0.77 to 0.9)	0.83 (0.77 to 0.9)
Ischemic heart disease	30 g/day	Both	Both										0.64 (0.53 to 0.77)	0.64 (0.53 to 0.77)	0.64 (0.53 to 0.77)	0.69 (0.59 to 0.8)	0.7 (0.61 to 0.81)	0.72 (0.63 to 0.82)	0.75 (0.67 to 0.85)	0.78 (0.71 to 0.86)	0.8 (0.73 to 0.88)	0.82 (0.75 to 0.89)	0.83 (0.77 to 0.9)	0.83 (0.77 to 0.9)	0.83 (0.77 to 0.9)	0.83 (0.77 to 0.9)	0.83 (0.77 to 0.9)
Ischemic stroke	0 g/day	Both	Both										1 (1 to 1)	1 (1 to 1)	1 (1 to 1)	1 (1 to 1)	1 (1 to 1)	1 (1 to 1)	1 (1 to 1)	1 (1 to 1)	1 (1 to 1)	1 (1 to 1)	1 (1 to 1)	1 (1 to 1)	1 (1 to 1)	1 (1 to 1)	1 (1 to 1)
Ischemic stroke	10 g/day	Both	Both										0.83 (0.69 to 0.97)	0.83 (0.69 to 0.97)	0.83 (0.69 to 0.97)	0.86 (0.74 to 0.98)	0.88 (0.78 to 0.98)	0.9 (0.81 to 0.98)	0.91 (0.84 to 0.99)	0.93 (0.87 to 0.99)	0.94 (0.89 to 0.99)	0.95 (0.91 to 0.99)	0.96 (0.93 to 0.99)	0.96 (0.93 to 0.99)	0.96 (0.93 to 0.99)	0.96 (0.93 to 0.99)	0.96 (0.93 to 0.99)
Ischemic stroke	20 g/day	Both	Both										0.66 (0.54 to 0.8)	0.66 (0.54 to 0.8)	0.66 (0.54 to 0.8)	0.72 (0.61 to 0.84)	0.75 (0.66 to 0.86)	0.79 (0.71 to 0.88)	0.82 (0.75 to 0.9)	0.85 (0.79 to 0.92)	0.87 (0.82 to 0.93)	0.9 (0.85 to 0.94)	0.92 (0.88 to 0.95)	0.92 (0.88 to 0.95)	0.92 (0.88 to 0.95)	0.92 (0.88 to 0.95)	0.92 (0.88 to 0.95)
Ischemic stroke	30 g/day	Both	Both										0.65 (0.52 to 0.8)	0.65 (0.52 to 0.8)	0.65 (0.52 to 0.8)	0.71 (0.6 to 0.83)	0.74 (0.64 to 0.86)	0.78 (0.69 to 0.88)	0.81 (0.74 to 0.9)	0.84 (0.78 to 0.92)	0.87 (0.81 to 0.93)	0.89 (0.84 to 0.94)	0.91 (0.87 to 0.95)	0.91 (0.87 to 0.95)	0.91 (0.87 to 0.95)	0.91 (0.87 to 0.95)	0.91 (0.87 to 0.95)
Intracerebral hemorrhage	0 g/day	Both	Both										1 (1 to 1)	1 (1 to 1)	1 (1 to 1)	1 (1 to 1)	1 (1 to 1)	1 (1 to 1)	1 (1 to 1)	1 (1 to 1)	1 (1 to 1)	1 (1 to 1)	1 (1 to 1)	1 (1 to 1)	1 (1 to 1)	1 (1 to 1)	1 (1 to 1)
Intracerebral hemorrhage	10 g/day	Both	Both										0.88 (0.78 to 0.98)	0.88 (0.78 to 0.98)	0.88 (0.78 to 0.98)	0.9 (0.81 to 0.98)	0.9 (0.82 to 0.98)	0.91 (0.83 to 0.99)	0.92 (0.85 to 0.99)	0.93 (0.87 to 0.99)	0.94 (0.88 to 0.99)	0.94 (0.89 to 0.99)	0.95 (0.91 to 0.99)	0.95 (0.91 to 0.99)	0.95 (0.91 to 0.99)	0.95 (0.91 to 0.99)	0.95 (0.91 to 0.99)
Intracerebral hemorrhage	20 g/day	Both	Both										0.75 (0.66 to 0.86)	0.75 (0.66 to 0.86)	0.75 (0.66 to 0.86)	0.79 (0.71 to 0.88)	0.8 (0.73 to 0.89)	0.82 (0.74 to 0.9)	0.83 (0.77 to 0.91)	0.85 (0.79 to 0.92)	0.86 (0.81 to 0.93)	0.88 (0.83 to 0.93)	0.9 (0.85 to 0.94)	0.9 (0.85 to 0.94)	0.9 (0.85 to 0.94)	0.9 (0.85 to 0.94)	0.9 (0.85 to 0.94)
Intracerebral hemorrhage	30 g/day	Both	Both										0.74 (0.64 to 0.86)	0.74 (0.64 to 0.86)	0.74 (0.64 to 0.86)	0.78 (0.7 to 0.88)	0.79 (0.71 to 0.89)	0.81 (0.73 to 0.89)	0.83 (0.75 to 0.91)	0.84 (0.78 to 0.92)	0.86 (0.8 to 0.92)	0.88 (0.82 to 0.93)	0.89 (0.85 to 0.94)	0.89 (0.85 to 0.94)	0.89 (0.85 to 0.94)	0.89 (0.85 to 0.94)	0.89 (0.85 to 0.94)
Subarachnoid hemorrhage	0 g/day	Both	Both										1 (1 to 1)	1 (1 to 1)	1 (1 to 1)	1 (1 to 1)	1 (1 to 1)	1 (1 to 1)	1 (1 to 1)	1 (1 to 1)	1 (1 to 1)	1 (1 to 1)	1 (1 to 1)	1 (1 to 1)	1 (1 to 1)	1 (1 to 1)	1 (1 to 1)
Subarachnoid hemorrhage	10 g/day	Both	Both										0.88 (0.78 to 0.98)	0.88 (0.78 to 0.98)	0.88 (0.78 to 0.98)	0.9 (0.81 to 0.98)	0.9 (0.82 to 0.98)	0.91 (0.83 to 0.99)	0.92 (0.85 to 0.99)	0.93 (0.87 to 0.99)	0.94 (0.88 to 0.99)	0.94 (0.89 to 0.99)	0.95 (0.91 to 0.99)	0.95 (0.91 to 0.99)	0.95 (0.91 to 0.99)	0.95 (0.91 to 0.99)	0.95 (0.91 to 0.99)
Subarachnoid hemorrhage	20 g/day	Both	Both										0.75 (0.66 to 0.86)	0.75 (0.66 to 0.86)	0.75 (0.66 to 0.86)	0.79 (0.71 to 0.88)	0.8 (0.73 to 0.89)	0.82 (0.74 to 0.9)	0.83 (0.77 to 0.91)	0.85 (0.79 to 0.92)	0.86 (0.81 to 0.93)	0.88 (0.83 to 0.93)	0.9 (0.85 to 0.94)	0.9 (0.85 to 0.94)	0.9 (0.85 to 0.94)	0.9 (0.85 to 0.94)	0.9 (0.85 to 0.94)
Subarachnoid hemorrhage	30 g/day	Both	Both										0.74 (0.64 to 0.86)	0.74 (0.64 to 0.86)	0.74 (0.64 to 0.86)	0.78 (0.7 to 0.88)	0.79 (0.71 to 0.89)	0.81 (0.73 to 0.89)	0.83 (0.75 to 0.91)	0.84 (0.78 to 0.92)	0.86 (0.8 to 0.92)	0.88 (0.82 to 0.93)	0.89 (0.85 to 0.94)	0.89 (0.85 to 0.94)	0.89 (0.85 to 0.94)	0.89 (0.85 to 0.94)	0.89 (0.85 to 0.94)
Diabetes mellitus type 2	0 g/day	Both	Both										1 (1 to 1)	1 (1 to 1)	1 (1 to 1)	1 (1 to 1)	1 (1 to 1)	1 (1 to 1)	1 (1 to 1)	1 (1 to 1)	1 (1 to 1)	1 (1 to 1)	1 (1 to 1)	1 (1 to 1)	1 (1 to 1)	1 (1 to 1)	1 (1 to 1)
Diabetes mellitus type 2	10 g/day	Both	Both										0.94 (0.9 to 0.99)	0.94 (0.9 to 0.99)	0.94 (0.9 to 0.99)	0.94 (0.9 to 0.99)	0.94 (0.9 to 0.99)	0.94 (0.9 to 0.99)	0.94 (0.9 to 0.99)	0.94 (0.9 to 0.99)	0.94 (0.9 to 0.99)	0.94 (0.9 to 0.99)	0.94 (0.9 to 0.99)	0.94 (0.9 to 0.99)	0.94 (0.9 to 0.99)	0.94 (0.9 to 0.99)	0.94 (0.9 to 0.99)
Diabetes mellitus type 2	20 g/day	Both	Both										0.9 (0.86 to 0.95)	0.9 (0.86 to 0.95)	0.9 (0.86 to 0.95)	0.9 (0.86 to 0.95)	0.9 (0.86 to 0.95)	0.9 (0.86 to 0.95)	0.9 (0.86 to 0.95)	0.9 (0.86 to 0.95)	0.9 (0.86 to 0.95)	0.9 (0.86 to 0.95)	0.9 (0.86 to 0.95)	0.9 (0.86 to 0.95)	0.9 (0.86 to 0.95)	0.9 (0.86 to 0.95)	0.9 (0.86 to 0.95)
Diabetes mellitus type 2	30 g/day	Both	Both										0.88 (0.84 to 0.93)	0.88 (0.84 to 0.93)	0.88 (0.84 to 0.93)	0.88 (0.84 to 0.93)	0.88 (0.84 to 0.93)	0.88 (0.84 to 0.93)	0.88 (0.84 to 0.93)	0.88 (0.84 to 0.93)	0.88 (0.84 to 0.93)	0.88 (0.84 to 0.93)	0.88 (0.84 to 0.93)	0.88 (0.84 to 0.93)	0.88 (0.84 to 0.93)	0.88 (0.84 to 0.93)	0.88 (0.84 to 0.93)
Diet low in calcium
Colon and rectum cancer	0.3 g/day	Both	Both										0.93 (0.9 to 0.98)	0.93 (0.9 to 0.98)	0.93 (0.9 to 0.98)	0.93 (0.9 to 0.98)	0.93 (0.9 to 0.98)	0.93 (0.9 to 0.98)	0.93 (0.9 to 0.98)	0.93 (0.9 to 0.98)	0.93 (0.9 to 0.98)	0.93 (0.9 to 0.98)	0.93 (0.9 to 0.98)	0.93 (0.9 to 0.98)	0.93 (0.9 to 0.98)	0.93 (0.9 to 0.98)	0.93 (0.9 to 0.98)
Colon and rectum cancer	0.6 g/day	Both	Both										0.8 (0.75 to 0.89)	0.8 (0.75 to 0.89)	0.8 (0.75 to 0.89)	0.8 (0.75 to 0.89)	0.8 (0.75 to 0.89)	0.8 (0.75 to 0.89)	0.8 (0.75 to 0.89)	0.8 (0.75 to 0.89)	0.8 (0.75 to 0.89)	0.8 (0.75 to 0.89)	0.8 (0.75 to 0.89)	0.8 (0.75 to 0.89)	0.8 (0.75 to 0.89)	0.8 (0.75 to 0.89)	0.8 (0.75 to 0.89)
Colon and rectum cancer	0.9 g/day	Both	Both										0.76 (0.7 to 0.82)	0.76 (0.7 to 0.82)	0.76 (0.7 to 0.82)	0.76 (0.7 to 0.82)	0.76 (0.7 to 0.82)	0.76 (0.7 to 0.82)	0.76 (0.7 to 0.82)	0.76 (0.7 to 0.82)	0.76 (0.7 to 0.82)	0.76 (0.7 to 0.82)	0.76 (0.7 to 0.82)	0.76 (0.7 to 0.82)	0.76 (0.7 to 0.82)	0.76 (0.7 to 0.82)	0.76 (0.7 to 0.82)
Colon and rectum cancer	1.2 g/day	Both	Both										0.69 (0.64 to 0.75)	0.69 (0.64 to 0.75)	0.69 (0.64 to 0.75)	0.69 (0.64 to 0.75)	0.69 (0.64 to 0.75)	0.69 (0.64 to 0.75)	0.69 (0.64 to 0.75)	0.69 (0.64 to 0.75)	0.69 (0.64 to 0.75)	0.69 (0.64 to 0.75)	0.69 (0.64 to 0.75)	0.69 (0.64 to 0.75)	0.69 (0.64 to 0.75)	0.69 (0.64 to 0.75)	0.69 (0.64 to 0.75)
Diet low in seafood omega-3 fatty acids
Ischemic heart disease	0 g/day	Both	Both										1 (1 to 1)	1 (1 to 1)	1 (1 to 1)	1 (1 to 1)	1 (1 to 1)	1 (1 to 1)	1 (1 to 1)	1 (1 to 1)	1 (1 to 1)	1 (1 to 1)	1 (1 to 1)	1 (1 to 1)	1 (1 to 1)	1 (1 to 1)	1 (1 to 1)
Ischemic heart disease	0.1 g/day	Both	Both										0.98 (0.97 to 1)	0.98 (0.97 to 1)	0.98 (0.97 to 1)	0.98 (0.98 to 1)	0.98 (0.98 to 1)	0.99 (0.98 to 1)	0.99 (0.98 to 1)	0.99 (0.99 to 1)	0.99 (0.99 to 1)	0.99 (0.99 to 1)	0.99 (0.99 to 1)	0.99 (0.99 to 1)	0.99 (0.99 to 1)	0.99 (0.99 to 1)	0.99 (0.99 to 1)
Ischemic heart disease	0.2 g/day	Both	Both										0.96 (0.95 to 0.99)	0.96 (0.95 to 0.99)	0.96 (0.95 to 0.99)	0.97 (0.96 to 0.99)	0.97 (0.96 to 0.99)	0.97 (0.96 to 0.99)	0.98 (0.97 to 0.99)	0.98 (0.97 to 0.99)	0.98 (0.97 to 1)	0.98 (0.98 to 1)	0.98 (0.98 to 1)	0.98 (0.98 to 1)	0.98 (0.98 to 1)	0.98 (0.98 to 1)	0.98 (0.98 to 1)
Ischemic heart disease	0.3 g/day	Both	Both										0.95 (0.93 to 0.99)	0.95 (0.93 to 0.99)	0.95 (0.93 to 0.99)	0.96 (0.94 to 0.99)	0.96 (0.94 to 0.99)	0.96 (0.95 to 0.99)	0.97 (0.96 to 0.99)	0.97 (0.96 to 0.99)	0.97 (0.96 to 0.99)	0.98 (0.97 to 0.99)	0.98 (0.97 to 0.99)	0.98 (0.97 to 0.99)	0.98 (0.97 to 0.99)	0.98 (0.97 to 0.99)	0.98 (0.97 to 0.99)
Ischemic heart disease	0.4 g/day	Both	Both										0.93 (0.91 to 0.98)	0.93 (0.91 to 0.98)	0.93 (0.91 to 0.98)	0.95 (0.93 to 0.99)	0.95 (0.93 to 0.99)	0.95 (0.93 to 0.99)	0.96 (0.94 to 0.99)	0.96 (0.95 to 0.99)	0.97 (0.96 to 0.99)	0.97 (0.96 to 0.99)	0.97 (0.96 to 0.99)	0.97 (0.96 to 0.99)	0.97 (0.96 to 0.99)	0.97 (0.96 to 0.99)	0.97 (0.96 to 0.99)
Diet low in polyunsaturated fatty acids
Ischemic heart disease	0 %Energy/day	Both	Both										1 (1 to 1)	1 (1 to 1)	1 (1 to 1)	1 (1 to 1)	1 (1 to 1)	1 (1 to 1)	1 (1 to 1)	1 (1 to 1)	1 (1 to 1)	1 (1 to 1)	1 (1 to 1)	1 (1 to 1)	1 (1 to 1)	1 (1 to 1)	1 (1 to 1)
Ischemic heart disease	2 %Energy/day	Both	Both										0.96 (0.91 to 1)	0.96 (0.91 to 1)	0.96 (0.91 to 1)	0.96 (0.93 to 1)	0.97 (0.93 to 1)	0.97 (0.94 to 1)	0.97 (0.94 to 1)	0.98 (0.95 to 1)	0.98 (0.96 to 1)	0.98 (0.96 to 1)	0.98 (0.96 to 1)	0.98 (0.96 to 1)	0.98 (0.96 to 1)	0.98 (0.96 to 1)	0.98 (0.96 to 1)
Ischemic heart disease	4 %Energy/day	Both	Both										0.92 (0.84 to 0.99)	0.92 (0.84 to 0.99)	0.92 (0.84 to 0.99)	0.93 (0.86 to 0.99)	0.93 (0.87 to 0.99)	0.94 (0.88 to 0.99)	0.95 (0.89 to 1)	0.95 (0.91 to 1)	0.96 (0.92 to 1)	0.96 (0.92 to 1)	0.96 (0.93 to 1)	0.96 (0.93 to 1)	0.96 (0.93 to 1)	0.96 (0.93 to 1)	0.96 (0.93 to 1)
Ischemic heart disease	6 %Energy/day	Both	Both										0.89 (0.78 to 0.99)	0.89 (0.78 to 0.99)	0.89 (0.78 to 0.99)	0.91 (0.82 to 0.99)	0.91 (0.82 to 0.99)	0.92 (0.84 to 0.99)	0.93 (0.86 to 0.99)	0.94 (0.87 to 0.99)	0.94 (0.89 to 0.99)	0.95 (0.9 to 0.99)	0.95 (0.9 to 0.99)	0.95 (0.9 to 0.99)	0.95 (0.9 to 0.99)	0.95 (0.9 to 0.99)	0.95 (0.9 to 0.99)
[truncated: 309 more rows]
